# Supplementary material for: Antibiotic-induced microbiome depletion alters metabolic homeostasis by affecting gut signaling and colonic metabolism
Source: Nat Commun. 2018 Jul 20;9:2872. doi: 10.1038/s41467-018-05336-9 (PMC6054678; doi:10.1038/s41467-018-05336-9)
Supplement: Supplementary file 4 — Supplementary Data 1 [file 41467_2018_5336_MOESM4_ESM.xlsx]

## Sheet: Phylum
# Constructed from biom file
#OTU ID	Pretx1	Pretx2	Pretx3	Pretx4	Pretx5	Pretx6	Pretx7	Pretx8	NA1	NA2	NA3	NA4	NA5	NA6	aNA1	aNA2	aNA3	aNA4	aNA5	aNA6
k__Bacteria;p__Acidobacteria	0	0	0	0	0	0	0	0	0	0	0	0	0	0	0	0	0	0	0	0
k__Bacteria;p__Actinobacteria	0.009801	0.00620689	0.00728811	0.00847281	0.0101035	0.00767252	0.0110715	0.0157348	0.00317421	0.00203413	0.00258511	0.0028158	0.00198452	0.00119841	0.00113278	0.000704713	0.0150014	1.84564e-05	0.000120332	0
k__Bacteria;p__Bacteroidetes	0.458516	0.402721	0.443366	0.470619	0.0512997	0.0288353	0.0288514	0.0497421	0.541302	0.553199	0.49147	0.515815	0.554351	0.552587	0.000200189	0.000175205	0.00560124	7.99779e-05	1.41567e-05	1.51736e-05
k__Bacteria;p__Chloroflexi	0	0	0	0	0	0	0	0	0	0	0	0	0	0	0	0	0	0	0	0
k__Bacteria;p__Cyanobacteria	0	5.69202e-05	3.53577e-05	1.48972e-05	0	0	0	0.000239195	1.23031e-05	0	5.04905e-06	7.37121e-06	1.48839e-05	0	0.0129733	0.0103799	0.179812	0.000319911	0.000205272	9.10415e-05
k__Bacteria;p__Firmicutes	0.394298	0.564876	0.416434	0.451923	0.72796	0.958787	0.868718	0.931715	0.294094	0.362466	0.381158	0.41079	0.416209	0.324778	0.0276408	0.0231348	0.547217	0.00051678	0.000948498	0.00100904
k__Bacteria;p__Gemmatimonadetes	0	0	0	0	0	0	0	0	0	0	0	0	0	0	0	0	0	0	0	0
k__Bacteria;p__Planctomycetes	0	0	0	0	0	0	0	1.03998e-05	0	0	0	0	0	0	0	0	0	0	0	0
k__Bacteria;p__Proteobacteria	0.000168175	0.000243205	7.7345e-05	9.31078e-05	0.000320745	0.000222571	3.53535e-05	7.27984e-05	0.00142717	0.000148839	0.00010603	0.000412788	0.00321492	0.000224702	0.957985	0.965399	0.250416	0.99896	0.998662	0.998809
k__Bacteria;p__TM7	0	0	0	0	0	0	0	0	0	0	0	0	0	0	0	2.33607e-05	0	0	0	0
k__Bacteria;p__Tenericutes	0.00747137	0.016794	0.0174976	0.0050092	0.0034067	0.00419176	0.000848484	0.00234515	0.00644685	0.00600318	0.014718	0.000287477	1.48839e-05	0.00569686	9.76534e-06	1.16803e-05	8.6339e-05	0	0	0
k__Bacteria;p__Verrucomicrobia	0.129745	0.00910206	0.115301	0.0638682	0.20691	0.000290579	0.0904755	0.000140397	0.153543	0.0761489	0.109958	0.0698717	0.0242112	0.115515	5.8592e-05	0.000171312	0.00186708	0.000104586	4.95484e-05	7.58679e-05

## Sheet: Class
# Constructed from biom file
#OTU ID	Pretx1	Pretx2	Pretx3	Pretx4	Pretx5	Pretx6	Pretx7	Pretx8	NA1	NA2	NA3	NA4	NA5	NA6	aNA1	aNA2	aNA3	aNA4	aNA5	aNA6
k__Bacteria;p__Acidobacteria;c__Solibacteres	0	0	0	0	0	0	0	0	0	0	0	0	0	0	0	0	0	0	0	0
k__Bacteria;p__Actinobacteria;c__Acidimicrobiia	0	0	0	0	0	0	0	0	0	0	0	0	0	0	0	0	8.6339e-05	0	0	0
k__Bacteria;p__Actinobacteria;c__Actinobacteria	0.0048688	0.00392232	0.00323523	0.00524383	0.000184671	1.23651e-05	8.24915e-05	3.63992e-05	0.000725886	0.00043943	0.000333237	0.000921401	0.000213336	0.000145396	0.00111813	0.000693033	0.0148395	1.84564e-05	0.000120332	0
k__Bacteria;p__Actinobacteria;c__Coriobacteriia	0.00493221	0.00228457	0.00405288	0.00322898	0.00991879	0.00766016	0.010989	0.0156984	0.00244833	0.0015947	0.00225188	0.0018944	0.00177118	0.00105302	1.4648e-05	1.16803e-05	7.55466e-05	0	0	0
k__Bacteria;p__Actinobacteria;c__Thermoleophilia	0	0	0	0	0	0	0	0	0	0	0	0	0	0	0	0	0	0	0	0
k__Bacteria;p__Bacteroidetes;c__Bacteroidia	0.458516	0.402721	0.443364	0.470619	0.0512754	0.0288353	0.0288367	0.0497421	0.541302	0.553199	0.49147	0.515815	0.554351	0.552587	0.000200189	0.000167418	0.00515876	7.99779e-05	1.41567e-05	1.51736e-05
k__Bacteria;p__Bacteroidetes;c__Cytophagia	0	0	0	0	9.71954e-06	0	0	0	0	0	0	0	0	0	0	0	5.39619e-05	0	0	0
k__Bacteria;p__Bacteroidetes;c__Flavobacteriia	0	0	0	0	1.45793e-05	0	5.89225e-06	0	0	0	0	0	0	0	0	3.89344e-06	0.000140301	0	0	0
k__Bacteria;p__Bacteroidetes;c__Sphingobacteriia	0	0	2.20986e-06	0	0	0	8.83837e-06	0	0	0	0	0	0	0	0	3.89344e-06	0.000107924	0	0	0
k__Bacteria;p__Bacteroidetes;c__[Saprospirae]	0	0	0	0	0	0	0	0	0	0	0	0	0	0	0	0	0.000140301	0	0	0
k__Bacteria;p__Chloroflexi;c__Thermomicrobia	0	0	0	0	0	0	0	0	0	0	0	0	0	0	0	0	0	0	0	0
k__Bacteria;p__Cyanobacteria;c__Chloroplast	0	5.69202e-05	3.53577e-05	1.48972e-05	0	0	0	0.000239195	1.23031e-05	0	5.04905e-06	7.37121e-06	1.48839e-05	0	0.0129733	0.0103721	0.179812	0.000319911	0.000205272	9.10415e-05
k__Bacteria;p__Cyanobacteria;c__Oscillatoriophycideae	0	0	0	0	0	0	0	0	0	0	0	0	0	0	0	7.78689e-06	0	0	0	0
k__Bacteria;p__Cyanobacteria;c__Synechococcophycideae	0	0	0	0	0	0	0	0	0	0	0	0	0	0	0	0	0	0	0	0
k__Bacteria;p__Firmicutes;c__Bacilli	0.0889534	0.137956	0.0906284	0.106415	0.076036	0.203925	0.101002	0.134677	0.0422367	0.0533411	0.056302	0.0460037	0.0159407	0.00632251	0.0265813	0.0224574	0.537212	0.000455259	0.000906028	0.000895242
k__Bacteria;p__Firmicutes;c__Clostridia	0.301719	0.426387	0.323455	0.342819	0.613046	0.703925	0.714977	0.74011	0.24813	0.307346	0.319206	0.363076	0.384823	0.314306	0.00105954	0.000677459	0.00991819	6.15214e-05	4.24701e-05	0.000113802
k__Bacteria;p__Firmicutes;c__Erysipelotrichi	0.00362541	0.00053298	0.00235129	0.00268895	0.0388782	0.0509379	0.0527386	0.0569283	0.00372785	0.00177898	0.00564989	0.00171012	0.0154445	0.00415038	0	0	8.6339e-05	0	0	0
k__Bacteria;p__Gemmatimonadetes;c__Gemm-5	0	0	0	0	0	0	0	0	0	0	0	0	0	0	0	0	0	0	0	0
k__Bacteria;p__Planctomycetes;c__Phycisphaerae	0	0	0	0	0	0	0	0	0	0	0	0	0	0	0	0	0	0	0	0
k__Bacteria;p__Planctomycetes;c__Planctomycetia	0	0	0	0	0	0	0	1.03998e-05	0	0	0	0	0	0	0	0	0	0	0	0
k__Bacteria;p__Proteobacteria;c__Alphaproteobacteria	0.000140605	0.000201808	2.87281e-05	2.23459e-05	4.85977e-06	3.70952e-05	1.17845e-05	6.75985e-05	6.15157e-05	0.000127576	8.07848e-05	0.000176909	2.97678e-05	1.76237e-05	0.957013	0.963538	0.236634	0.0050263	4.95484e-05	0.000295885
k__Bacteria;p__Proteobacteria;c__Betaproteobacteria	2.75696e-05	7.76185e-06	1.32591e-05	1.48972e-05	5.83173e-05	1.85476e-05	8.83837e-06	0	1.23031e-05	1.41751e-05	2.01962e-05	2.94848e-05	3.96904e-05	5.28711e-05	0.000478502	0.000155738	0.00150014	1.84564e-05	1.41567e-05	7.58679e-06
k__Bacteria;p__Proteobacteria;c__Deltaproteobacteria	0	0	0	0	0	0	0	0	0	0	0	0	0	0	4.88267e-06	0	2.15848e-05	0	0	0
k__Bacteria;p__Proteobacteria;c__Gammaproteobacteria	0	3.36347e-05	3.53577e-05	5.58647e-05	0.000257568	0.000166928	1.47306e-05	5.19988e-06	0.00135335	7.08757e-06	5.04905e-06	0.000206394	0.00314547	0.000154207	0.000488267	0.00170533	0.0122601	0.993916	0.998598	0.998505
k__Bacteria;p__TM7;c__TM7-1	0	0	0	0	0	0	0	0	0	0	0	0	0	0	0	0	0	0	0	0
k__Bacteria;p__TM7;c__TM7-3	0	0	0	0	0	0	0	0	0	0	0	0	0	0	0	2.33607e-05	0	0	0	0
k__Bacteria;p__Tenericutes;c__Mollicutes	0.00747137	0.016794	0.0174976	0.0050092	0.0034067	0.00419176	0.000848484	0.00234515	0.00644685	0.00600318	0.014718	0.000287477	1.48839e-05	0.00569686	9.76534e-06	1.16803e-05	8.6339e-05	0	0	0
k__Bacteria;p__Verrucomicrobia;c__Verrucomicrobiae	0.129745	0.00910206	0.115301	0.0638682	0.20691	0.000290579	0.0904755	0.000140397	0.153543	0.0761489	0.109958	0.0698717	0.0242112	0.115515	5.8592e-05	0.000171312	0.00186708	0.000104586	4.95484e-05	7.58679e-05

## Sheet: Order
# Constructed from biom file
#OTU ID	Pretx1	Pretx2	Pretx3	Pretx4	Pretx5	Pretx6	Pretx7	Pretx8	NA1	NA2	NA3	NA4	NA5	NA6	aNA1	aNA2	aNA3	aNA4	aNA5	aNA6
k__Bacteria;p__Acidobacteria;c__Solibacteres;o__Solibacterales	0	0	0	0	0	0	0	0	0	0	0	0	0	0	0	0	0	0	0	0
k__Bacteria;p__Actinobacteria;c__Acidimicrobiia;o__Acidimicrobiales	0	0	0	0	0	0	0	0	0	0	0	0	0	0	0	0	8.6339e-05	0	0	0
k__Bacteria;p__Actinobacteria;c__Actinobacteria;o__Actinomycetales	2.75696e-06	0	6.62957e-06	0	0.000165232	1.23651e-05	2.06229e-05	1.55997e-05	0	0	0	0	1.98452e-05	0	0.00111813	0.000693033	0.0148395	1.84564e-05	0.000120332	0
k__Bacteria;p__Actinobacteria;c__Actinobacteria;o__Bifidobacteriales	0.00486604	0.00392232	0.0032286	0.00524383	1.94391e-05	0	6.18686e-05	2.07995e-05	0.000725886	0.00043943	0.000333237	0.000921401	0.000193491	0.000145396	0	0	0	0	0	0
k__Bacteria;p__Actinobacteria;c__Coriobacteriia;o__Coriobacteriales	0.00493221	0.00228457	0.00405288	0.00322898	0.00991879	0.00766016	0.010989	0.0156984	0.00244833	0.0015947	0.00225188	0.0018944	0.00177118	0.00105302	1.4648e-05	1.16803e-05	7.55466e-05	0	0	0
k__Bacteria;p__Actinobacteria;c__Thermoleophilia;o__Gaiellales	0	0	0	0	0	0	0	0	0	0	0	0	0	0	0	0	0	0	0	0
k__Bacteria;p__Actinobacteria;c__Thermoleophilia;o__Solirubrobacterales	0	0	0	0	0	0	0	0	0	0	0	0	0	0	0	0	0	0	0	0
k__Bacteria;p__Bacteroidetes;c__Bacteroidia;o__Bacteroidales	0.458516	0.402721	0.443364	0.470619	0.0512754	0.0288353	0.0288367	0.0497421	0.541302	0.553199	0.49147	0.515815	0.554351	0.552587	0.000200189	0.000167418	0.00515876	7.99779e-05	1.41567e-05	1.51736e-05
k__Bacteria;p__Bacteroidetes;c__Cytophagia;o__Cytophagales	0	0	0	0	9.71954e-06	0	0	0	0	0	0	0	0	0	0	0	5.39619e-05	0	0	0
k__Bacteria;p__Bacteroidetes;c__Flavobacteriia;o__Flavobacteriales	0	0	0	0	1.45793e-05	0	5.89225e-06	0	0	0	0	0	0	0	0	3.89344e-06	0.000140301	0	0	0
k__Bacteria;p__Bacteroidetes;c__Sphingobacteriia;o__Sphingobacteriales	0	0	2.20986e-06	0	0	0	8.83837e-06	0	0	0	0	0	0	0	0	3.89344e-06	0.000107924	0	0	0
k__Bacteria;p__Bacteroidetes;c__[Saprospirae];o__[Saprospirales]	0	0	0	0	0	0	0	0	0	0	0	0	0	0	0	0	0.000140301	0	0	0
k__Bacteria;p__Chloroflexi;c__Thermomicrobia;o__JG30-KF-CM45	0	0	0	0	0	0	0	0	0	0	0	0	0	0	0	0	0	0	0	0
k__Bacteria;p__Chloroflexi;c__Thermomicrobia;o__Sphaerobacterales	0	0	0	0	0	0	0	0	0	0	0	0	0	0	0	0	0	0	0	0
k__Bacteria;p__Cyanobacteria;c__Chloroplast;o__Streptophyta	0	5.69202e-05	3.53577e-05	1.48972e-05	0	0	0	0.000239195	1.23031e-05	0	5.04905e-06	7.37121e-06	1.48839e-05	0	0.0129733	0.0103721	0.179812	0.000319911	0.000205272	9.10415e-05
k__Bacteria;p__Cyanobacteria;c__Oscillatoriophycideae;o__Chroococcales	0	0	0	0	0	0	0	0	0	0	0	0	0	0	0	7.78689e-06	0	0	0	0
k__Bacteria;p__Cyanobacteria;c__Synechococcophycideae;o__Synechococcales	0	0	0	0	0	0	0	0	0	0	0	0	0	0	0	0	0	0	0	0
k__Bacteria;p__Firmicutes;c__Bacilli;o__Bacillales	0.000645129	0.000706328	0.000236455	0.000115454	0.00203138	0.00276977	0.000474326	0.000504389	2.46063e-05	2.12627e-05	2.01962e-05	4.42272e-05	4.9613e-06	1.32178e-05	0.00115231	0.00205574	0.0351939	6.15214e-06	4.95484e-05	6.06943e-05
k__Bacteria;p__Firmicutes;c__Bacilli;o__Lactobacillales	0.0315121	0.0615514	0.0793449	0.0566989	0.0714824	0.198169	0.0972604	0.132691	0.0421629	0.0533198	0.0562616	0.0447285	0.0158662	0.00628726	0.0254192	0.02039	0.501835	0.000442954	0.00085648	0.000834547
k__Bacteria;p__Firmicutes;c__Bacilli;o__Turicibacterales	0.0567962	0.0756987	0.0110471	0.0496004	0.00252222	0.00298616	0.00326725	0.00148197	4.92126e-05	0	2.01962e-05	0.00123099	6.94582e-05	2.20296e-05	9.76534e-06	1.16803e-05	0.00018347	6.15214e-06	0	0
k__Bacteria;p__Firmicutes;c__Clostridia;o__	2.75696e-06	2.58728e-06	0	0	0	0	2.94612e-06	0	0	0	0	0	0	0	0	0	5.39619e-05	0	0	0
k__Bacteria;p__Firmicutes;c__Clostridia;o__Clostridiales	0.301716	0.426384	0.323455	0.342819	0.613036	0.703925	0.71496	0.74011	0.24813	0.307346	0.319206	0.363076	0.384823	0.314306	0.0010156	0.000677459	0.00986423	6.15214e-05	4.24701e-05	0.000113802
k__Bacteria;p__Firmicutes;c__Clostridia;o__OPB54	0	0	0	0	9.71954e-06	0	1.47306e-05	0	0	0	0	0	0	0	4.3944e-05	0	0	0	0	0
k__Bacteria;p__Firmicutes;c__Erysipelotrichi;o__Erysipelotrichales	0.00362541	0.00053298	0.00235129	0.00268895	0.0388782	0.0509379	0.0527386	0.0569283	0.00372785	0.00177898	0.00564989	0.00171012	0.0154445	0.00415038	0	0	8.6339e-05	0	0	0
k__Bacteria;p__Gemmatimonadetes;c__Gemm-5;o__	0	0	0	0	0	0	0	0	0	0	0	0	0	0	0	0	0	0	0	0
k__Bacteria;p__Planctomycetes;c__Phycisphaerae;o__Phycisphaerales	0	0	0	0	0	0	0	0	0	0	0	0	0	0	0	0	0	0	0	0
k__Bacteria;p__Planctomycetes;c__Planctomycetia;o__Planctomycetales	0	0	0	0	0	0	0	1.03998e-05	0	0	0	0	0	0	0	0	0	0	0	0
k__Bacteria;p__Proteobacteria;c__Alphaproteobacteria;o__	0	0	0	0	0	0	0	0	0	0	0	0	0	0	0	0	2.15848e-05	0	0	0
k__Bacteria;p__Proteobacteria;c__Alphaproteobacteria;o__Caulobacterales	0	0	0	0	0	6.18253e-06	0	0	0	0	0	0	9.9226e-06	0	1.95307e-05	3.89344e-06	0.000118716	0	0	0
k__Bacteria;p__Proteobacteria;c__Alphaproteobacteria;o__Ellin329	0	0	0	0	0	0	0	0	0	0	0	0	0	0	0	3.89344e-06	0	0	0	0
k__Bacteria;p__Proteobacteria;c__Alphaproteobacteria;o__Rhizobiales	0.000140605	0.000116428	4.41971e-06	3.72431e-06	0	1.23651e-05	1.17845e-05	0	6.15157e-05	9.9226e-05	7.06867e-05	0.000154795	4.9613e-06	0	0.947668	0.957799	0.124738	0.00489095	2.83134e-05	7.58679e-05
k__Bacteria;p__Proteobacteria;c__Alphaproteobacteria;o__Rhodobacterales	0	0	2.20986e-06	0	0	6.18253e-06	0	0	0	0	0	0	0	0	1.4648e-05	2.72541e-05	0.00105765	1.23043e-05	1.41567e-05	0
k__Bacteria;p__Proteobacteria;c__Alphaproteobacteria;o__Rhodospirillales	0	0	0	0	0	0	0	0	0	0	0	0	0	0	0	0	0	0	0	0
k__Bacteria;p__Proteobacteria;c__Alphaproteobacteria;o__Rickettsiales	0	8.53803e-05	1.76789e-05	7.44862e-06	0	1.23651e-05	0	6.75985e-05	0	0	1.00981e-05	0	0	1.76237e-05	0.00918918	0.00566107	0.109726	0.000123043	7.07834e-06	0.000204843
k__Bacteria;p__Proteobacteria;c__Alphaproteobacteria;o__Sphingomonadales	0	0	4.41971e-06	1.11729e-05	4.85977e-06	0	0	0	0	2.83503e-05	0	2.21136e-05	1.48839e-05	0	0.000122067	4.28279e-05	0.000971314	0	0	1.51736e-05
k__Bacteria;p__Proteobacteria;c__Betaproteobacteria;o__Burkholderiales	2.75696e-05	7.76185e-06	1.32591e-05	1.48972e-05	5.83173e-05	1.85476e-05	8.83837e-06	0	1.23031e-05	1.41751e-05	2.01962e-05	2.94848e-05	3.96904e-05	5.28711e-05	0.000468736	0.000155738	0.0014138	1.84564e-05	1.41567e-05	7.58679e-06
k__Bacteria;p__Proteobacteria;c__Betaproteobacteria;o__IS-44	0	0	0	0	0	0	0	0	0	0	0	0	0	0	9.76534e-06	0	0	0	0	0
k__Bacteria;p__Proteobacteria;c__Betaproteobacteria;o__Methylophilales	0	0	0	0	0	0	0	0	0	0	0	0	0	0	0	0	0	0	0	0
k__Bacteria;p__Proteobacteria;c__Betaproteobacteria;o__Neisseriales	0	0	0	0	0	0	0	0	0	0	0	0	0	0	0	0	8.6339e-05	0	0	0
k__Bacteria;p__Proteobacteria;c__Deltaproteobacteria;o__Bdellovibrionales	0	0	0	0	0	0	0	0	0	0	0	0	0	0	0	0	2.15848e-05	0	0	0
k__Bacteria;p__Proteobacteria;c__Deltaproteobacteria;o__Myxococcales	0	0	0	0	0	0	0	0	0	0	0	0	0	0	4.88267e-06	0	0	0	0	0
k__Bacteria;p__Proteobacteria;c__Gammaproteobacteria;o__	0	0	0	0	0	0	0	0	0	0	0	0	0	0	2.44133e-05	0	0	0	0	0
k__Bacteria;p__Proteobacteria;c__Gammaproteobacteria;o__Aeromonadales	0	0	0	0	0	0	0	0	0	0	0	0	0	0	0	0	0	0	0	0
k__Bacteria;p__Proteobacteria;c__Gammaproteobacteria;o__Enterobacteriales	0	3.36347e-05	3.31479e-05	5.58647e-05	0.000233269	0.000166928	1.17845e-05	5.19988e-06	0.00135335	7.08757e-06	5.04905e-06	0.000206394	0.00314547	0.000145396	0.000214837	0.000876025	0.00547173	0.993842	0.998457	0.998399
k__Bacteria;p__Proteobacteria;c__Gammaproteobacteria;o__Legionellales	0	0	0	0	0	0	0	0	0	0	0	0	0	0	2.44133e-05	0	0.000129509	0	0	0
k__Bacteria;p__Proteobacteria;c__Gammaproteobacteria;o__Pseudomonadales	0	0	0	0	9.71954e-06	0	2.94612e-06	0	0	0	0	0	0	0	1.95307e-05	6.22951e-05	0.00500766	7.38257e-05	0.000134489	9.10415e-05
k__Bacteria;p__Proteobacteria;c__Gammaproteobacteria;o__Xanthomonadales	0	0	2.20986e-06	0	1.45793e-05	0	0	0	0	0	0	0	0	8.81185e-06	0.000205072	0.000767009	0.00165123	0	7.07834e-06	1.51736e-05
k__Bacteria;p__TM7;c__TM7-1;o__	0	0	0	0	0	0	0	0	0	0	0	0	0	0	0	0	0	0	0	0
k__Bacteria;p__TM7;c__TM7-3;o__	0	0	0	0	0	0	0	0	0	0	0	0	0	0	0	1.16803e-05	0	0	0	0
k__Bacteria;p__TM7;c__TM7-3;o__EW055	0	0	0	0	0	0	0	0	0	0	0	0	0	0	0	1.16803e-05	0	0	0	0
k__Bacteria;p__Tenericutes;c__Mollicutes;o__Anaeroplasmatales	0.00509762	0.013622	0.0149187	0.00229045	8.74759e-05	4.94603e-05	3.82996e-05	0.000249594	0.00644685	0.00600318	0.014718	0.000287477	1.48839e-05	0.00569686	9.76534e-06	7.78689e-06	8.6339e-05	0	0	0
k__Bacteria;p__Tenericutes;c__Mollicutes;o__RF39	0.00237374	0.00317201	0.0025789	0.00271875	0.00331922	0.0041423	0.000810184	0.00209555	0	0	0	0	0	0	0	3.89344e-06	0	0	0	0
k__Bacteria;p__Verrucomicrobia;c__Verrucomicrobiae;o__Verrucomicrobiales	0.129745	0.00910206	0.115301	0.0638682	0.20691	0.000290579	0.0904755	0.000140397	0.153543	0.0761489	0.109958	0.0698717	0.0242112	0.115515	5.8592e-05	0.000171312	0.00186708	0.000104586	4.95484e-05	7.58679e-05

## Sheet: Family
# Constructed from biom file
#OTU ID	Pretx1	Pretx2	Pretx3	Pretx4	Pretx5	Pretx6	Pretx7	Pretx8	NA1	NA2	NA3	NA4	NA5	NA6	aNA1	aNA2	aNA3	aNA4	aNA5	aNA6
k__Bacteria;p__Acidobacteria;c__Solibacteres;o__Solibacterales;f__	0	0	0	0	0	0	0	0	0	0	0	0	0	0	0	0	0	0	0	0
k__Bacteria;p__Actinobacteria;c__Acidimicrobiia;o__Acidimicrobiales;f__	0	0	0	0	0	0	0	0	0	0	0	0	0	0	0	0	8.6339e-05	0	0	0
k__Bacteria;p__Actinobacteria;c__Actinobacteria;o__Actinomycetales;f__	2.75696e-06	0	0	0	0	0	0	0	0	0	0	0	0	0	3.41787e-05	0	0.000841805	0	0	0
k__Bacteria;p__Actinobacteria;c__Actinobacteria;o__Actinomycetales;f__Actinopolysporaceae	0	0	0	0	4.85977e-06	0	0	0	0	0	0	0	0	0	9.76534e-06	0	7.55466e-05	0	1.41567e-05	0
k__Bacteria;p__Actinobacteria;c__Actinobacteria;o__Actinomycetales;f__Actinosynnemataceae	0	0	0	0	0	0	0	0	0	0	0	0	0	0	0	0	0	0	0	0
k__Bacteria;p__Actinobacteria;c__Actinobacteria;o__Actinomycetales;f__Beutenbergiaceae	0	0	0	0	0	0	0	0	0	0	0	0	0	0	9.76534e-06	0	0	0	0	0
k__Bacteria;p__Actinobacteria;c__Actinobacteria;o__Actinomycetales;f__Brevibacteriaceae	0	0	0	0	0	0	0	0	0	0	0	0	0	0	0	1.16803e-05	0.00018347	0	0	0
k__Bacteria;p__Actinobacteria;c__Actinobacteria;o__Actinomycetales;f__Cellulomonadaceae	0	0	0	0	1.45793e-05	0	0	0	0	0	0	0	0	0	8.30054e-05	3.89344e-05	0.000420903	0	0	0
k__Bacteria;p__Actinobacteria;c__Actinobacteria;o__Actinomycetales;f__Corynebacteriaceae	0	0	0	0	0	0	0	0	0	0	0	0	0	0	0	1.55738e-05	0.000593581	0	1.41567e-05	0
k__Bacteria;p__Actinobacteria;c__Actinobacteria;o__Actinomycetales;f__Dermabacteraceae	0	0	0	0	0	0	0	0	0	0	0	0	0	0	9.76534e-06	0	6.47543e-05	0	7.07834e-06	0
k__Bacteria;p__Actinobacteria;c__Actinobacteria;o__Actinomycetales;f__Dermacoccaceae	0	0	0	0	0	0	0	0	0	0	0	0	0	0	0	0	0	1.84564e-05	0	0
k__Bacteria;p__Actinobacteria;c__Actinobacteria;o__Actinomycetales;f__Geodermatophilaceae	0	0	0	0	0	0	0	0	0	0	0	0	0	0	0	1.16803e-05	0	0	0	0
k__Bacteria;p__Actinobacteria;c__Actinobacteria;o__Actinomycetales;f__Gordoniaceae	0	0	0	0	0	0	0	0	0	0	0	0	0	0	0	0	0	0	0	0
k__Bacteria;p__Actinobacteria;c__Actinobacteria;o__Actinomycetales;f__Intrasporangiaceae	0	0	0	0	0	0	0	0	0	0	0	0	0	0	0	3.89344e-06	1.07924e-05	0	0	0
k__Bacteria;p__Actinobacteria;c__Actinobacteria;o__Actinomycetales;f__Kineosporiaceae	0	0	0	0	0	0	0	0	0	0	0	0	0	0	0	3.89344e-06	0.000107924	0	0	0
k__Bacteria;p__Actinobacteria;c__Actinobacteria;o__Actinomycetales;f__Microbacteriaceae	0	0	2.20986e-06	0	6.3177e-05	0	2.94612e-06	0	0	0	0	0	0	0	0.000483384	0.000295902	0.00563362	0	2.83134e-05	0
k__Bacteria;p__Actinobacteria;c__Actinobacteria;o__Actinomycetales;f__Micrococcaceae	0	0	0	0	0	0	0	0	0	0	0	0	0	0	0	3.89344e-06	0.000237432	0	0	0
k__Bacteria;p__Actinobacteria;c__Actinobacteria;o__Actinomycetales;f__Micromonosporaceae	0	0	0	0	0	0	0	0	0	0	0	0	0	0	1.95307e-05	2.33607e-05	7.55466e-05	0	0	0
k__Bacteria;p__Actinobacteria;c__Actinobacteria;o__Actinomycetales;f__Mycobacteriaceae	0	0	0	0	4.85977e-06	0	0	0	0	0	0	0	0	0	4.88267e-06	3.89344e-06	8.6339e-05	0	0	0
k__Bacteria;p__Actinobacteria;c__Actinobacteria;o__Actinomycetales;f__Nocardiaceae	0	0	0	0	0	0	0	0	0	0	0	0	0	0	3.41787e-05	1.94672e-05	0.000129509	0	0	0
k__Bacteria;p__Actinobacteria;c__Actinobacteria;o__Actinomycetales;f__Nocardioidaceae	0	0	0	0	0	0	0	0	0	0	0	0	0	0	9.76534e-06	2.72541e-05	0.000399318	0	0	0
k__Bacteria;p__Actinobacteria;c__Actinobacteria;o__Actinomycetales;f__Nocardiopsaceae	0	0	0	0	0	0	0	0	0	0	0	0	0	0	0	1.55738e-05	0	0	0	0
k__Bacteria;p__Actinobacteria;c__Actinobacteria;o__Actinomycetales;f__Promicromonosporaceae	0	0	0	0	0	0	0	0	0	0	0	0	0	0	0	3.89344e-05	0	0	0	0
k__Bacteria;p__Actinobacteria;c__Actinobacteria;o__Actinomycetales;f__Propionibacteriaceae	0	0	0	0	0	0	0	0	0	0	0	0	4.9613e-06	0	0	7.78689e-06	7.55466e-05	0	0	0
k__Bacteria;p__Actinobacteria;c__Actinobacteria;o__Actinomycetales;f__Pseudonocardiaceae	0	0	0	0	2.91586e-05	6.18253e-06	0	1.55997e-05	0	0	0	0	1.48839e-05	0	0.000141597	0.000128484	0.000949729	0	2.1235e-05	0
k__Bacteria;p__Actinobacteria;c__Actinobacteria;o__Actinomycetales;f__Ruaniaceae	0	0	0	0	0	0	0	0	0	0	0	0	0	0	0	0	1.07924e-05	0	0	0
k__Bacteria;p__Actinobacteria;c__Actinobacteria;o__Actinomycetales;f__Sanguibacteraceae	0	0	0	0	4.85977e-06	0	0	0	0	0	0	0	0	0	1.4648e-05	7.78689e-06	0.00109003	0	0	0
k__Bacteria;p__Actinobacteria;c__Actinobacteria;o__Actinomycetales;f__Streptomycetaceae	0	0	4.41971e-06	0	4.37379e-05	6.18253e-06	1.76767e-05	0	0	0	0	0	0	0	0.000156245	3.5041e-05	0.00271968	0	3.53917e-05	0
k__Bacteria;p__Actinobacteria;c__Actinobacteria;o__Actinomycetales;f__Streptosporangiaceae	0	0	0	0	0	0	0	0	0	0	0	0	0	0	1.4648e-05	0	0.000237432	0	0	0
k__Bacteria;p__Actinobacteria;c__Actinobacteria;o__Actinomycetales;f__Thermomonosporaceae	0	0	0	0	0	0	0	0	0	0	0	0	0	0	7.81227e-05	0	0.00086339	0	0	0
k__Bacteria;p__Actinobacteria;c__Actinobacteria;o__Actinomycetales;f__Williamsiaceae	0	0	0	0	0	0	0	0	0	0	0	0	0	0	0	0	3.23771e-05	0	0	0
k__Bacteria;p__Actinobacteria;c__Actinobacteria;o__Actinomycetales;f__Yaniellaceae	0	0	0	0	0	0	0	0	0	0	0	0	0	0	1.4648e-05	0	0	0	0	0
k__Bacteria;p__Actinobacteria;c__Actinobacteria;o__Bifidobacteriales;f__Bifidobacteriaceae	0.00486604	0.00392232	0.0032286	0.00524383	1.94391e-05	0	6.18686e-05	2.07995e-05	0.000725886	0.00043943	0.000333237	0.000921401	0.000193491	0.000145396	0	0	0	0	0	0
k__Bacteria;p__Actinobacteria;c__Coriobacteriia;o__Coriobacteriales;f__Coriobacteriaceae	0.00493221	0.00228457	0.00405288	0.00322898	0.00991879	0.00766016	0.010989	0.0156984	0.00244833	0.0015947	0.00225188	0.0018944	0.00177118	0.00105302	1.4648e-05	1.16803e-05	7.55466e-05	0	0	0
k__Bacteria;p__Actinobacteria;c__Thermoleophilia;o__Gaiellales;f__	0	0	0	0	0	0	0	0	0	0	0	0	0	0	0	0	0	0	0	0
k__Bacteria;p__Actinobacteria;c__Thermoleophilia;o__Solirubrobacterales;f__	0	0	0	0	0	0	0	0	0	0	0	0	0	0	0	0	0	0	0	0
k__Bacteria;p__Actinobacteria;c__Thermoleophilia;o__Solirubrobacterales;f__Conexibacteraceae	0	0	0	0	0	0	0	0	0	0	0	0	0	0	0	0	0	0	0	0
k__Bacteria;p__Actinobacteria;c__Thermoleophilia;o__Solirubrobacterales;f__Solirubrobacteraceae	0	0	0	0	0	0	0	0	0	0	0	0	0	0	0	0	0	0	0	0
k__Bacteria;p__Bacteroidetes;c__Bacteroidia;o__Bacteroidales;f__	0	0	0	0	0	0	0	0	0	0	0	0	0	0	0	0	0	0	0	0
k__Bacteria;p__Bacteroidetes;c__Bacteroidia;o__Bacteroidales;f__Prevotellaceae	3.30836e-05	0	0	1.86216e-05	0	0	0	0	0	0	0	1.47424e-05	1.98452e-05	8.81185e-06	0	0	2.15848e-05	0	0	0
k__Bacteria;p__Bacteroidetes;c__Bacteroidia;o__Bacteroidales;f__Rikenellaceae	0.0566528	0.165648	0.107019	0.101655	0.0242357	0.0105289	0.0100993	0.0178616	0.118332	0.101678	0.139748	0.131303	0.00418734	0.145365	9.76534e-06	5.84017e-05	0.00106845	1.84564e-05	0	0
k__Bacteria;p__Bacteroidetes;c__Bacteroidia;o__Bacteroidales;f__S24-7	0.40183	0.237073	0.336345	0.368945	0.0270398	0.0183065	0.0187374	0.0318805	0.42297	0.451521	0.351722	0.384497	0.550144	0.407213	0.000190424	0.000109016	0.00406873	6.15214e-05	1.41567e-05	1.51736e-05
k__Bacteria;p__Bacteroidetes;c__Cytophagia;o__Cytophagales;f__Cytophagaceae	0	0	0	0	9.71954e-06	0	0	0	0	0	0	0	0	0	0	0	5.39619e-05	0	0	0
k__Bacteria;p__Bacteroidetes;c__Flavobacteriia;o__Flavobacteriales;f__Cryomorphaceae	0	0	0	0	0	0	0	0	0	0	0	0	0	0	0	0	0	0	0	0
k__Bacteria;p__Bacteroidetes;c__Flavobacteriia;o__Flavobacteriales;f__Flavobacteriaceae	0	0	0	0	0	0	5.89225e-06	0	0	0	0	0	0	0	0	3.89344e-06	0.000129509	0	0	0
k__Bacteria;p__Bacteroidetes;c__Flavobacteriia;o__Flavobacteriales;f__[Weeksellaceae]	0	0	0	0	1.45793e-05	0	0	0	0	0	0	0	0	0	0	0	1.07924e-05	0	0	0
k__Bacteria;p__Bacteroidetes;c__Sphingobacteriia;o__Sphingobacteriales;f__Sphingobacteriaceae	0	0	2.20986e-06	0	0	0	8.83837e-06	0	0	0	0	0	0	0	0	3.89344e-06	0.000107924	0	0	0
k__Bacteria;p__Bacteroidetes;c__[Saprospirae];o__[Saprospirales];f__Chitinophagaceae	0	0	0	0	0	0	0	0	0	0	0	0	0	0	0	0	0.000140301	0	0	0
k__Bacteria;p__Chloroflexi;c__Thermomicrobia;o__JG30-KF-CM45;f__	0	0	0	0	0	0	0	0	0	0	0	0	0	0	0	0	0	0	0	0
k__Bacteria;p__Chloroflexi;c__Thermomicrobia;o__Sphaerobacterales;f__	0	0	0	0	0	0	0	0	0	0	0	0	0	0	0	0	0	0	0	0
k__Bacteria;p__Cyanobacteria;c__Chloroplast;o__Streptophyta;f__	0	5.69202e-05	3.53577e-05	1.48972e-05	0	0	0	0.000239195	1.23031e-05	0	5.04905e-06	7.37121e-06	1.48839e-05	0	0.0129733	0.0103721	0.179812	0.000319911	0.000205272	9.10415e-05
k__Bacteria;p__Cyanobacteria;c__Oscillatoriophycideae;o__Chroococcales;f__Xenococcaceae	0	0	0	0	0	0	0	0	0	0	0	0	0	0	0	7.78689e-06	0	0	0	0
k__Bacteria;p__Cyanobacteria;c__Synechococcophycideae;o__Synechococcales;f__Synechococcaceae	0	0	0	0	0	0	0	0	0	0	0	0	0	0	0	0	0	0	0	0
k__Bacteria;p__Firmicutes;c__Bacilli;o__Bacillales;f__	0	0	0	0	0	0	0	0	0	0	0	0	0	0	0	4.67213e-05	0.000442487	0	0	0
k__Bacteria;p__Firmicutes;c__Bacilli;o__Bacillales;f__Alicyclobacillaceae	0	0	0	0	0	0	0	0	0	0	0	0	0	0	0	0	4.31695e-05	0	0	0
k__Bacteria;p__Firmicutes;c__Bacilli;o__Bacillales;f__Bacillaceae	5.51393e-06	0	0	0	1.45793e-05	0	8.83837e-06	2.07995e-05	2.46063e-05	2.12627e-05	5.04905e-06	0	0	8.81185e-06	0.00051268	0.00131209	0.00981027	0	2.1235e-05	6.06943e-05
k__Bacteria;p__Firmicutes;c__Bacilli;o__Bacillales;f__Listeriaceae	0	0	0	0	0	0	0	0	0	0	0	0	0	0	0	1.94672e-05	0.000172678	0	0	0
k__Bacteria;p__Firmicutes;c__Bacilli;o__Bacillales;f__Paenibacillaceae	0	2.58728e-05	1.32591e-05	1.48972e-05	5.83173e-05	0	5.89225e-06	0	0	0	1.51472e-05	4.42272e-05	4.9613e-06	4.40593e-06	0.00049315	0.000369877	0.0138358	0	7.07834e-06	0
k__Bacteria;p__Firmicutes;c__Bacilli;o__Bacillales;f__Planococcaceae	1.92987e-05	3.10474e-05	1.5469e-05	1.11729e-05	0.000247848	0.000265849	0.00023569	0.000109198	0	0	0	0	0	0	5.8592e-05	0.000155738	0.00215848	0	7.07834e-06	0
k__Bacteria;p__Firmicutes;c__Bacilli;o__Bacillales;f__Sporolactobacillaceae	0	0	0	0	0	0	0	0	0	0	0	0	0	0	0	0	0	0	0	0
k__Bacteria;p__Firmicutes;c__Bacilli;o__Bacillales;f__Staphylococcaceae	0.000620317	0.000649408	0.000207727	8.93835e-05	0.00171064	0.00249156	0.000223905	0.000369192	0	0	0	0	0	0	7.324e-05	0.000105123	0.00175916	0	1.41567e-05	0
k__Bacteria;p__Firmicutes;c__Bacilli;o__Bacillales;f__Thermoactinomycetaceae	0	0	0	0	0	1.23651e-05	0	5.19988e-06	0	0	0	0	0	0	1.4648e-05	4.67213e-05	0.00692871	6.15214e-06	0	0
k__Bacteria;p__Firmicutes;c__Bacilli;o__Bacillales;f__[Exiguobacteraceae]	0	0	0	0	0	0	0	0	0	0	0	0	0	0	0	0	4.31695e-05	0	0	0
k__Bacteria;p__Firmicutes;c__Bacilli;o__Lactobacillales;f__	0	0	0	0	0	0	0	0	1.23031e-05	0	0	0	4.9613e-06	0	0	1.55738e-05	0.000129509	0	0	0
k__Bacteria;p__Firmicutes;c__Bacilli;o__Lactobacillales;f__Aerococcaceae	2.75696e-06	0.00011384	6.62957e-06	0	0	0	2.94612e-06	0	0	0	0	0	0	0	0	0	2.15848e-05	0	7.07834e-06	0
k__Bacteria;p__Firmicutes;c__Bacilli;o__Lactobacillales;f__Carnobacteriaceae	0	0	0	0	0	0	0	0	0	0	0	0	0	0	4.3944e-05	3.11476e-05	0.000895767	0	0	0
k__Bacteria;p__Firmicutes;c__Bacilli;o__Lactobacillales;f__Enterococcaceae	1.92987e-05	5.69202e-05	2.65183e-05	2.23459e-05	0.000359623	9.89205e-05	0.000256313	0.000249594	0	2.12627e-05	5.04905e-06	2.94848e-05	0.000104187	8.81185e-06	2.44133e-05	0.00012459	0.00328088	1.23043e-05	1.41567e-05	0
k__Bacteria;p__Firmicutes;c__Bacilli;o__Lactobacillales;f__Lactobacillaceae	0.031399	0.0613315	0.0792631	0.0566542	0.0650675	0.194101	0.0924229	0.128931	0.0420891	0.0532348	0.055888	0.0445958	0.0156926	0.00622998	0.00043944	0.000229713	0.00614086	6.15214e-06	2.1235e-05	3.03472e-05
k__Bacteria;p__Firmicutes;c__Bacilli;o__Lactobacillales;f__Leuconostocaceae	0	0	0	0	9.71954e-06	0	0	0	0	0	5.04905e-06	0	0	0	0.000195307	0.000132377	0.00159727	0	1.41567e-05	3.03472e-05
k__Bacteria;p__Firmicutes;c__Bacilli;o__Lactobacillales;f__Streptococcaceae	9.09798e-05	4.91584e-05	4.86169e-05	2.23459e-05	0.00604556	0.00396919	0.00457828	0.00350992	6.15157e-05	6.37882e-05	0.000363532	0.000103197	6.44969e-05	4.84652e-05	0.0247161	0.0198566	0.489769	0.000424498	0.000799853	0.000773853
k__Bacteria;p__Firmicutes;c__Bacilli;o__Turicibacterales;f__Turicibacteraceae	0.0567962	0.0756987	0.0110471	0.0496004	0.00252222	0.00298616	0.00326725	0.00148197	4.92126e-05	0	2.01962e-05	0.00123099	6.94582e-05	2.20296e-05	9.76534e-06	1.16803e-05	0.00018347	6.15214e-06	0	0
k__Bacteria;p__Firmicutes;c__Clostridia;o__;f__	2.75696e-06	2.58728e-06	0	0	0	0	2.94612e-06	0	0	0	0	0	0	0	0	0	5.39619e-05	0	0	0
k__Bacteria;p__Firmicutes;c__Clostridia;o__Clostridiales;f__	0.171251	0.234079	0.171111	0.222289	0.286284	0.274733	0.340425	0.321628	0.133846	0.140681	0.168482	0.209232	0.27314	0.209088	7.324e-05	8.17623e-05	0.00133825	3.07607e-05	2.1235e-05	2.27604e-05
k__Bacteria;p__Firmicutes;c__Clostridia;o__Clostridiales;f__Caldicoprobacteraceae	0	0	0	0	0	0	0	0	0	0	0	0	0	0	0	0	0.000129509	0	0	0
k__Bacteria;p__Firmicutes;c__Clostridia;o__Clostridiales;f__Christensenellaceae	0	0	0	0	0	0	0.000966329	0.000987978	0	0	0	0	0	0	0	3.89344e-06	0	0	0	0
k__Bacteria;p__Firmicutes;c__Clostridia;o__Clostridiales;f__Clostridiaceae	0.00475576	0.00489514	0.00270265	0.0018994	0.0248674	0.0199263	0.01854	0.0216055	0.0116511	0.00163723	0.0200043	0.00890442	0.0012056	0.00114995	5.37094e-05	0.000120697	0.00287077	0	0	1.51736e-05
k__Bacteria;p__Firmicutes;c__Clostridia;o__Clostridiales;f__Dehalobacteriaceae	0.000879471	0.000879676	0.000952448	0.000793278	0.000787283	0.00102012	0.000671716	0.000613586	0.000172244	9.9226e-05	0	0.00120151	0	8.37126e-05	0	0	3.23771e-05	0	0	0
k__Bacteria;p__Firmicutes;c__Clostridia;o__Clostridiales;f__EtOH8	0	0	0	0	0	0	0	0	0	0	0	0	0	0	0	0	0	0	0	0
k__Bacteria;p__Firmicutes;c__Clostridia;o__Clostridiales;f__Lachnospiraceae	0.0458731	0.0919417	0.0684702	0.0615033	0.128687	0.199665	0.167446	0.178751	0.0368479	0.0739517	0.0565443	0.0815919	0.0495882	0.063366	0.000249016	0.000163525	0.000625958	1.23043e-05	7.07834e-06	7.58679e-06
k__Bacteria;p__Firmicutes;c__Clostridia;o__Clostridiales;f__Peptococcaceae	0	0	0	0	0	0	0	0	0	0	0	0	0	0	4.88267e-06	0	3.23771e-05	0	0	0
k__Bacteria;p__Firmicutes;c__Clostridia;o__Clostridiales;f__Peptostreptococcaceae	0.000223314	0.00495982	0	0	0.0563345	0.0456456	0.0458063	0.052732	1.23031e-05	0	0	0	4.9613e-06	0	2.9296e-05	3.89344e-06	0.000712297	0	7.07834e-06	0
k__Bacteria;p__Firmicutes;c__Clostridia;o__Clostridiales;f__Ruminococcaceae	0.0786203	0.0889896	0.0799504	0.0560807	0.115648	0.162687	0.14086	0.163432	0.0654774	0.0909548	0.0739484	0.0618518	0.0607908	0.0404905	0.000410144	0.000155738	0.00152173	1.84564e-05	7.07834e-06	6.82811e-05
k__Bacteria;p__Firmicutes;c__Clostridia;o__Clostridiales;f__Symbiobacteriaceae	0	0	0	0	0	0	0	0	0	0	0	0	0	0	0	0	0	0	0	0
k__Bacteria;p__Firmicutes;c__Clostridia;o__Clostridiales;f__Veillonellaceae	0	0	0	3.72431e-06	0	0	0	0	0	0	0	0	0	0	3.41787e-05	5.06148e-05	0.000312979	0	0	0
k__Bacteria;p__Firmicutes;c__Clostridia;o__Clostridiales;f__[Mogibacteriaceae]	0.000113035	0.000639059	0.000267393	0.000249529	0.00042766	0.000247301	0.000244528	0.000358792	0.000123031	2.12627e-05	0.000227207	0.000294848	8.93034e-05	0.000127772	9.76534e-06	3.89344e-06	0.000140301	0	0	0
k__Bacteria;p__Firmicutes;c__Clostridia;o__Clostridiales;f__[Tissierellaceae]	0	0	0	0	0	0	0	0	0	0	0	0	4.9613e-06	0	0.000151363	9.34427e-05	0.00214768	0	0	0
k__Bacteria;p__Firmicutes;c__Clostridia;o__OPB54;f__	0	0	0	0	9.71954e-06	0	1.47306e-05	0	0	0	0	0	0	0	4.3944e-05	0	0	0	0	0
k__Bacteria;p__Firmicutes;c__Erysipelotrichi;o__Erysipelotrichales;f__Erysipelotrichaceae	0.00362541	0.00053298	0.00235129	0.00268895	0.0388782	0.0509379	0.0527386	0.0569283	0.00372785	0.00177898	0.00564989	0.00171012	0.0154445	0.00415038	0	0	8.6339e-05	0	0	0
k__Bacteria;p__Gemmatimonadetes;c__Gemm-5;o__;f__	0	0	0	0	0	0	0	0	0	0	0	0	0	0	0	0	0	0	0	0
k__Bacteria;p__Planctomycetes;c__Phycisphaerae;o__Phycisphaerales;f__	0	0	0	0	0	0	0	0	0	0	0	0	0	0	0	0	0	0	0	0
k__Bacteria;p__Planctomycetes;c__Planctomycetia;o__Planctomycetales;f__Planctomycetaceae	0	0	0	0	0	0	0	1.03998e-05	0	0	0	0	0	0	0	0	0	0	0	0
k__Bacteria;p__Proteobacteria;c__Alphaproteobacteria;o__;f__	0	0	0	0	0	0	0	0	0	0	0	0	0	0	0	0	2.15848e-05	0	0	0
k__Bacteria;p__Proteobacteria;c__Alphaproteobacteria;o__Caulobacterales;f__	0	0	0	0	0	0	0	0	0	0	0	0	9.9226e-06	0	0	3.89344e-06	0	0	0	0
k__Bacteria;p__Proteobacteria;c__Alphaproteobacteria;o__Caulobacterales;f__Caulobacteraceae	0	0	0	0	0	6.18253e-06	0	0	0	0	0	0	0	0	1.95307e-05	0	0.000118716	0	0	0
k__Bacteria;p__Proteobacteria;c__Alphaproteobacteria;o__Ellin329;f__	0	0	0	0	0	0	0	0	0	0	0	0	0	0	0	3.89344e-06	0	0	0	0
k__Bacteria;p__Proteobacteria;c__Alphaproteobacteria;o__Rhizobiales;f__	0	0	2.20986e-06	0	0	0	0	0	0	0	0	0	0	0	1.4648e-05	1.55738e-05	0.000647543	0	0	0
k__Bacteria;p__Proteobacteria;c__Alphaproteobacteria;o__Rhizobiales;f__Aurantimonadaceae	0	0	0	0	0	0	0	0	0	0	0	0	0	0	9.76534e-06	7.78689e-06	2.15848e-05	0	0	0
k__Bacteria;p__Proteobacteria;c__Alphaproteobacteria;o__Rhizobiales;f__Beijerinckiaceae	0	0	0	0	0	0	0	0	0	0	0	0	0	0	4.88267e-06	0	0.000334564	0	0	0
k__Bacteria;p__Proteobacteria;c__Alphaproteobacteria;o__Rhizobiales;f__Bradyrhizobiaceae	0	0	0	0	0	0	0	0	0	0	0	0	0	0	9.76534e-05	6.61886e-05	0.00409031	6.15214e-06	0	0
k__Bacteria;p__Proteobacteria;c__Alphaproteobacteria;o__Rhizobiales;f__Brucellaceae	0.000135091	0.000116428	0	0	0	0	0	0	4.92126e-05	8.50509e-05	7.06867e-05	0.000140053	0	0	0.946989	0.957491	0.114378	0.0048725	2.83134e-05	6.82811e-05
k__Bacteria;p__Proteobacteria;c__Alphaproteobacteria;o__Rhizobiales;f__Hyphomicrobiaceae	0	0	2.20986e-06	3.72431e-06	0	0	2.94612e-06	0	0	0	0	0	4.9613e-06	0	8.78881e-05	1.94672e-05	0.00118716	0	0	0
k__Bacteria;p__Proteobacteria;c__Alphaproteobacteria;o__Rhizobiales;f__Methylobacteriaceae	0	0	0	0	0	0	0	0	0	0	0	0	0	0	0	1.55738e-05	0.000291394	0	0	0
k__Bacteria;p__Proteobacteria;c__Alphaproteobacteria;o__Rhizobiales;f__Methylocystaceae	0	0	0	0	0	0	0	0	0	0	0	0	0	0	0	0	0.000496449	0	0	0
k__Bacteria;p__Proteobacteria;c__Alphaproteobacteria;o__Rhizobiales;f__Phyllobacteriaceae	0	0	0	0	0	6.18253e-06	0	0	0	0	0	0	0	0	4.88267e-05	5.06148e-05	0.000464072	0	0	7.58679e-06
k__Bacteria;p__Proteobacteria;c__Alphaproteobacteria;o__Rhizobiales;f__Rhizobiaceae	5.51393e-06	0	0	0	0	6.18253e-06	8.83837e-06	0	1.23031e-05	1.41751e-05	0	1.47424e-05	0	0	0.000400379	0.000132377	0.0028276	1.23043e-05	0	0
k__Bacteria;p__Proteobacteria;c__Alphaproteobacteria;o__Rhizobiales;f__Xanthobacteraceae	0	0	0	0	0	0	0	0	0	0	0	0	0	0	1.4648e-05	0	0	0	0	0
k__Bacteria;p__Proteobacteria;c__Alphaproteobacteria;o__Rhodobacterales;f__Rhodobacteraceae	0	0	2.20986e-06	0	0	6.18253e-06	0	0	0	0	0	0	0	0	1.4648e-05	2.72541e-05	0.00105765	1.23043e-05	1.41567e-05	0
k__Bacteria;p__Proteobacteria;c__Alphaproteobacteria;o__Rhodospirillales;f__Rhodospirillaceae	0	0	0	0	0	0	0	0	0	0	0	0	0	0	0	0	0	0	0	0
k__Bacteria;p__Proteobacteria;c__Alphaproteobacteria;o__Rickettsiales;f__	0	0	0	0	0	0	0	0	0	0	0	0	0	0	0	0	0.000129509	0	0	0
k__Bacteria;p__Proteobacteria;c__Alphaproteobacteria;o__Rickettsiales;f__mitochondria	0	8.53803e-05	1.76789e-05	7.44862e-06	0	1.23651e-05	0	6.75985e-05	0	0	1.00981e-05	0	0	1.76237e-05	0.00918918	0.00566107	0.109597	0.000123043	7.07834e-06	0.000204843
k__Bacteria;p__Proteobacteria;c__Alphaproteobacteria;o__Sphingomonadales;f__	0	0	0	0	0	0	0	0	0	0	0	0	0	0	2.9296e-05	0	0	0	0	0
k__Bacteria;p__Proteobacteria;c__Alphaproteobacteria;o__Sphingomonadales;f__Erythrobacteraceae	0	0	0	0	0	0	0	0	0	0	0	0	0	0	9.76534e-06	7.78689e-06	0	0	0	0
k__Bacteria;p__Proteobacteria;c__Alphaproteobacteria;o__Sphingomonadales;f__Sphingomonadaceae	0	0	4.41971e-06	1.11729e-05	4.85977e-06	0	0	0	0	2.83503e-05	0	2.21136e-05	1.48839e-05	0	8.30054e-05	3.5041e-05	0.000971314	0	0	1.51736e-05
k__Bacteria;p__Proteobacteria;c__Betaproteobacteria;o__Burkholderiales;f__	0	0	0	0	0	0	0	0	0	0	0	0	0	0	0	0	0	0	0	0
k__Bacteria;p__Proteobacteria;c__Betaproteobacteria;o__Burkholderiales;f__Alcaligenaceae	0	0	0	0	0	6.18253e-06	0	0	0	0	0	0	0	0	1.4648e-05	3.89344e-06	4.31695e-05	0	0	0
k__Bacteria;p__Proteobacteria;c__Betaproteobacteria;o__Burkholderiales;f__Burkholderiaceae	0	0	0	0	0	0	0	0	0	0	0	0	4.9613e-06	0	0	0	0	0	0	0
k__Bacteria;p__Proteobacteria;c__Betaproteobacteria;o__Burkholderiales;f__Comamonadaceae	2.75696e-05	7.76185e-06	1.32591e-05	1.48972e-05	1.94391e-05	1.23651e-05	8.83837e-06	0	0	1.41751e-05	2.01962e-05	2.94848e-05	1.98452e-05	5.28711e-05	0.000454088	0.000151844	0.00128429	1.84564e-05	1.41567e-05	7.58679e-06
k__Bacteria;p__Proteobacteria;c__Betaproteobacteria;o__Burkholderiales;f__Oxalobacteraceae	0	0	0	0	3.88782e-05	0	0	0	1.23031e-05	0	0	0	1.48839e-05	0	0	0	8.6339e-05	0	0	0
k__Bacteria;p__Proteobacteria;c__Betaproteobacteria;o__IS-44;f__	0	0	0	0	0	0	0	0	0	0	0	0	0	0	9.76534e-06	0	0	0	0	0
k__Bacteria;p__Proteobacteria;c__Betaproteobacteria;o__Methylophilales;f__Methylophilaceae	0	0	0	0	0	0	0	0	0	0	0	0	0	0	0	0	0	0	0	0
k__Bacteria;p__Proteobacteria;c__Betaproteobacteria;o__Neisseriales;f__Neisseriaceae	0	0	0	0	0	0	0	0	0	0	0	0	0	0	0	0	8.6339e-05	0	0	0
k__Bacteria;p__Proteobacteria;c__Deltaproteobacteria;o__Bdellovibrionales;f__Bdellovibrionaceae	0	0	0	0	0	0	0	0	0	0	0	0	0	0	0	0	2.15848e-05	0	0	0
k__Bacteria;p__Proteobacteria;c__Deltaproteobacteria;o__Myxococcales;f__	0	0	0	0	0	0	0	0	0	0	0	0	0	0	4.88267e-06	0	0	0	0	0
k__Bacteria;p__Proteobacteria;c__Gammaproteobacteria;o__;f__	0	0	0	0	0	0	0	0	0	0	0	0	0	0	2.44133e-05	0	0	0	0	0
k__Bacteria;p__Proteobacteria;c__Gammaproteobacteria;o__Aeromonadales;f__Aeromonadaceae	0	0	0	0	0	0	0	0	0	0	0	0	0	0	0	0	0	0	0	0
k__Bacteria;p__Proteobacteria;c__Gammaproteobacteria;o__Enterobacteriales;f__Enterobacteriaceae	0	3.36347e-05	3.31479e-05	5.58647e-05	0.000233269	0.000166928	1.17845e-05	5.19988e-06	0.00135335	7.08757e-06	5.04905e-06	0.000206394	0.00314547	0.000145396	0.000214837	0.000876025	0.00547173	0.993842	0.998457	0.998399
k__Bacteria;p__Proteobacteria;c__Gammaproteobacteria;o__Legionellales;f__Coxiellaceae	0	0	0	0	0	0	0	0	0	0	0	0	0	0	2.44133e-05	0	0	0	0	0
k__Bacteria;p__Proteobacteria;c__Gammaproteobacteria;o__Legionellales;f__Legionellaceae	0	0	0	0	0	0	0	0	0	0	0	0	0	0	0	0	0.000129509	0	0	0
k__Bacteria;p__Proteobacteria;c__Gammaproteobacteria;o__Pseudomonadales;f__Moraxellaceae	0	0	0	0	0	0	0	0	0	0	0	0	0	0	1.4648e-05	3.89344e-06	0.000399318	7.38257e-05	0.000134489	8.34547e-05
k__Bacteria;p__Proteobacteria;c__Gammaproteobacteria;o__Pseudomonadales;f__Pseudomonadaceae	0	0	0	0	9.71954e-06	0	2.94612e-06	0	0	0	0	0	0	0	4.88267e-06	5.84017e-05	0.00460834	0	0	7.58679e-06
k__Bacteria;p__Proteobacteria;c__Gammaproteobacteria;o__Xanthomonadales;f__Sinobacteraceae	0	0	0	0	0	0	0	0	0	0	0	0	0	0	0	0	0	0	0	1.51736e-05
k__Bacteria;p__Proteobacteria;c__Gammaproteobacteria;o__Xanthomonadales;f__Xanthomonadaceae	0	0	2.20986e-06	0	1.45793e-05	0	0	0	0	0	0	0	0	8.81185e-06	0.000205072	0.000767009	0.00165123	0	7.07834e-06	0
k__Bacteria;p__TM7;c__TM7-1;o__;f__	0	0	0	0	0	0	0	0	0	0	0	0	0	0	0	0	0	0	0	0
k__Bacteria;p__TM7;c__TM7-3;o__;f__	0	0	0	0	0	0	0	0	0	0	0	0	0	0	0	1.16803e-05	0	0	0	0
k__Bacteria;p__TM7;c__TM7-3;o__EW055;f__	0	0	0	0	0	0	0	0	0	0	0	0	0	0	0	1.16803e-05	0	0	0	0
k__Bacteria;p__Tenericutes;c__Mollicutes;o__Anaeroplasmatales;f__Anaeroplasmataceae	0.00509762	0.013622	0.0149187	0.00229045	8.74759e-05	4.94603e-05	3.82996e-05	0.000249594	0.00644685	0.00600318	0.014718	0.000287477	1.48839e-05	0.00569686	9.76534e-06	7.78689e-06	8.6339e-05	0	0	0
k__Bacteria;p__Tenericutes;c__Mollicutes;o__RF39;f__	0.00237374	0.00317201	0.0025789	0.00271875	0.00331922	0.0041423	0.000810184	0.00209555	0	0	0	0	0	0	0	3.89344e-06	0	0	0	0
k__Bacteria;p__Verrucomicrobia;c__Verrucomicrobiae;o__Verrucomicrobiales;f__Verrucomicrobiaceae	0.129745	0.00910206	0.115301	0.0638682	0.20691	0.000290579	0.0904755	0.000140397	0.153543	0.0761489	0.109958	0.0698717	0.0242112	0.115515	5.8592e-05	0.000171312	0.00186708	0.000104586	4.95484e-05	7.58679e-05

## Sheet: Genus
# Constructed from biom file
#OTU ID	Pretx1	Pretx2	Pretx3	Pretx4	Pretx5	Pretx6	Pretx7	Pretx8	NA1	NA2	NA3	NA4	NA5	NA6	aNA1	aNA2	aNA3	aNA4	aNA5	aNA6
k__Bacteria;p__Acidobacteria;c__Solibacteres;o__Solibacterales;f__;g__	0	0	0	0	0	0	0	0	0	0	0	0	0	0	0	0	0	0	0	0
k__Bacteria;p__Actinobacteria;c__Acidimicrobiia;o__Acidimicrobiales;f__;g__	0	0	0	0	0	0	0	0	0	0	0	0	0	0	0	0	8.6339e-05	0	0	0
k__Bacteria;p__Actinobacteria;c__Actinobacteria;o__Actinomycetales;f__;g__	2.75696e-06	0	0	0	0	0	0	0	0	0	0	0	0	0	3.41787e-05	0	0.000841805	0	0	0
k__Bacteria;p__Actinobacteria;c__Actinobacteria;o__Actinomycetales;f__Actinopolysporaceae;g__	0	0	0	0	4.85977e-06	0	0	0	0	0	0	0	0	0	9.76534e-06	0	7.55466e-05	0	1.41567e-05	0
k__Bacteria;p__Actinobacteria;c__Actinobacteria;o__Actinomycetales;f__Actinosynnemataceae;g__	0	0	0	0	0	0	0	0	0	0	0	0	0	0	0	0	0	0	0	0
k__Bacteria;p__Actinobacteria;c__Actinobacteria;o__Actinomycetales;f__Beutenbergiaceae;g__	0	0	0	0	0	0	0	0	0	0	0	0	0	0	0	0	0	0	0	0
k__Bacteria;p__Actinobacteria;c__Actinobacteria;o__Actinomycetales;f__Beutenbergiaceae;g__Salana	0	0	0	0	0	0	0	0	0	0	0	0	0	0	9.76534e-06	0	0	0	0	0
k__Bacteria;p__Actinobacteria;c__Actinobacteria;o__Actinomycetales;f__Brevibacteriaceae;g__Brevibacterium	0	0	0	0	0	0	0	0	0	0	0	0	0	0	0	1.16803e-05	0.00018347	0	0	0
k__Bacteria;p__Actinobacteria;c__Actinobacteria;o__Actinomycetales;f__Cellulomonadaceae;g__	0	0	0	0	0	0	0	0	0	0	0	0	0	0	0	0	0	0	0	0
k__Bacteria;p__Actinobacteria;c__Actinobacteria;o__Actinomycetales;f__Cellulomonadaceae;g__Actinotalea	0	0	0	0	0	0	0	0	0	0	0	0	0	0	0	3.89344e-06	0	0	0	0
k__Bacteria;p__Actinobacteria;c__Actinobacteria;o__Actinomycetales;f__Cellulomonadaceae;g__Cellulomonas	0	0	0	0	1.45793e-05	0	0	0	0	0	0	0	0	0	8.30054e-05	3.5041e-05	0.00041011	0	0	0
k__Bacteria;p__Actinobacteria;c__Actinobacteria;o__Actinomycetales;f__Cellulomonadaceae;g__Demequina	0	0	0	0	0	0	0	0	0	0	0	0	0	0	0	0	1.07924e-05	0	0	0
k__Bacteria;p__Actinobacteria;c__Actinobacteria;o__Actinomycetales;f__Cellulomonadaceae;g__Sediminihabitans	0	0	0	0	0	0	0	0	0	0	0	0	0	0	0	0	0	0	0	0
k__Bacteria;p__Actinobacteria;c__Actinobacteria;o__Actinomycetales;f__Corynebacteriaceae;g__Corynebacterium	0	0	0	0	0	0	0	0	0	0	0	0	0	0	0	1.55738e-05	0.000593581	0	1.41567e-05	0
k__Bacteria;p__Actinobacteria;c__Actinobacteria;o__Actinomycetales;f__Dermabacteraceae;g__Brachybacterium	0	0	0	0	0	0	0	0	0	0	0	0	0	0	9.76534e-06	0	6.47543e-05	0	7.07834e-06	0
k__Bacteria;p__Actinobacteria;c__Actinobacteria;o__Actinomycetales;f__Dermacoccaceae;g__Dermacoccus	0	0	0	0	0	0	0	0	0	0	0	0	0	0	0	0	0	1.84564e-05	0	0
k__Bacteria;p__Actinobacteria;c__Actinobacteria;o__Actinomycetales;f__Geodermatophilaceae;g__	0	0	0	0	0	0	0	0	0	0	0	0	0	0	0	1.16803e-05	0	0	0	0
k__Bacteria;p__Actinobacteria;c__Actinobacteria;o__Actinomycetales;f__Gordoniaceae;g__Gordonia	0	0	0	0	0	0	0	0	0	0	0	0	0	0	0	0	0	0	0	0
k__Bacteria;p__Actinobacteria;c__Actinobacteria;o__Actinomycetales;f__Intrasporangiaceae;g__	0	0	0	0	0	0	0	0	0	0	0	0	0	0	0	3.89344e-06	0	0	0	0
k__Bacteria;p__Actinobacteria;c__Actinobacteria;o__Actinomycetales;f__Intrasporangiaceae;g__Arsenicicoccus	0	0	0	0	0	0	0	0	0	0	0	0	0	0	0	0	1.07924e-05	0	0	0
k__Bacteria;p__Actinobacteria;c__Actinobacteria;o__Actinomycetales;f__Kineosporiaceae;g__Kineococcus	0	0	0	0	0	0	0	0	0	0	0	0	0	0	0	3.89344e-06	0.000107924	0	0	0
k__Bacteria;p__Actinobacteria;c__Actinobacteria;o__Actinomycetales;f__Microbacteriaceae;g__	0	0	0	0	5.83173e-05	0	2.94612e-06	0	0	0	0	0	0	0	4.3944e-05	7.0082e-05	0.000237432	0	2.1235e-05	0
k__Bacteria;p__Actinobacteria;c__Actinobacteria;o__Actinomycetales;f__Microbacteriaceae;g__Agrococcus	0	0	0	0	0	0	0	0	0	0	0	0	0	0	0	0	8.6339e-05	0	0	0
k__Bacteria;p__Actinobacteria;c__Actinobacteria;o__Actinomycetales;f__Microbacteriaceae;g__Agromyces	0	0	0	0	0	0	0	0	0	0	0	0	0	0	0	0	3.23771e-05	0	0	0
k__Bacteria;p__Actinobacteria;c__Actinobacteria;o__Actinomycetales;f__Microbacteriaceae;g__Candidatus Rhodoluna	0	0	0	0	0	0	0	0	0	0	0	0	0	0	0	0	0	0	0	0
k__Bacteria;p__Actinobacteria;c__Actinobacteria;o__Actinomycetales;f__Microbacteriaceae;g__Clavibacter	0	0	0	0	0	0	0	0	0	0	0	0	0	0	4.88267e-06	3.89344e-06	2.15848e-05	0	0	0
k__Bacteria;p__Actinobacteria;c__Actinobacteria;o__Actinomycetales;f__Microbacteriaceae;g__Cryocola	0	0	0	0	0	0	0	0	0	0	0	0	0	0	0	0	3.23771e-05	0	0	0
k__Bacteria;p__Actinobacteria;c__Actinobacteria;o__Actinomycetales;f__Microbacteriaceae;g__Curtobacterium	0	0	2.20986e-06	0	0	0	0	0	0	0	0	0	0	0	0.000341787	0.000136271	0.0045328	0	7.07834e-06	0
k__Bacteria;p__Actinobacteria;c__Actinobacteria;o__Actinomycetales;f__Microbacteriaceae;g__Frigoribacterium	0	0	0	0	0	0	0	0	0	0	0	0	0	0	1.4648e-05	3.89344e-06	0.000269809	0	0	0
k__Bacteria;p__Actinobacteria;c__Actinobacteria;o__Actinomycetales;f__Microbacteriaceae;g__Herbiconiux	0	0	0	0	0	0	0	0	0	0	0	0	0	0	9.76534e-06	0	0	0	0	0
k__Bacteria;p__Actinobacteria;c__Actinobacteria;o__Actinomycetales;f__Microbacteriaceae;g__Leucobacter	0	0	0	0	0	0	0	0	0	0	0	0	0	0	0	0	0.000129509	0	0	0
k__Bacteria;p__Actinobacteria;c__Actinobacteria;o__Actinomycetales;f__Microbacteriaceae;g__Microbacterium	0	0	0	0	0	0	0	0	0	0	0	0	0	0	4.3944e-05	3.89344e-05	0.000161886	0	0	0
k__Bacteria;p__Actinobacteria;c__Actinobacteria;o__Actinomycetales;f__Microbacteriaceae;g__Mycetocola	0	0	0	0	0	0	0	0	0	0	0	0	0	0	2.44133e-05	1.94672e-05	5.39619e-05	0	0	0
k__Bacteria;p__Actinobacteria;c__Actinobacteria;o__Actinomycetales;f__Microbacteriaceae;g__Pseudoclavibacter	0	0	0	0	0	0	0	0	0	0	0	0	0	0	0	3.89344e-06	0	0	0	0
k__Bacteria;p__Actinobacteria;c__Actinobacteria;o__Actinomycetales;f__Microbacteriaceae;g__Rathayibacter	0	0	0	0	0	0	0	0	0	0	0	0	0	0	0	1.16803e-05	0	0	0	0
k__Bacteria;p__Actinobacteria;c__Actinobacteria;o__Actinomycetales;f__Microbacteriaceae;g__Salinibacterium	0	0	0	0	4.85977e-06	0	0	0	0	0	0	0	0	0	0	7.78689e-06	7.55466e-05	0	0	0
k__Bacteria;p__Actinobacteria;c__Actinobacteria;o__Actinomycetales;f__Microbacteriaceae;g__Yonghaparkia	0	0	0	0	0	0	0	0	0	0	0	0	0	0	0	0	0	0	0	0
k__Bacteria;p__Actinobacteria;c__Actinobacteria;o__Actinomycetales;f__Micrococcaceae;g__	0	0	0	0	0	0	0	0	0	0	0	0	0	0	0	0	7.55466e-05	0	0	0
k__Bacteria;p__Actinobacteria;c__Actinobacteria;o__Actinomycetales;f__Micrococcaceae;g__Arthrobacter	0	0	0	0	0	0	0	0	0	0	0	0	0	0	0	3.89344e-06	0.000161886	0	0	0
k__Bacteria;p__Actinobacteria;c__Actinobacteria;o__Actinomycetales;f__Micrococcaceae;g__Kocuria	0	0	0	0	0	0	0	0	0	0	0	0	0	0	0	0	0	0	0	0
k__Bacteria;p__Actinobacteria;c__Actinobacteria;o__Actinomycetales;f__Micrococcaceae;g__Rothia	0	0	0	0	0	0	0	0	0	0	0	0	0	0	0	0	0	0	0	0
k__Bacteria;p__Actinobacteria;c__Actinobacteria;o__Actinomycetales;f__Micromonosporaceae;g__	0	0	0	0	0	0	0	0	0	0	0	0	0	0	0	0	1.07924e-05	0	0	0
k__Bacteria;p__Actinobacteria;c__Actinobacteria;o__Actinomycetales;f__Micromonosporaceae;g__Couchioplanes	0	0	0	0	0	0	0	0	0	0	0	0	0	0	0	0	0	0	0	0
k__Bacteria;p__Actinobacteria;c__Actinobacteria;o__Actinomycetales;f__Micromonosporaceae;g__Phytohabitans	0	0	0	0	0	0	0	0	0	0	0	0	0	0	0	0	0	0	0	0
k__Bacteria;p__Actinobacteria;c__Actinobacteria;o__Actinomycetales;f__Micromonosporaceae;g__Pilimelia	0	0	0	0	0	0	0	0	0	0	0	0	0	0	1.95307e-05	1.94672e-05	0	0	0	0
k__Bacteria;p__Actinobacteria;c__Actinobacteria;o__Actinomycetales;f__Micromonosporaceae;g__Verrucosispora	0	0	0	0	0	0	0	0	0	0	0	0	0	0	0	3.89344e-06	6.47543e-05	0	0	0
k__Bacteria;p__Actinobacteria;c__Actinobacteria;o__Actinomycetales;f__Mycobacteriaceae;g__Mycobacterium	0	0	0	0	4.85977e-06	0	0	0	0	0	0	0	0	0	4.88267e-06	3.89344e-06	8.6339e-05	0	0	0
k__Bacteria;p__Actinobacteria;c__Actinobacteria;o__Actinomycetales;f__Nocardiaceae;g__Rhodococcus	0	0	0	0	0	0	0	0	0	0	0	0	0	0	3.41787e-05	1.94672e-05	0.000129509	0	0	0
k__Bacteria;p__Actinobacteria;c__Actinobacteria;o__Actinomycetales;f__Nocardioidaceae;g__	0	0	0	0	0	0	0	0	0	0	0	0	0	0	0	1.55738e-05	0.000140301	0	0	0
k__Bacteria;p__Actinobacteria;c__Actinobacteria;o__Actinomycetales;f__Nocardioidaceae;g__Actinopolymorpha	0	0	0	0	0	0	0	0	0	0	0	0	0	0	0	0	7.55466e-05	0	0	0
k__Bacteria;p__Actinobacteria;c__Actinobacteria;o__Actinomycetales;f__Nocardioidaceae;g__Aeromicrobium	0	0	0	0	0	0	0	0	0	0	0	0	0	0	0	1.16803e-05	3.23771e-05	0	0	0
k__Bacteria;p__Actinobacteria;c__Actinobacteria;o__Actinomycetales;f__Nocardioidaceae;g__Nocardioides	0	0	0	0	0	0	0	0	0	0	0	0	0	0	9.76534e-06	0	0.000151093	0	0	0
k__Bacteria;p__Actinobacteria;c__Actinobacteria;o__Actinomycetales;f__Nocardioidaceae;g__Propionicimonas	0	0	0	0	0	0	0	0	0	0	0	0	0	0	0	0	0	0	0	0
k__Bacteria;p__Actinobacteria;c__Actinobacteria;o__Actinomycetales;f__Nocardiopsaceae;g__	0	0	0	0	0	0	0	0	0	0	0	0	0	0	0	0	0	0	0	0
k__Bacteria;p__Actinobacteria;c__Actinobacteria;o__Actinomycetales;f__Nocardiopsaceae;g__Nocardiopsis	0	0	0	0	0	0	0	0	0	0	0	0	0	0	0	0	0	0	0	0
k__Bacteria;p__Actinobacteria;c__Actinobacteria;o__Actinomycetales;f__Nocardiopsaceae;g__Thermobifida	0	0	0	0	0	0	0	0	0	0	0	0	0	0	0	1.55738e-05	0	0	0	0
k__Bacteria;p__Actinobacteria;c__Actinobacteria;o__Actinomycetales;f__Promicromonosporaceae;g__	0	0	0	0	0	0	0	0	0	0	0	0	0	0	0	0	0	0	0	0
k__Bacteria;p__Actinobacteria;c__Actinobacteria;o__Actinomycetales;f__Promicromonosporaceae;g__Cellulosimicrobium	0	0	0	0	0	0	0	0	0	0	0	0	0	0	0	0	0	0	0	0
k__Bacteria;p__Actinobacteria;c__Actinobacteria;o__Actinomycetales;f__Promicromonosporaceae;g__Luteimicrobium	0	0	0	0	0	0	0	0	0	0	0	0	0	0	0	0	0	0	0	0
k__Bacteria;p__Actinobacteria;c__Actinobacteria;o__Actinomycetales;f__Promicromonosporaceae;g__Promicromonospora	0	0	0	0	0	0	0	0	0	0	0	0	0	0	0	1.94672e-05	0	0	0	0
k__Bacteria;p__Actinobacteria;c__Actinobacteria;o__Actinomycetales;f__Promicromonosporaceae;g__Xylanimicrobium	0	0	0	0	0	0	0	0	0	0	0	0	0	0	0	1.94672e-05	0	0	0	0
k__Bacteria;p__Actinobacteria;c__Actinobacteria;o__Actinomycetales;f__Propionibacteriaceae;g__	0	0	0	0	0	0	0	0	0	0	0	0	0	0	0	0	0	0	0	0
k__Bacteria;p__Actinobacteria;c__Actinobacteria;o__Actinomycetales;f__Propionibacteriaceae;g__Propionibacterium	0	0	0	0	0	0	0	0	0	0	0	0	4.9613e-06	0	0	7.78689e-06	7.55466e-05	0	0	0
k__Bacteria;p__Actinobacteria;c__Actinobacteria;o__Actinomycetales;f__Pseudonocardiaceae;g__	0	0	0	0	0	0	0	0	0	0	0	0	0	0	0	0	0	0	0	0
k__Bacteria;p__Actinobacteria;c__Actinobacteria;o__Actinomycetales;f__Pseudonocardiaceae;g__Amycolatopsis	0	0	0	0	0	0	0	0	0	0	0	0	0	0	0	0	0.000194263	0	0	0
k__Bacteria;p__Actinobacteria;c__Actinobacteria;o__Actinomycetales;f__Pseudonocardiaceae;g__Prauserella	0	0	0	0	4.85977e-06	0	0	0	0	0	0	0	0	0	4.3944e-05	0	0	0	0	0
k__Bacteria;p__Actinobacteria;c__Actinobacteria;o__Actinomycetales;f__Pseudonocardiaceae;g__Saccharomonospora	0	0	0	0	0	0	0	0	0	0	0	0	0	0	0	1.16803e-05	0.000334564	0	2.1235e-05	0
k__Bacteria;p__Actinobacteria;c__Actinobacteria;o__Actinomycetales;f__Pseudonocardiaceae;g__Saccharopolyspora	0	0	0	0	2.42989e-05	6.18253e-06	0	1.55997e-05	0	0	0	0	1.48839e-05	0	9.76534e-05	0.00011291	0.000302187	0	0	0
k__Bacteria;p__Actinobacteria;c__Actinobacteria;o__Actinomycetales;f__Pseudonocardiaceae;g__Thermobispora	0	0	0	0	0	0	0	0	0	0	0	0	0	0	0	3.89344e-06	0.000118716	0	0	0
k__Bacteria;p__Actinobacteria;c__Actinobacteria;o__Actinomycetales;f__Ruaniaceae;g__	0	0	0	0	0	0	0	0	0	0	0	0	0	0	0	0	1.07924e-05	0	0	0
k__Bacteria;p__Actinobacteria;c__Actinobacteria;o__Actinomycetales;f__Sanguibacteraceae;g__Sanguibacter	0	0	0	0	4.85977e-06	0	0	0	0	0	0	0	0	0	1.4648e-05	7.78689e-06	0.00109003	0	0	0
k__Bacteria;p__Actinobacteria;c__Actinobacteria;o__Actinomycetales;f__Streptomycetaceae;g__	0	0	0	0	2.42989e-05	0	5.89225e-06	0	0	0	0	0	0	0	5.37094e-05	1.55738e-05	0.00147856	0	0	0
k__Bacteria;p__Actinobacteria;c__Actinobacteria;o__Actinomycetales;f__Streptomycetaceae;g__Amycolatopsis	0	0	0	0	4.85977e-06	0	0	0	0	0	0	0	0	0	4.88267e-06	0	0	0	0	0
k__Bacteria;p__Actinobacteria;c__Actinobacteria;o__Actinomycetales;f__Streptomycetaceae;g__Streptacidiphilus	0	0	0	0	0	0	0	0	0	0	0	0	0	0	0	0	0	0	0	0
k__Bacteria;p__Actinobacteria;c__Actinobacteria;o__Actinomycetales;f__Streptomycetaceae;g__Streptomyces	0	0	4.41971e-06	0	1.45793e-05	6.18253e-06	1.17845e-05	0	0	0	0	0	0	0	9.76534e-05	1.94672e-05	0.00124112	0	3.53917e-05	0
k__Bacteria;p__Actinobacteria;c__Actinobacteria;o__Actinomycetales;f__Streptosporangiaceae;g__	0	0	0	0	0	0	0	0	0	0	0	0	0	0	1.4648e-05	0	4.31695e-05	0	0	0
k__Bacteria;p__Actinobacteria;c__Actinobacteria;o__Actinomycetales;f__Streptosporangiaceae;g__Nonomuraea	0	0	0	0	0	0	0	0	0	0	0	0	0	0	0	0	0.000194263	0	0	0
k__Bacteria;p__Actinobacteria;c__Actinobacteria;o__Actinomycetales;f__Thermomonosporaceae;g__	0	0	0	0	0	0	0	0	0	0	0	0	0	0	0	0	0.000107924	0	0	0
k__Bacteria;p__Actinobacteria;c__Actinobacteria;o__Actinomycetales;f__Thermomonosporaceae;g__Actinomadura	0	0	0	0	0	0	0	0	0	0	0	0	0	0	7.81227e-05	0	0.000755466	0	0	0
k__Bacteria;p__Actinobacteria;c__Actinobacteria;o__Actinomycetales;f__Williamsiaceae;g__Williamsia	0	0	0	0	0	0	0	0	0	0	0	0	0	0	0	0	3.23771e-05	0	0	0
k__Bacteria;p__Actinobacteria;c__Actinobacteria;o__Actinomycetales;f__Yaniellaceae;g__Yaniella	0	0	0	0	0	0	0	0	0	0	0	0	0	0	1.4648e-05	0	0	0	0	0
k__Bacteria;p__Actinobacteria;c__Actinobacteria;o__Bifidobacteriales;f__Bifidobacteriaceae;g__Bifidobacterium	0.00486604	0.00392232	0.0032286	0.00524383	1.94391e-05	0	6.18686e-05	2.07995e-05	0.000725886	0.00043943	0.000333237	0.000921401	0.000193491	0.000145396	0	0	0	0	0	0
k__Bacteria;p__Actinobacteria;c__Coriobacteriia;o__Coriobacteriales;f__Coriobacteriaceae;g__	8.82228e-05	5.69202e-05	0.000170159	4.09674e-05	0	0	0	0	0	9.21385e-05	1.00981e-05	7.37121e-06	0.000138916	5.7277e-05	0	1.16803e-05	7.55466e-05	0	0	0
k__Bacteria;p__Actinobacteria;c__Coriobacteriia;o__Coriobacteriales;f__Coriobacteriaceae;g__Adlercreutzia	0.00484398	0.00222765	0.00388272	0.00318801	0.00991879	0.00766016	0.010989	0.0156984	0.00244833	0.00150257	0.00224178	0.00188703	0.00163227	0.000995739	1.4648e-05	0	0	0	0	0
k__Bacteria;p__Actinobacteria;c__Thermoleophilia;o__Gaiellales;f__;g__	0	0	0	0	0	0	0	0	0	0	0	0	0	0	0	0	0	0	0	0
k__Bacteria;p__Actinobacteria;c__Thermoleophilia;o__Solirubrobacterales;f__;g__	0	0	0	0	0	0	0	0	0	0	0	0	0	0	0	0	0	0	0	0
k__Bacteria;p__Actinobacteria;c__Thermoleophilia;o__Solirubrobacterales;f__Conexibacteraceae;g__Conexibacter	0	0	0	0	0	0	0	0	0	0	0	0	0	0	0	0	0	0	0	0
k__Bacteria;p__Actinobacteria;c__Thermoleophilia;o__Solirubrobacterales;f__Solirubrobacteraceae;g__	0	0	0	0	0	0	0	0	0	0	0	0	0	0	0	0	0	0	0	0
k__Bacteria;p__Bacteroidetes;c__Bacteroidia;o__Bacteroidales;f__;g__	0	0	0	0	0	0	0	0	0	0	0	0	0	0	0	0	0	0	0	0
k__Bacteria;p__Bacteroidetes;c__Bacteroidia;o__Bacteroidales;f__Prevotellaceae;g__Prevotella	3.30836e-05	0	0	1.86216e-05	0	0	0	0	0	0	0	1.47424e-05	1.98452e-05	8.81185e-06	0	0	2.15848e-05	0	0	0
k__Bacteria;p__Bacteroidetes;c__Bacteroidia;o__Bacteroidales;f__Rikenellaceae;g__	0.0566528	0.165648	0.107019	0.101655	0.0242357	0.0105289	0.0100993	0.0178616	0.118332	0.101678	0.139748	0.131303	0.00418734	0.145365	9.76534e-06	5.84017e-05	0.00106845	1.84564e-05	0	0
k__Bacteria;p__Bacteroidetes;c__Bacteroidia;o__Bacteroidales;f__S24-7;g__	0.40183	0.237073	0.336345	0.368945	0.0270398	0.0183065	0.0187374	0.0318805	0.42297	0.451521	0.351722	0.384497	0.550144	0.407213	0.000190424	0.000109016	0.00406873	6.15214e-05	1.41567e-05	1.51736e-05
k__Bacteria;p__Bacteroidetes;c__Cytophagia;o__Cytophagales;f__Cytophagaceae;g__Dyadobacter	0	0	0	0	9.71954e-06	0	0	0	0	0	0	0	0	0	0	0	1.07924e-05	0	0	0
k__Bacteria;p__Bacteroidetes;c__Cytophagia;o__Cytophagales;f__Cytophagaceae;g__Hymenobacter	0	0	0	0	0	0	0	0	0	0	0	0	0	0	0	0	4.31695e-05	0	0	0
k__Bacteria;p__Bacteroidetes;c__Flavobacteriia;o__Flavobacteriales;f__Cryomorphaceae;g__Crocinitomix	0	0	0	0	0	0	0	0	0	0	0	0	0	0	0	0	0	0	0	0
k__Bacteria;p__Bacteroidetes;c__Flavobacteriia;o__Flavobacteriales;f__Flavobacteriaceae;g__	0	0	0	0	0	0	0	0	0	0	0	0	0	0	0	0	6.47543e-05	0	0	0
k__Bacteria;p__Bacteroidetes;c__Flavobacteriia;o__Flavobacteriales;f__Flavobacteriaceae;g__Flavobacterium	0	0	0	0	0	0	5.89225e-06	0	0	0	0	0	0	0	0	3.89344e-06	6.47543e-05	0	0	0
k__Bacteria;p__Bacteroidetes;c__Flavobacteriia;o__Flavobacteriales;f__[Weeksellaceae];g__Chryseobacterium	0	0	0	0	1.45793e-05	0	0	0	0	0	0	0	0	0	0	0	0	0	0	0
k__Bacteria;p__Bacteroidetes;c__Flavobacteriia;o__Flavobacteriales;f__[Weeksellaceae];g__Wautersiella	0	0	0	0	0	0	0	0	0	0	0	0	0	0	0	0	1.07924e-05	0	0	0
k__Bacteria;p__Bacteroidetes;c__Sphingobacteriia;o__Sphingobacteriales;f__Sphingobacteriaceae;g__Pedobacter	0	0	2.20986e-06	0	0	0	8.83837e-06	0	0	0	0	0	0	0	0	3.89344e-06	0.000107924	0	0	0
k__Bacteria;p__Bacteroidetes;c__[Saprospirae];o__[Saprospirales];f__Chitinophagaceae;g__	0	0	0	0	0	0	0	0	0	0	0	0	0	0	0	0	0.000140301	0	0	0
k__Bacteria;p__Bacteroidetes;c__[Saprospirae];o__[Saprospirales];f__Chitinophagaceae;g__Sediminibacterium	0	0	0	0	0	0	0	0	0	0	0	0	0	0	0	0	0	0	0	0
k__Bacteria;p__Chloroflexi;c__Thermomicrobia;o__JG30-KF-CM45;f__;g__	0	0	0	0	0	0	0	0	0	0	0	0	0	0	0	0	0	0	0	0
k__Bacteria;p__Chloroflexi;c__Thermomicrobia;o__Sphaerobacterales;f__;g__	0	0	0	0	0	0	0	0	0	0	0	0	0	0	0	0	0	0	0	0
k__Bacteria;p__Cyanobacteria;c__Chloroplast;o__Streptophyta;f__;g__	0	5.69202e-05	3.53577e-05	1.48972e-05	0	0	0	0.000239195	1.23031e-05	0	5.04905e-06	7.37121e-06	1.48839e-05	0	0.0129733	0.0103721	0.179812	0.000319911	0.000205272	9.10415e-05
k__Bacteria;p__Cyanobacteria;c__Oscillatoriophycideae;o__Chroococcales;f__Xenococcaceae;g__Chroococcidiopsis	0	0	0	0	0	0	0	0	0	0	0	0	0	0	0	7.78689e-06	0	0	0	0
k__Bacteria;p__Cyanobacteria;c__Synechococcophycideae;o__Synechococcales;f__Synechococcaceae;g__Synechococcus	0	0	0	0	0	0	0	0	0	0	0	0	0	0	0	0	0	0	0	0
k__Bacteria;p__Firmicutes;c__Bacilli;o__Bacillales;f__;g__	0	0	0	0	0	0	0	0	0	0	0	0	0	0	0	4.67213e-05	0.000442487	0	0	0
k__Bacteria;p__Firmicutes;c__Bacilli;o__Bacillales;f__Alicyclobacillaceae;g__Alicyclobacillus	0	0	0	0	0	0	0	0	0	0	0	0	0	0	0	0	4.31695e-05	0	0	0
k__Bacteria;p__Firmicutes;c__Bacilli;o__Bacillales;f__Bacillaceae;g__	0	0	0	0	0	0	2.94612e-06	0	0	1.41751e-05	5.04905e-06	0	0	0	6.34747e-05	4.67213e-05	0.000647543	0	1.41567e-05	3.03472e-05
k__Bacteria;p__Firmicutes;c__Bacilli;o__Bacillales;f__Bacillaceae;g__Anoxybacillus	0	0	0	0	0	0	0	0	0	0	0	0	0	0	0.000122067	0.000268648	0.000604373	0	0	0
k__Bacteria;p__Firmicutes;c__Bacilli;o__Bacillales;f__Bacillaceae;g__Bacillus	5.51393e-06	0	0	0	1.45793e-05	0	5.89225e-06	2.07995e-05	2.46063e-05	7.08757e-06	0	0	0	8.81185e-06	0.000190424	0.000767009	0.00291394	0	0	7.58679e-06
k__Bacteria;p__Firmicutes;c__Bacilli;o__Bacillales;f__Bacillaceae;g__Geobacillus	0	0	0	0	0	0	0	0	0	0	0	0	0	0	0.000136715	0.000198566	0.00464072	0	7.07834e-06	2.27604e-05
k__Bacteria;p__Firmicutes;c__Bacilli;o__Bacillales;f__Bacillaceae;g__Oceanobacillus	0	0	0	0	0	0	0	0	0	0	0	0	0	0	0	3.11476e-05	0.00100369	0	0	0
k__Bacteria;p__Firmicutes;c__Bacilli;o__Bacillales;f__Listeriaceae;g__	0	0	0	0	0	0	0	0	0	0	0	0	0	0	0	0	1.07924e-05	0	0	0
k__Bacteria;p__Firmicutes;c__Bacilli;o__Bacillales;f__Listeriaceae;g__Brochothrix	0	0	0	0	0	0	0	0	0	0	0	0	0	0	0	0	0.000161886	0	0	0
k__Bacteria;p__Firmicutes;c__Bacilli;o__Bacillales;f__Listeriaceae;g__Listeria	0	0	0	0	0	0	0	0	0	0	0	0	0	0	0	1.94672e-05	0	0	0	0
k__Bacteria;p__Firmicutes;c__Bacilli;o__Bacillales;f__Paenibacillaceae;g__	0	0	0	0	0	0	0	0	0	0	0	0	0	0	2.9296e-05	5.45082e-05	0.00824538	0	0	0
k__Bacteria;p__Firmicutes;c__Bacilli;o__Bacillales;f__Paenibacillaceae;g__Aneurinibacillus	0	0	0	0	0	0	0	0	0	0	0	0	0	0	0	3.89344e-06	0.000172678	0	0	0
k__Bacteria;p__Firmicutes;c__Bacilli;o__Bacillales;f__Paenibacillaceae;g__Brevibacillus	0	0	2.20986e-06	0	3.88782e-05	0	2.94612e-06	0	0	0	0	0	0	0	2.9296e-05	7.78689e-06	0.0016944	0	0	0
k__Bacteria;p__Firmicutes;c__Bacilli;o__Bacillales;f__Paenibacillaceae;g__Cohnella	0	0	0	0	0	0	0	0	0	0	0	0	0	0	5.37094e-05	5.45082e-05	0.000366941	0	0	0
k__Bacteria;p__Firmicutes;c__Bacilli;o__Bacillales;f__Paenibacillaceae;g__Paenibacillus	0	2.58728e-05	1.10493e-05	1.48972e-05	1.94391e-05	0	2.94612e-06	0	0	0	1.00981e-05	4.42272e-05	4.9613e-06	4.40593e-06	0.000263664	0.000186885	0.00138142	0	7.07834e-06	0
k__Bacteria;p__Firmicutes;c__Bacilli;o__Bacillales;f__Paenibacillaceae;g__Thermobacillus	0	0	0	0	0	0	0	0	0	0	5.04905e-06	0	0	0	0.000117184	6.22951e-05	0.001975	0	0	0
k__Bacteria;p__Firmicutes;c__Bacilli;o__Bacillales;f__Planococcaceae;g__	0	7.76185e-06	1.5469e-05	1.11729e-05	0.000242989	5.56428e-05	0.00023569	0.000109198	0	0	0	0	0	0	4.88267e-06	7.78689e-05	0.0015541	0	0	0
k__Bacteria;p__Firmicutes;c__Bacilli;o__Bacillales;f__Planococcaceae;g__Bacillus	0	0	0	0	0	0	0	0	0	0	0	0	0	0	1.4648e-05	0	8.6339e-05	0	0	0
k__Bacteria;p__Firmicutes;c__Bacilli;o__Bacillales;f__Planococcaceae;g__Lysinibacillus	0	5.17456e-06	0	0	0	0	0	0	0	0	0	0	0	0	0	0	0.000194263	0	0	0
k__Bacteria;p__Firmicutes;c__Bacilli;o__Bacillales;f__Planococcaceae;g__Paenisporosarcina	0	0	0	0	0	0	0	0	0	0	0	0	0	0	0	7.78689e-06	2.15848e-05	0	0	0
k__Bacteria;p__Firmicutes;c__Bacilli;o__Bacillales;f__Planococcaceae;g__Planomicrobium	0	0	0	0	0	0	0	0	0	0	0	0	0	0	0	0	2.15848e-05	0	0	0
k__Bacteria;p__Firmicutes;c__Bacilli;o__Bacillales;f__Planococcaceae;g__Rummeliibacillus	0	0	0	0	0	0	0	0	0	0	0	0	0	0	4.88267e-06	1.16803e-05	5.39619e-05	0	0	0
k__Bacteria;p__Firmicutes;c__Bacilli;o__Bacillales;f__Planococcaceae;g__Solibacillus	0	0	0	0	0	0	0	0	0	0	0	0	0	0	0	0	0.000194263	0	0	0
k__Bacteria;p__Firmicutes;c__Bacilli;o__Bacillales;f__Planococcaceae;g__Sporosarcina	1.92987e-05	1.8111e-05	0	0	4.85977e-06	0.000210206	0	0	0	0	0	0	0	0	2.9296e-05	2.72541e-05	3.23771e-05	0	7.07834e-06	0
k__Bacteria;p__Firmicutes;c__Bacilli;o__Bacillales;f__Planococcaceae;g__Staphylococcus	0	0	0	0	0	0	0	0	0	0	0	0	0	0	4.88267e-06	0	0	0	0	0
k__Bacteria;p__Firmicutes;c__Bacilli;o__Bacillales;f__Planococcaceae;g__Ureibacillus	0	0	0	0	0	0	0	0	0	0	0	0	0	0	0	3.11476e-05	0	0	0	0
k__Bacteria;p__Firmicutes;c__Bacilli;o__Bacillales;f__Sporolactobacillaceae;g__	0	0	0	0	0	0	0	0	0	0	0	0	0	0	0	0	0	0	0	0
k__Bacteria;p__Firmicutes;c__Bacilli;o__Bacillales;f__Sporolactobacillaceae;g__Tuberibacillus	0	0	0	0	0	0	0	0	0	0	0	0	0	0	0	0	0	0	0	0
k__Bacteria;p__Firmicutes;c__Bacilli;o__Bacillales;f__Staphylococcaceae;g__Jeotgalicoccus	1.37848e-05	5.69202e-05	8.83943e-06	0	0	4.94603e-05	0	0	0	0	0	0	0	0	0	0	0.000129509	0	0	0
k__Bacteria;p__Firmicutes;c__Bacilli;o__Bacillales;f__Staphylococcaceae;g__Staphylococcus	0.000606532	0.000592488	0.000198887	8.93835e-05	0.00171064	0.0024421	0.000223905	0.000369192	0	0	0	0	0	0	7.324e-05	0.000105123	0.00162965	0	1.41567e-05	0
k__Bacteria;p__Firmicutes;c__Bacilli;o__Bacillales;f__Thermoactinomycetaceae;g__	0	0	0	0	0	0	0	0	0	0	0	0	0	0	1.4648e-05	7.78689e-06	0.0043817	6.15214e-06	0	0
k__Bacteria;p__Firmicutes;c__Bacilli;o__Bacillales;f__Thermoactinomycetaceae;g__Planifilum	0	0	0	0	0	0	0	0	0	0	0	0	0	0	0	7.78689e-06	5.39619e-05	0	0	0
k__Bacteria;p__Firmicutes;c__Bacilli;o__Bacillales;f__Thermoactinomycetaceae;g__Thermoactinomyces	0	0	0	0	0	1.23651e-05	0	5.19988e-06	0	0	0	0	0	0	0	3.11476e-05	0.00249304	0	0	0
k__Bacteria;p__Firmicutes;c__Bacilli;o__Bacillales;f__[Exiguobacteraceae];g__Exiguobacterium	0	0	0	0	0	0	0	0	0	0	0	0	0	0	0	0	4.31695e-05	0	0	0
k__Bacteria;p__Firmicutes;c__Bacilli;o__Lactobacillales;f__;g__	0	0	0	0	0	0	0	0	1.23031e-05	0	0	0	4.9613e-06	0	0	1.55738e-05	0.000129509	0	0	0
k__Bacteria;p__Firmicutes;c__Bacilli;o__Lactobacillales;f__Aerococcaceae;g__	2.75696e-06	0.00011384	6.62957e-06	0	0	0	0	0	0	0	0	0	0	0	0	0	0	0	7.07834e-06	0
k__Bacteria;p__Firmicutes;c__Bacilli;o__Lactobacillales;f__Aerococcaceae;g__Aerococcus	0	0	0	0	0	0	2.94612e-06	0	0	0	0	0	0	0	0	0	2.15848e-05	0	0	0
k__Bacteria;p__Firmicutes;c__Bacilli;o__Lactobacillales;f__Carnobacteriaceae;g__	0	0	0	0	0	0	0	0	0	0	0	0	0	0	1.95307e-05	0	0.000129509	0	0	0
k__Bacteria;p__Firmicutes;c__Bacilli;o__Lactobacillales;f__Carnobacteriaceae;g__Carnobacterium	0	0	0	0	0	0	0	0	0	0	0	0	0	0	2.44133e-05	3.11476e-05	0.000766259	0	0	0
k__Bacteria;p__Firmicutes;c__Bacilli;o__Lactobacillales;f__Carnobacteriaceae;g__Granulicatella	0	0	0	0	0	0	0	0	0	0	0	0	0	0	0	0	0	0	0	0
k__Bacteria;p__Firmicutes;c__Bacilli;o__Lactobacillales;f__Enterococcaceae;g__	0	0	0	0	0	0	0	0	0	0	0	0	0	0	0	0	0	0	0	0
k__Bacteria;p__Firmicutes;c__Bacilli;o__Lactobacillales;f__Enterococcaceae;g__Enterococcus	1.92987e-05	5.69202e-05	2.65183e-05	2.23459e-05	0.000359623	9.89205e-05	0.000256313	0.000249594	0	2.12627e-05	5.04905e-06	2.94848e-05	0.000104187	8.81185e-06	2.44133e-05	0.00012459	0.0031082	1.23043e-05	1.41567e-05	0
k__Bacteria;p__Firmicutes;c__Bacilli;o__Lactobacillales;f__Enterococcaceae;g__Tetragenococcus	0	0	0	0	0	0	0	0	0	0	0	0	0	0	0	0	0.000172678	0	0	0
k__Bacteria;p__Firmicutes;c__Bacilli;o__Lactobacillales;f__Enterococcaceae;g__Vagococcus	0	0	0	0	0	0	0	0	0	0	0	0	0	0	0	0	0	0	0	0
k__Bacteria;p__Firmicutes;c__Bacilli;o__Lactobacillales;f__Lactobacillaceae;g__Lactobacillus	0.031399	0.0613315	0.0792587	0.0566542	0.0650675	0.194101	0.0924229	0.128931	0.0420891	0.0532348	0.055888	0.0445958	0.0156926	0.00622998	0.000390614	0.000167418	0.00515876	6.15214e-06	2.1235e-05	2.27604e-05
k__Bacteria;p__Firmicutes;c__Bacilli;o__Lactobacillales;f__Lactobacillaceae;g__Pediococcus	0	0	4.41971e-06	0	0	0	0	0	0	0	0	0	0	0	4.88267e-05	6.22951e-05	0.000982106	0	0	7.58679e-06
k__Bacteria;p__Firmicutes;c__Bacilli;o__Lactobacillales;f__Leuconostocaceae;g__	0	0	0	0	4.85977e-06	0	0	0	0	0	5.04905e-06	0	0	0	0.000195307	0.000132377	0.00159727	0	1.41567e-05	3.03472e-05
k__Bacteria;p__Firmicutes;c__Bacilli;o__Lactobacillales;f__Leuconostocaceae;g__Leuconostoc	0	0	0	0	0	0	0	0	0	0	0	0	0	0	0	0	0	0	0	0
k__Bacteria;p__Firmicutes;c__Bacilli;o__Lactobacillales;f__Leuconostocaceae;g__Weissella	0	0	0	0	4.85977e-06	0	0	0	0	0	0	0	0	0	0	0	0	0	0	0
k__Bacteria;p__Firmicutes;c__Bacilli;o__Lactobacillales;f__Streptococcaceae;g__	0	0	0	0	0	0	0	0	0	0	0	0	0	0	0	0	0	0	0	0
k__Bacteria;p__Firmicutes;c__Bacilli;o__Lactobacillales;f__Streptococcaceae;g__Lactococcus	8.27089e-05	5.17456e-06	0	3.72431e-06	0.00604556	0.00396919	0.00457828	0.00350992	6.15157e-05	0	0.000277698	7.37121e-06	4.9613e-06	0	8.30054e-05	1.94672e-05	0.000723089	0	2.83134e-05	2.27604e-05
k__Bacteria;p__Firmicutes;c__Bacilli;o__Lactobacillales;f__Streptococcaceae;g__Streptococcus	8.27089e-06	4.39838e-05	4.86169e-05	1.86216e-05	0	0	0	0	0	6.37882e-05	8.58339e-05	9.58257e-05	5.95356e-05	4.84652e-05	0.0246331	0.0198371	0.489046	0.000424498	0.000771539	0.000751092
k__Bacteria;p__Firmicutes;c__Bacilli;o__Turicibacterales;f__Turicibacteraceae;g__Turicibacter	0.0567962	0.0756987	0.0110471	0.0496004	0.00252222	0.00298616	0.00326725	0.00148197	4.92126e-05	0	2.01962e-05	0.00123099	6.94582e-05	2.20296e-05	9.76534e-06	1.16803e-05	0.00018347	6.15214e-06	0	0
k__Bacteria;p__Firmicutes;c__Clostridia;o__;f__;g__	2.75696e-06	2.58728e-06	0	0	0	0	2.94612e-06	0	0	0	0	0	0	0	0	0	5.39619e-05	0	0	0
k__Bacteria;p__Firmicutes;c__Clostridia;o__Clostridiales;f__;g__	0.171251	0.234079	0.171111	0.222289	0.286284	0.274733	0.340425	0.321628	0.133846	0.140681	0.168482	0.209232	0.27314	0.209088	7.324e-05	8.17623e-05	0.00133825	3.07607e-05	2.1235e-05	2.27604e-05
k__Bacteria;p__Firmicutes;c__Clostridia;o__Clostridiales;f__Caldicoprobacteraceae;g__Caldicoprobacter	0	0	0	0	0	0	0	0	0	0	0	0	0	0	0	0	0.000129509	0	0	0
k__Bacteria;p__Firmicutes;c__Clostridia;o__Clostridiales;f__Christensenellaceae;g__	0	0	0	0	0	0	0.000966329	0.000987978	0	0	0	0	0	0	0	3.89344e-06	0	0	0	0
k__Bacteria;p__Firmicutes;c__Clostridia;o__Clostridiales;f__Clostridiaceae;g__	0.00316775	0.00304006	0.00119111	0.00104653	0.0121154	0.00924907	0.00801346	0.00950539	0.00114419	0.000659144	0.0029032	0.000877174	0.000848383	0.00114114	4.88267e-06	3.11476e-05	0.000118716	0	0	0
k__Bacteria;p__Firmicutes;c__Clostridia;o__Clostridiales;f__Clostridiaceae;g__02d06	0.000507281	0.000445012	6.40858e-05	2.60702e-05	6.3177e-05	0.000129833	7.95454e-05	6.23986e-05	0	0	0	0	0	0	0	0	0	0	0	0
k__Bacteria;p__Firmicutes;c__Clostridia;o__Clostridiales;f__Clostridiaceae;g__Alkaliphilus	0	0	0	0	0	0	0	0	0	0	0	0	0	0	0	0	0.000129509	0	0	0
k__Bacteria;p__Firmicutes;c__Clostridia;o__Clostridiales;f__Clostridiaceae;g__Candidatus Arthromitus	0	0	0	0	0	0	0	0	0	0	0	0	0	0	0	0	0.000140301	0	0	0
k__Bacteria;p__Firmicutes;c__Clostridia;o__Clostridiales;f__Clostridiaceae;g__Clostridium	0.00100078	0.000318236	0.00144525	0.000826797	7.77563e-05	5.56428e-05	9.4276e-05	0.000124797	0.0105069	0.000978085	0.0171011	0.00801987	0.000357214	8.81185e-06	4.88267e-05	6.22951e-05	0.00224481	0	0	7.58679e-06
k__Bacteria;p__Firmicutes;c__Clostridia;o__Clostridiales;f__Clostridiaceae;g__Proteiniclasticum	0	0	2.20986e-06	0	0	0	0	0	0	0	0	0	0	0	0	0	0	0	0	0
k__Bacteria;p__Firmicutes;c__Clostridia;o__Clostridiales;f__Clostridiaceae;g__SMB53	7.99519e-05	0.00109183	0	0	0.0126111	0.0104918	0.0103527	0.0119129	0	0	0	7.37121e-06	0	0	0	0	0	0	0	7.58679e-06
k__Bacteria;p__Firmicutes;c__Clostridia;o__Clostridiales;f__Clostridiaceae;g__Thermoanaerobacterium	0	0	0	0	0	0	0	0	0	0	0	0	0	0	0	2.72541e-05	0.000237432	0	0	0
k__Bacteria;p__Firmicutes;c__Clostridia;o__Clostridiales;f__Dehalobacteriaceae;g__Dehalobacterium	0.000879471	0.000879676	0.000952448	0.000793278	0.000787283	0.00102012	0.000671716	0.000613586	0.000172244	9.9226e-05	0	0.00120151	0	8.37126e-05	0	0	3.23771e-05	0	0	0
k__Bacteria;p__Firmicutes;c__Clostridia;o__Clostridiales;f__EtOH8;g__	0	0	0	0	0	0	0	0	0	0	0	0	0	0	0	0	0	0	0	0
k__Bacteria;p__Firmicutes;c__Clostridia;o__Clostridiales;f__Lachnospiraceae;g__	0.0224444	0.0540923	0.026147	0.0310868	0.079535	0.0486009	0.0351708	0.0332585	0.0186639	0.0373303	0.0302287	0.0507581	0.0278676	0.023651	6.34747e-05	3.5041e-05	7.55466e-05	6.15214e-06	0	0
k__Bacteria;p__Firmicutes;c__Clostridia;o__Clostridiales;f__Lachnospiraceae;g__Anaerostipes	0	0.00200514	0.00182534	0	0	9.89205e-05	0	0.000140397	0.00108268	0.0016514	0.00326674	0	0	0	0	0	0	0	0	0
k__Bacteria;p__Firmicutes;c__Clostridia;o__Clostridiales;f__Lachnospiraceae;g__Blautia	2.75696e-06	2.58728e-06	2.20986e-06	0	0.00105457	0.00197223	0.00141119	0.00229835	0	0	0	7.37121e-06	0	0	0	0	0	0	0	0
k__Bacteria;p__Firmicutes;c__Clostridia;o__Clostridiales;f__Lachnospiraceae;g__Butyrivibrio	0	0	0	0	0	0	0	0	0	0	0	0	0	0	0	0	0	0	0	0
k__Bacteria;p__Firmicutes;c__Clostridia;o__Clostridiales;f__Lachnospiraceae;g__Coprococcus	0.00480814	0.0100775	0.00887699	0.0087931	0.0205714	0.108751	0.0394633	0.0944871	0.011405	0.0237008	0.00995673	0.0210227	0.0128349	0.0346438	0.000185541	0.00012459	0.000539619	6.15214e-06	0	7.58679e-06
k__Bacteria;p__Firmicutes;c__Clostridia;o__Clostridiales;f__Lachnospiraceae;g__Dorea	0.000424572	0.00139454	0.000327059	0.000599614	0.00610873	0.00314691	0.00614267	0.00573027	0.000270669	0.000715845	0.000176717	0.000162167	0.0023467	4.84652e-05	0	0	0	0	0	0
k__Bacteria;p__Firmicutes;c__Clostridia;o__Clostridiales;f__Lachnospiraceae;g__Epulopiscium	0	0	0	0	0	0	0.0531186	0	1.23031e-05	0	0	0	0	0	0	0	0	0	0	0
k__Bacteria;p__Firmicutes;c__Clostridia;o__Clostridiales;f__Lachnospiraceae;g__Robinsoniella	0	0	0	0	0	1.85476e-05	2.94612e-06	5.19988e-06	0	7.08757e-06	0	0	0	0	0	3.89344e-06	0	0	0	0
k__Bacteria;p__Firmicutes;c__Clostridia;o__Clostridiales;f__Lachnospiraceae;g__[Ruminococcus]	0.0181932	0.0243696	0.0312916	0.0210237	0.021417	0.0370767	0.0321363	0.0428314	0.00541339	0.0105463	0.0129155	0.00964154	0.006539	0.00502276	0	0	1.07924e-05	0	7.07834e-06	0
k__Bacteria;p__Firmicutes;c__Clostridia;o__Clostridiales;f__Peptococcaceae;g__	0	0	0	0	0	0	0	0	0	0	0	0	0	0	4.88267e-06	0	3.23771e-05	0	0	0
k__Bacteria;p__Firmicutes;c__Clostridia;o__Clostridiales;f__Peptostreptococcaceae;g__	0.000223314	0.00495982	0	0	0.0563345	0.0456456	0.0458063	0.052732	1.23031e-05	0	0	0	0	0	9.76534e-06	3.89344e-06	0.000399318	0	7.07834e-06	0
k__Bacteria;p__Firmicutes;c__Clostridia;o__Clostridiales;f__Peptostreptococcaceae;g__Clostridium	0	0	0	0	0	0	0	0	0	0	0	0	0	0	0	0	1.07924e-05	0	0	0
k__Bacteria;p__Firmicutes;c__Clostridia;o__Clostridiales;f__Peptostreptococcaceae;g__Peptostreptococcus	0	0	0	0	0	0	0	0	0	0	0	0	4.9613e-06	0	1.95307e-05	0	0.000302187	0	0	0
k__Bacteria;p__Firmicutes;c__Clostridia;o__Clostridiales;f__Ruminococcaceae;g__	0.0436041	0.0406436	0.0287149	0.0245395	0.0562081	0.043321	0.0521582	0.0731572	0.0211368	0.0373515	0.0155662	0.0189145	0.0121602	0.00900571	0.000117184	6.61886e-05	0.00045328	0	0	0
k__Bacteria;p__Firmicutes;c__Clostridia;o__Clostridiales;f__Ruminococcaceae;g__Anaerotruncus	8.27089e-06	3.10474e-05	2.20986e-06	7.44862e-06	7.77563e-05	6.18253e-06	4.12457e-05	0.000400391	2.46063e-05	5.67006e-05	4.03924e-05	0	0	7.04948e-05	0	0	0	0	0	0
k__Bacteria;p__Firmicutes;c__Clostridia;o__Clostridiales;f__Ruminococcaceae;g__Clostridium	0	0	0	0	0	0	0	0	0	0	0	0	0	0	0.000239251	7.78689e-05	0.000312979	0	0	1.51736e-05
k__Bacteria;p__Firmicutes;c__Clostridia;o__Clostridiales;f__Ruminococcaceae;g__Ethanoligenens	0	0	0	0	0	0	0	0	0	0	0	0	0	0	0	0	0	0	0	0
k__Bacteria;p__Firmicutes;c__Clostridia;o__Clostridiales;f__Ruminococcaceae;g__Oscillospira	0.013443	0.0335001	0.0329622	0.0180145	0.0367933	0.0799216	0.0606312	0.0530128	0.032997	0.0376492	0.0475873	0.0369224	0.045897	0.0281627	5.37094e-05	0	0.00045328	1.23043e-05	7.07834e-06	5.31076e-05
k__Bacteria;p__Firmicutes;c__Clostridia;o__Clostridiales;f__Ruminococcaceae;g__Ruminococcus	0.021565	0.0148148	0.0182711	0.0135193	0.0225688	0.0394384	0.0280294	0.036862	0.0113189	0.0158974	0.0107545	0.0060149	0.00273368	0.00325157	0	1.16803e-05	0.000302187	6.15214e-06	0	0
k__Bacteria;p__Firmicutes;c__Clostridia;o__Clostridiales;f__Symbiobacteriaceae;g__Symbiobacterium	0	0	0	0	0	0	0	0	0	0	0	0	0	0	0	0	0	0	0	0
k__Bacteria;p__Firmicutes;c__Clostridia;o__Clostridiales;f__Veillonellaceae;g__	0	0	0	3.72431e-06	0	0	0	0	0	0	0	0	0	0	0	1.94672e-05	6.47543e-05	0	0	0
k__Bacteria;p__Firmicutes;c__Clostridia;o__Clostridiales;f__Veillonellaceae;g__Anaerospora	0	0	0	0	0	0	0	0	0	0	0	0	0	0	0	0	0	0	0	0
k__Bacteria;p__Firmicutes;c__Clostridia;o__Clostridiales;f__Veillonellaceae;g__Pelosinus	0	0	0	0	0	0	0	0	0	0	0	0	0	0	1.95307e-05	0	0.000172678	0	0	0
k__Bacteria;p__Firmicutes;c__Clostridia;o__Clostridiales;f__Veillonellaceae;g__Propionispora	0	0	0	0	0	0	0	0	0	0	0	0	0	0	1.4648e-05	1.55738e-05	1.07924e-05	0	0	0
k__Bacteria;p__Firmicutes;c__Clostridia;o__Clostridiales;f__Veillonellaceae;g__Sporomusa	0	0	0	0	0	0	0	0	0	0	0	0	0	0	0	1.55738e-05	6.47543e-05	0	0	0
k__Bacteria;p__Firmicutes;c__Clostridia;o__Clostridiales;f__Veillonellaceae;g__Veillonella	0	0	0	0	0	0	0	0	0	0	0	0	0	0	0	0	0	0	0	0
k__Bacteria;p__Firmicutes;c__Clostridia;o__Clostridiales;f__[Mogibacteriaceae];g__	0.000113035	0.000639059	0.000267393	0.000249529	0.00042766	0.000247301	0.000244528	0.000358792	0.000123031	2.12627e-05	0.000227207	0.000294848	8.93034e-05	0.000127772	0	0	0	0	0	0
k__Bacteria;p__Firmicutes;c__Clostridia;o__Clostridiales;f__[Mogibacteriaceae];g__Anaerovorax	0	0	0	0	0	0	0	0	0	0	0	0	0	0	9.76534e-06	3.89344e-06	0.000140301	0	0	0
k__Bacteria;p__Firmicutes;c__Clostridia;o__Clostridiales;f__[Tissierellaceae];g__	0	0	0	0	0	0	0	0	0	0	0	0	0	0	0	0	0.000118716	0	0	0
k__Bacteria;p__Firmicutes;c__Clostridia;o__Clostridiales;f__[Tissierellaceae];g__Anaerococcus	0	0	0	0	0	0	0	0	0	0	0	0	4.9613e-06	0	0.000122067	5.06148e-05	0.00104686	0	0	0
k__Bacteria;p__Firmicutes;c__Clostridia;o__Clostridiales;f__[Tissierellaceae];g__Gallicola	0	0	0	0	0	0	0	0	0	0	0	0	0	0	0	2.33607e-05	0.000431695	0	0	0
k__Bacteria;p__Firmicutes;c__Clostridia;o__Clostridiales;f__[Tissierellaceae];g__Peptoniphilus	0	0	0	0	0	0	0	0	0	0	0	0	0	0	0	0	0.000151093	0	0	0
k__Bacteria;p__Firmicutes;c__Clostridia;o__Clostridiales;f__[Tissierellaceae];g__Sporanaerobacter	0	0	0	0	0	0	0	0	0	0	0	0	0	0	2.9296e-05	1.94672e-05	0.000399318	0	0	0
k__Bacteria;p__Firmicutes;c__Clostridia;o__OPB54;f__;g__	0	0	0	0	9.71954e-06	0	1.47306e-05	0	0	0	0	0	0	0	4.3944e-05	0	0	0	0	0
k__Bacteria;p__Firmicutes;c__Erysipelotrichi;o__Erysipelotrichales;f__Erysipelotrichaceae;g__	0.00323392	0.000349283	0.00185849	0.00245805	0.0339747	0.0456766	0.0474414	0.0489465	0.00275591	0.00158053	0.00516518	0.00134156	0.0116243	0.00391246	0	0	8.6339e-05	0	0	0
k__Bacteria;p__Firmicutes;c__Erysipelotrichi;o__Erysipelotrichales;f__Erysipelotrichaceae;g__Clostridium	2.20557e-05	0	1.32591e-05	1.86216e-05	0.000272147	0.0003895	0.000309343	0.000327593	2.46063e-05	1.41751e-05	4.03924e-05	0	9.9226e-05	3.52474e-05	0	0	0	0	0	0
k__Bacteria;p__Firmicutes;c__Erysipelotrichi;o__Erysipelotrichales;f__Erysipelotrichaceae;g__Coprobacillus	0.000369433	0.000183697	0.000479539	0.000212286	0.00463136	0.00487184	0.00498779	0.00765423	0.000947343	0.000184277	0.000444317	0.00036856	0.00372098	0.000202673	0	0	0	0	0	0
k__Bacteria;p__Gemmatimonadetes;c__Gemm-5;o__;f__;g__	0	0	0	0	0	0	0	0	0	0	0	0	0	0	0	0	0	0	0	0
k__Bacteria;p__Planctomycetes;c__Phycisphaerae;o__Phycisphaerales;f__;g__	0	0	0	0	0	0	0	0	0	0	0	0	0	0	0	0	0	0	0	0
k__Bacteria;p__Planctomycetes;c__Planctomycetia;o__Planctomycetales;f__Planctomycetaceae;g__Planctomyces	0	0	0	0	0	0	0	1.03998e-05	0	0	0	0	0	0	0	0	0	0	0	0
k__Bacteria;p__Proteobacteria;c__Alphaproteobacteria;o__;f__;g__	0	0	0	0	0	0	0	0	0	0	0	0	0	0	0	0	2.15848e-05	0	0	0
k__Bacteria;p__Proteobacteria;c__Alphaproteobacteria;o__Caulobacterales;f__;g__	0	0	0	0	0	0	0	0	0	0	0	0	9.9226e-06	0	0	3.89344e-06	0	0	0	0
k__Bacteria;p__Proteobacteria;c__Alphaproteobacteria;o__Caulobacterales;f__Caulobacteraceae;g__	0	0	0	0	0	6.18253e-06	0	0	0	0	0	0	0	0	1.95307e-05	0	0	0	0	0
k__Bacteria;p__Proteobacteria;c__Alphaproteobacteria;o__Caulobacterales;f__Caulobacteraceae;g__Asticcacaulis	0	0	0	0	0	0	0	0	0	0	0	0	0	0	0	0	1.07924e-05	0	0	0
k__Bacteria;p__Proteobacteria;c__Alphaproteobacteria;o__Caulobacterales;f__Caulobacteraceae;g__Phenylobacterium	0	0	0	0	0	0	0	0	0	0	0	0	0	0	0	0	0.000107924	0	0	0
k__Bacteria;p__Proteobacteria;c__Alphaproteobacteria;o__Ellin329;f__;g__	0	0	0	0	0	0	0	0	0	0	0	0	0	0	0	3.89344e-06	0	0	0	0
k__Bacteria;p__Proteobacteria;c__Alphaproteobacteria;o__Rhizobiales;f__;g__	0	0	2.20986e-06	0	0	0	0	0	0	0	0	0	0	0	1.4648e-05	1.55738e-05	0.000647543	0	0	0
k__Bacteria;p__Proteobacteria;c__Alphaproteobacteria;o__Rhizobiales;f__Aurantimonadaceae;g__	0	0	0	0	0	0	0	0	0	0	0	0	0	0	9.76534e-06	0	0	0	0	0
k__Bacteria;p__Proteobacteria;c__Alphaproteobacteria;o__Rhizobiales;f__Aurantimonadaceae;g__Aurantimonas	0	0	0	0	0	0	0	0	0	0	0	0	0	0	0	7.78689e-06	2.15848e-05	0	0	0
k__Bacteria;p__Proteobacteria;c__Alphaproteobacteria;o__Rhizobiales;f__Beijerinckiaceae;g__	0	0	0	0	0	0	0	0	0	0	0	0	0	0	0	0	8.6339e-05	0	0	0
k__Bacteria;p__Proteobacteria;c__Alphaproteobacteria;o__Rhizobiales;f__Beijerinckiaceae;g__Chelatococcus	0	0	0	0	0	0	0	0	0	0	0	0	0	0	4.88267e-06	0	0.000248225	0	0	0
k__Bacteria;p__Proteobacteria;c__Alphaproteobacteria;o__Rhizobiales;f__Bradyrhizobiaceae;g__	0	0	0	0	0	0	0	0	0	0	0	0	0	0	9.27707e-05	5.06148e-05	0.00348594	6.15214e-06	0	0
k__Bacteria;p__Proteobacteria;c__Alphaproteobacteria;o__Rhizobiales;f__Bradyrhizobiaceae;g__Balneimonas	0	0	0	0	0	0	0	0	0	0	0	0	0	0	0	0	9.71314e-05	0	0	0
k__Bacteria;p__Proteobacteria;c__Alphaproteobacteria;o__Rhizobiales;f__Bradyrhizobiaceae;g__Bosea	0	0	0	0	0	0	0	0	0	0	0	0	0	0	0	0	0	0	0	0
k__Bacteria;p__Proteobacteria;c__Alphaproteobacteria;o__Rhizobiales;f__Bradyrhizobiaceae;g__Bradyrhizobium	0	0	0	0	0	0	0	0	0	0	0	0	0	0	4.88267e-06	1.55738e-05	0.000496449	0	0	0
k__Bacteria;p__Proteobacteria;c__Alphaproteobacteria;o__Rhizobiales;f__Bradyrhizobiaceae;g__Nitrobacter	0	0	0	0	0	0	0	0	0	0	0	0	0	0	0	0	1.07924e-05	0	0	0
k__Bacteria;p__Proteobacteria;c__Alphaproteobacteria;o__Rhizobiales;f__Brucellaceae;g__	0	0	0	0	0	0	0	0	0	0	0	0	0	0	0.00137691	0.00153791	0.000539619	0	0	0
k__Bacteria;p__Proteobacteria;c__Alphaproteobacteria;o__Rhizobiales;f__Brucellaceae;g__Ochrobactrum	0.000135091	0.000116428	0	0	0	0	0	0	4.92126e-05	8.50509e-05	7.06867e-05	0.000140053	0	0	0.945612	0.955953	0.113838	0.0048725	2.83134e-05	6.82811e-05
k__Bacteria;p__Proteobacteria;c__Alphaproteobacteria;o__Rhizobiales;f__Brucellaceae;g__Pseudochrobactrum	0	0	0	0	0	0	0	0	0	0	0	0	0	0	0	0	0	0	0	0
k__Bacteria;p__Proteobacteria;c__Alphaproteobacteria;o__Rhizobiales;f__Hyphomicrobiaceae;g__	0	0	0	0	0	0	0	0	0	0	0	0	0	0	0	0	0.000248225	0	0	0
k__Bacteria;p__Proteobacteria;c__Alphaproteobacteria;o__Rhizobiales;f__Hyphomicrobiaceae;g__Devosia	0	0	2.20986e-06	3.72431e-06	0	0	2.94612e-06	0	0	0	0	0	4.9613e-06	0	8.30054e-05	3.89344e-06	0.000831013	0	0	0
k__Bacteria;p__Proteobacteria;c__Alphaproteobacteria;o__Rhizobiales;f__Hyphomicrobiaceae;g__Hyphomicrobium	0	0	0	0	0	0	0	0	0	0	0	0	0	0	0	1.55738e-05	2.15848e-05	0	0	0
k__Bacteria;p__Proteobacteria;c__Alphaproteobacteria;o__Rhizobiales;f__Hyphomicrobiaceae;g__Rhodoplanes	0	0	0	0	0	0	0	0	0	0	0	0	0	0	4.88267e-06	0	8.6339e-05	0	0	0
k__Bacteria;p__Proteobacteria;c__Alphaproteobacteria;o__Rhizobiales;f__Methylobacteriaceae;g__	0	0	0	0	0	0	0	0	0	0	0	0	0	0	0	0	0.000107924	0	0	0
k__Bacteria;p__Proteobacteria;c__Alphaproteobacteria;o__Rhizobiales;f__Methylobacteriaceae;g__Methylobacterium	0	0	0	0	0	0	0	0	0	0	0	0	0	0	0	1.55738e-05	0.00018347	0	0	0
k__Bacteria;p__Proteobacteria;c__Alphaproteobacteria;o__Rhizobiales;f__Methylocystaceae;g__Methylopila	0	0	0	0	0	0	0	0	0	0	0	0	0	0	0	0	0	0	0	0
k__Bacteria;p__Proteobacteria;c__Alphaproteobacteria;o__Rhizobiales;f__Methylocystaceae;g__Methylosinus	0	0	0	0	0	0	0	0	0	0	0	0	0	0	0	0	0	0	0	0
k__Bacteria;p__Proteobacteria;c__Alphaproteobacteria;o__Rhizobiales;f__Methylocystaceae;g__Pleomorphomonas	0	0	0	0	0	0	0	0	0	0	0	0	0	0	0	0	0.000496449	0	0	0
k__Bacteria;p__Proteobacteria;c__Alphaproteobacteria;o__Rhizobiales;f__Phyllobacteriaceae;g__	0	0	0	0	0	0	0	0	0	0	0	0	0	0	2.44133e-05	3.89344e-06	0.000215848	0	0	7.58679e-06
k__Bacteria;p__Proteobacteria;c__Alphaproteobacteria;o__Rhizobiales;f__Phyllobacteriaceae;g__Aquamicrobium	0	0	0	0	0	0	0	0	0	0	0	0	0	0	0	0	0.000205055	0	0	0
k__Bacteria;p__Proteobacteria;c__Alphaproteobacteria;o__Rhizobiales;f__Phyllobacteriaceae;g__Hoeflea	0	0	0	0	0	0	0	0	0	0	0	0	0	0	0	0	0	0	0	0
k__Bacteria;p__Proteobacteria;c__Alphaproteobacteria;o__Rhizobiales;f__Phyllobacteriaceae;g__Mesorhizobium	0	0	0	0	0	0	0	0	0	0	0	0	0	0	0	0	0	0	0	0
k__Bacteria;p__Proteobacteria;c__Alphaproteobacteria;o__Rhizobiales;f__Phyllobacteriaceae;g__Nitratireductor	0	0	0	0	0	0	0	0	0	0	0	0	0	0	0	0	0	0	0	0
k__Bacteria;p__Proteobacteria;c__Alphaproteobacteria;o__Rhizobiales;f__Phyllobacteriaceae;g__Phyllobacterium	0	0	0	0	0	6.18253e-06	0	0	0	0	0	0	0	0	2.44133e-05	4.67213e-05	4.31695e-05	0	0	0
k__Bacteria;p__Proteobacteria;c__Alphaproteobacteria;o__Rhizobiales;f__Phyllobacteriaceae;g__Thermovum	0	0	0	0	0	0	0	0	0	0	0	0	0	0	0	0	0	0	0	0
k__Bacteria;p__Proteobacteria;c__Alphaproteobacteria;o__Rhizobiales;f__Rhizobiaceae;g__	0	0	0	0	0	0	2.94612e-06	0	0	0	0	0	0	0	4.88267e-06	7.78689e-06	0.000151093	0	0	0
k__Bacteria;p__Proteobacteria;c__Alphaproteobacteria;o__Rhizobiales;f__Rhizobiaceae;g__Agrobacterium	0	0	0	0	0	6.18253e-06	5.89225e-06	0	1.23031e-05	0	0	1.47424e-05	0	0	0.000395496	7.0082e-05	0.00199659	1.23043e-05	0	0
k__Bacteria;p__Proteobacteria;c__Alphaproteobacteria;o__Rhizobiales;f__Rhizobiaceae;g__Blastobacter	0	0	0	0	0	0	0	0	0	0	0	0	0	0	0	0	2.15848e-05	0	0	0
k__Bacteria;p__Proteobacteria;c__Alphaproteobacteria;o__Rhizobiales;f__Rhizobiaceae;g__Kaistia	0	0	0	0	0	0	0	0	0	0	0	0	0	0	0	3.89344e-05	0.000528826	0	0	0
k__Bacteria;p__Proteobacteria;c__Alphaproteobacteria;o__Rhizobiales;f__Rhizobiaceae;g__Rhizobium	5.51393e-06	0	0	0	0	0	0	0	0	1.41751e-05	0	0	0	0	0	1.55738e-05	0.000129509	0	0	0
k__Bacteria;p__Proteobacteria;c__Alphaproteobacteria;o__Rhizobiales;f__Xanthobacteraceae;g__	0	0	0	0	0	0	0	0	0	0	0	0	0	0	0	0	0	0	0	0
k__Bacteria;p__Proteobacteria;c__Alphaproteobacteria;o__Rhizobiales;f__Xanthobacteraceae;g__Xanthobacter	0	0	0	0	0	0	0	0	0	0	0	0	0	0	1.4648e-05	0	0	0	0	0
k__Bacteria;p__Proteobacteria;c__Alphaproteobacteria;o__Rhodobacterales;f__Rhodobacteraceae;g__	0	0	0	0	0	0	0	0	0	0	0	0	0	0	1.4648e-05	0	0	0	0	0
k__Bacteria;p__Proteobacteria;c__Alphaproteobacteria;o__Rhodobacterales;f__Rhodobacteraceae;g__Paracoccus	0	0	0	0	0	0	0	0	0	0	0	0	0	0	0	0	0.000107924	0	0	0
k__Bacteria;p__Proteobacteria;c__Alphaproteobacteria;o__Rhodobacterales;f__Rhodobacteraceae;g__Rhodobacter	0	0	2.20986e-06	0	0	6.18253e-06	0	0	0	0	0	0	0	0	0	7.78689e-06	0.000949729	1.23043e-05	1.41567e-05	0
k__Bacteria;p__Proteobacteria;c__Alphaproteobacteria;o__Rhodobacterales;f__Rhodobacteraceae;g__Rubellimicrobium	0	0	0	0	0	0	0	0	0	0	0	0	0	0	0	1.94672e-05	0	0	0	0
k__Bacteria;p__Proteobacteria;c__Alphaproteobacteria;o__Rhodospirillales;f__Rhodospirillaceae;g__Magnetospirillum	0	0	0	0	0	0	0	0	0	0	0	0	0	0	0	0	0	0	0	0
k__Bacteria;p__Proteobacteria;c__Alphaproteobacteria;o__Rickettsiales;f__;g__	0	0	0	0	0	0	0	0	0	0	0	0	0	0	0	0	0.000129509	0	0	0
k__Bacteria;p__Proteobacteria;c__Alphaproteobacteria;o__Rickettsiales;f__mitochondria;g__Calycanthus	0	0	0	0	0	0	0	0	0	0	0	0	0	0	9.76534e-06	3.89344e-06	0.000118716	0	0	0
k__Bacteria;p__Proteobacteria;c__Alphaproteobacteria;o__Rickettsiales;f__mitochondria;g__Carica	0	0	0	0	0	0	0	0	0	0	0	0	0	0	4.88267e-06	3.89344e-06	2.15848e-05	0	0	0
k__Bacteria;p__Proteobacteria;c__Alphaproteobacteria;o__Rickettsiales;f__mitochondria;g__Carludovica	0	0	0	0	0	0	0	0	0	0	0	0	0	0	0.000166011	9.73361e-05	0.00338881	0	0	2.27604e-05
k__Bacteria;p__Proteobacteria;c__Alphaproteobacteria;o__Rickettsiales;f__mitochondria;g__Cinnamomum	0	0	0	0	0	0	0	0	0	0	0	0	0	0	0	0	1.07924e-05	0	0	0
k__Bacteria;p__Proteobacteria;c__Alphaproteobacteria;o__Rickettsiales;f__mitochondria;g__Citrullus	0	0	0	0	0	0	0	0	0	0	0	0	0	0	2.9296e-05	5.06148e-05	0.000874182	0	0	0
k__Bacteria;p__Proteobacteria;c__Alphaproteobacteria;o__Rickettsiales;f__mitochondria;g__Didymeles	0	0	0	0	0	0	0	0	0	0	0	0	0	0	2.44133e-05	1.16803e-05	0.000518034	0	0	0
k__Bacteria;p__Proteobacteria;c__Alphaproteobacteria;o__Rickettsiales;f__mitochondria;g__Geranium	0	0	0	0	0	0	0	0	0	0	0	0	0	0	0	3.89344e-06	3.23771e-05	0	0	0
k__Bacteria;p__Proteobacteria;c__Alphaproteobacteria;o__Rickettsiales;f__mitochondria;g__Grevillea	0	5.17456e-06	0	0	0	0	0	5.19988e-06	0	0	0	0	0	0	0.000297843	0.000163525	0.00303266	2.46086e-05	0	7.58679e-06
k__Bacteria;p__Proteobacteria;c__Alphaproteobacteria;o__Rickettsiales;f__mitochondria;g__Gyrocarpus	0	0	0	0	0	0	0	0	0	0	0	0	0	0	4.88267e-06	0	2.15848e-05	0	0	0
k__Bacteria;p__Proteobacteria;c__Alphaproteobacteria;o__Rickettsiales;f__mitochondria;g__Raphanus	0	0	0	0	0	0	0	0	0	0	0	0	0	0	0	3.89344e-06	0	0	0	0
k__Bacteria;p__Proteobacteria;c__Alphaproteobacteria;o__Rickettsiales;f__mitochondria;g__Sarcandra	0	8.02057e-05	1.76789e-05	7.44862e-06	0	1.23651e-05	0	6.23986e-05	0	0	1.00981e-05	0	0	1.76237e-05	0.00864232	0.00531066	0.101351	9.84343e-05	7.07834e-06	0.000174496
k__Bacteria;p__Proteobacteria;c__Alphaproteobacteria;o__Rickettsiales;f__mitochondria;g__Trochodendron	0	0	0	0	0	0	0	0	0	0	0	0	0	0	0	0	3.23771e-05	0	0	0
k__Bacteria;p__Proteobacteria;c__Alphaproteobacteria;o__Rickettsiales;f__mitochondria;g__Victoria	0	0	0	0	0	0	0	0	0	0	0	0	0	0	9.76534e-06	1.16803e-05	0.000194263	0	0	0
k__Bacteria;p__Proteobacteria;c__Alphaproteobacteria;o__Sphingomonadales;f__;g__	0	0	0	0	0	0	0	0	0	0	0	0	0	0	2.9296e-05	0	0	0	0	0
k__Bacteria;p__Proteobacteria;c__Alphaproteobacteria;o__Sphingomonadales;f__Erythrobacteraceae;g__	0	0	0	0	0	0	0	0	0	0	0	0	0	0	0	7.78689e-06	0	0	0	0
k__Bacteria;p__Proteobacteria;c__Alphaproteobacteria;o__Sphingomonadales;f__Erythrobacteraceae;g__Lutibacterium	0	0	0	0	0	0	0	0	0	0	0	0	0	0	9.76534e-06	0	0	0	0	0
k__Bacteria;p__Proteobacteria;c__Alphaproteobacteria;o__Sphingomonadales;f__Sphingomonadaceae;g__	0	0	0	0	0	0	0	0	0	0	0	0	0	0	0	0	2.15848e-05	0	0	0
k__Bacteria;p__Proteobacteria;c__Alphaproteobacteria;o__Sphingomonadales;f__Sphingomonadaceae;g__Novosphingobium	0	0	0	0	0	0	0	0	0	1.41751e-05	0	0	0	0	0	0	0	0	0	0
k__Bacteria;p__Proteobacteria;c__Alphaproteobacteria;o__Sphingomonadales;f__Sphingomonadaceae;g__Sphingobium	0	0	0	0	0	0	0	0	0	0	0	0	0	0	0	0	0	0	0	0
k__Bacteria;p__Proteobacteria;c__Alphaproteobacteria;o__Sphingomonadales;f__Sphingomonadaceae;g__Sphingomonas	0	0	4.41971e-06	1.11729e-05	4.85977e-06	0	0	0	0	1.41751e-05	0	2.21136e-05	9.9226e-06	0	8.30054e-05	3.5041e-05	0.000669127	0	0	1.51736e-05
k__Bacteria;p__Proteobacteria;c__Alphaproteobacteria;o__Sphingomonadales;f__Sphingomonadaceae;g__Sphingopyxis	0	0	0	0	0	0	0	0	0	0	0	0	4.9613e-06	0	0	0	0.000280602	0	0	0
k__Bacteria;p__Proteobacteria;c__Betaproteobacteria;o__Burkholderiales;f__;g__	0	0	0	0	0	0	0	0	0	0	0	0	0	0	0	0	0	0	0	0
k__Bacteria;p__Proteobacteria;c__Betaproteobacteria;o__Burkholderiales;f__Alcaligenaceae;g__	0	0	0	0	0	6.18253e-06	0	0	0	0	0	0	0	0	1.4648e-05	0	4.31695e-05	0	0	0
k__Bacteria;p__Proteobacteria;c__Betaproteobacteria;o__Burkholderiales;f__Alcaligenaceae;g__Achromobacter	0	0	0	0	0	0	0	0	0	0	0	0	0	0	0	3.89344e-06	0	0	0	0
k__Bacteria;p__Proteobacteria;c__Betaproteobacteria;o__Burkholderiales;f__Burkholderiaceae;g__Pandoraea	0	0	0	0	0	0	0	0	0	0	0	0	4.9613e-06	0	0	0	0	0	0	0
k__Bacteria;p__Proteobacteria;c__Betaproteobacteria;o__Burkholderiales;f__Comamonadaceae;g__	0	0	0	0	0	0	0	0	0	0	0	0	0	0	0	0	3.23771e-05	0	0	0
k__Bacteria;p__Proteobacteria;c__Betaproteobacteria;o__Burkholderiales;f__Comamonadaceae;g__Acidovorax	0	0	0	0	0	0	0	0	0	0	0	0	0	0	0	0	3.23771e-05	0	0	0
k__Bacteria;p__Proteobacteria;c__Betaproteobacteria;o__Burkholderiales;f__Comamonadaceae;g__Delftia	2.75696e-05	7.76185e-06	8.83943e-06	1.48972e-05	1.94391e-05	1.23651e-05	8.83837e-06	0	0	1.41751e-05	2.01962e-05	2.94848e-05	1.98452e-05	5.28711e-05	0.000454088	0.000151844	0.00120875	1.84564e-05	1.41567e-05	7.58679e-06
k__Bacteria;p__Proteobacteria;c__Betaproteobacteria;o__Burkholderiales;f__Comamonadaceae;g__Variovorax	0	0	4.41971e-06	0	0	0	0	0	0	0	0	0	0	0	0	0	0	0	0	0
k__Bacteria;p__Proteobacteria;c__Betaproteobacteria;o__Burkholderiales;f__Comamonadaceae;g__Xylophilus	0	0	0	0	0	0	0	0	0	0	0	0	0	0	0	0	1.07924e-05	0	0	0
k__Bacteria;p__Proteobacteria;c__Betaproteobacteria;o__Burkholderiales;f__Oxalobacteraceae;g__	0	0	0	0	0	0	0	0	1.23031e-05	0	0	0	0	0	0	0	8.6339e-05	0	0	0
k__Bacteria;p__Proteobacteria;c__Betaproteobacteria;o__Burkholderiales;f__Oxalobacteraceae;g__Janthinobacterium	0	0	0	0	3.88782e-05	0	0	0	0	0	0	0	1.48839e-05	0	0	0	0	0	0	0
k__Bacteria;p__Proteobacteria;c__Betaproteobacteria;o__IS-44;f__;g__	0	0	0	0	0	0	0	0	0	0	0	0	0	0	9.76534e-06	0	0	0	0	0
k__Bacteria;p__Proteobacteria;c__Betaproteobacteria;o__Methylophilales;f__Methylophilaceae;g__Methylotenera	0	0	0	0	0	0	0	0	0	0	0	0	0	0	0	0	0	0	0	0
k__Bacteria;p__Proteobacteria;c__Betaproteobacteria;o__Neisseriales;f__Neisseriaceae;g__	0	0	0	0	0	0	0	0	0	0	0	0	0	0	0	0	8.6339e-05	0	0	0
k__Bacteria;p__Proteobacteria;c__Deltaproteobacteria;o__Bdellovibrionales;f__Bdellovibrionaceae;g__Bdellovibrio	0	0	0	0	0	0	0	0	0	0	0	0	0	0	0	0	2.15848e-05	0	0	0
k__Bacteria;p__Proteobacteria;c__Deltaproteobacteria;o__Myxococcales;f__;g__	0	0	0	0	0	0	0	0	0	0	0	0	0	0	4.88267e-06	0	0	0	0	0
k__Bacteria;p__Proteobacteria;c__Gammaproteobacteria;o__;f__;g__	0	0	0	0	0	0	0	0	0	0	0	0	0	0	2.44133e-05	0	0	0	0	0
k__Bacteria;p__Proteobacteria;c__Gammaproteobacteria;o__Aeromonadales;f__Aeromonadaceae;g__	0	0	0	0	0	0	0	0	0	0	0	0	0	0	0	0	0	0	0	0
k__Bacteria;p__Proteobacteria;c__Gammaproteobacteria;o__Enterobacteriales;f__Enterobacteriaceae;g__	0	3.10474e-05	2.65183e-05	3.72431e-05	0.000174952	0.000123651	1.17845e-05	5.19988e-06	0.00100886	7.08757e-06	0	0.000206394	0.0029619	0.000127772	0.000131832	0.000288115	0.00131667	0.677597	0.679011	0.688099
k__Bacteria;p__Proteobacteria;c__Gammaproteobacteria;o__Enterobacteriales;f__Enterobacteriaceae;g__Enterobacter	0	0	4.41971e-06	3.72431e-06	4.85977e-06	1.23651e-05	0	0	1.23031e-05	0	0	0	9.9226e-06	0	8.30054e-05	0.000548976	0.00333484	0.0635824	0.0643067	0.0557781
k__Bacteria;p__Proteobacteria;c__Gammaproteobacteria;o__Enterobacteriales;f__Enterobacteriaceae;g__Erwinia	0	0	0	0	0	0	0	0	0	0	0	0	0	0	0	1.16803e-05	0.000129509	0	7.07834e-06	0
k__Bacteria;p__Proteobacteria;c__Gammaproteobacteria;o__Enterobacteriales;f__Enterobacteriaceae;g__Ewingella	0	0	0	0	0	0	0	0	0	0	0	0	0	0	0	0	0	0	0	0
k__Bacteria;p__Proteobacteria;c__Gammaproteobacteria;o__Enterobacteriales;f__Enterobacteriaceae;g__Hafnia	0	0	0	0	0	0	0	0	0	0	0	0	0	0	0	0	0	0	0	0
k__Bacteria;p__Proteobacteria;c__Gammaproteobacteria;o__Enterobacteriales;f__Enterobacteriaceae;g__Klebsiella	0	0	0	1.11729e-05	1.45793e-05	3.09127e-05	0	0	0.000332185	0	5.04905e-06	0	0	4.40593e-06	0	2.33607e-05	9.71314e-05	0.252398	0.254969	0.254347
k__Bacteria;p__Proteobacteria;c__Gammaproteobacteria;o__Enterobacteriales;f__Enterobacteriaceae;g__Pantoea	0	0	0	0	0	0	0	0	0	0	0	0	0	0	0	0	0.000215848	0	0	0
k__Bacteria;p__Proteobacteria;c__Gammaproteobacteria;o__Enterobacteriales;f__Enterobacteriaceae;g__Salmonella	0	0	0	0	0	0	0	0	0	0	0	0	0	0	0	0	0	0	0	0
k__Bacteria;p__Proteobacteria;c__Gammaproteobacteria;o__Enterobacteriales;f__Enterobacteriaceae;g__Serratia	0	0	0	0	0	0	0	0	0	0	0	0	0	0	0	0	1.07924e-05	0.000252238	0.000155724	0.000151736
k__Bacteria;p__Proteobacteria;c__Gammaproteobacteria;o__Enterobacteriales;f__Enterobacteriaceae;g__Trabulsiella	0	2.58728e-06	2.20986e-06	3.72431e-06	0	0	0	0	0	0	0	0	0.000173646	1.32178e-05	0	3.89344e-06	0.000248225	1.23043e-05	7.07834e-06	2.27604e-05
k__Bacteria;p__Proteobacteria;c__Gammaproteobacteria;o__Enterobacteriales;f__Enterobacteriaceae;g__Yersinia	0	0	0	0	3.88782e-05	0	0	0	0	0	0	0	0	0	0	0	0.000118716	0	0	0
k__Bacteria;p__Proteobacteria;c__Gammaproteobacteria;o__Legionellales;f__Coxiellaceae;g__Aquicella	0	0	0	0	0	0	0	0	0	0	0	0	0	0	2.44133e-05	0	0	0	0	0
k__Bacteria;p__Proteobacteria;c__Gammaproteobacteria;o__Legionellales;f__Legionellaceae;g__Legionella	0	0	0	0	0	0	0	0	0	0	0	0	0	0	0	0	0.000129509	0	0	0
k__Bacteria;p__Proteobacteria;c__Gammaproteobacteria;o__Legionellales;f__Legionellaceae;g__Tatlockia	0	0	0	0	0	0	0	0	0	0	0	0	0	0	0	0	0	0	0	0
k__Bacteria;p__Proteobacteria;c__Gammaproteobacteria;o__Pseudomonadales;f__Moraxellaceae;g__	0	0	0	0	0	0	0	0	0	0	0	0	0	0	1.4648e-05	3.89344e-06	9.71314e-05	7.38257e-05	0.000134489	8.34547e-05
k__Bacteria;p__Proteobacteria;c__Gammaproteobacteria;o__Pseudomonadales;f__Moraxellaceae;g__Acinetobacter	0	0	0	0	0	0	0	0	0	0	0	0	0	0	0	0	0.000302187	0	0	0
k__Bacteria;p__Proteobacteria;c__Gammaproteobacteria;o__Pseudomonadales;f__Moraxellaceae;g__Moraxella	0	0	0	0	0	0	0	0	0	0	0	0	0	0	0	0	0	0	0	0
k__Bacteria;p__Proteobacteria;c__Gammaproteobacteria;o__Pseudomonadales;f__Pseudomonadaceae;g__	0	0	0	0	0	0	0	0	0	0	0	0	0	0	0	0	2.15848e-05	0	0	7.58679e-06
k__Bacteria;p__Proteobacteria;c__Gammaproteobacteria;o__Pseudomonadales;f__Pseudomonadaceae;g__Pseudomonas	0	0	0	0	9.71954e-06	0	2.94612e-06	0	0	0	0	0	0	0	4.88267e-06	5.84017e-05	0.00458676	0	0	0
k__Bacteria;p__Proteobacteria;c__Gammaproteobacteria;o__Xanthomonadales;f__Sinobacteraceae;g__	0	0	0	0	0	0	0	0	0	0	0	0	0	0	0	0	0	0	0	1.51736e-05
k__Bacteria;p__Proteobacteria;c__Gammaproteobacteria;o__Xanthomonadales;f__Xanthomonadaceae;g__	0	0	0	0	1.45793e-05	0	0	0	0	0	0	0	0	8.81185e-06	1.4648e-05	4.67213e-05	0.000248225	0	0	0
k__Bacteria;p__Proteobacteria;c__Gammaproteobacteria;o__Xanthomonadales;f__Xanthomonadaceae;g__Dokdonella	0	0	0	0	0	0	0	0	0	0	0	0	0	0	0	0	4.31695e-05	0	0	0
k__Bacteria;p__Proteobacteria;c__Gammaproteobacteria;o__Xanthomonadales;f__Xanthomonadaceae;g__Fulvimonas	0	0	0	0	0	0	0	0	0	0	0	0	0	0	0	0	3.23771e-05	0	0	0
k__Bacteria;p__Proteobacteria;c__Gammaproteobacteria;o__Xanthomonadales;f__Xanthomonadaceae;g__Luteibacter	0	0	0	0	0	0	0	0	0	0	0	0	0	0	0	0	2.15848e-05	0	0	0
k__Bacteria;p__Proteobacteria;c__Gammaproteobacteria;o__Xanthomonadales;f__Xanthomonadaceae;g__Pseudoxanthomonas	0	0	0	0	0	0	0	0	0	0	0	0	0	0	0	0	4.31695e-05	0	0	0
k__Bacteria;p__Proteobacteria;c__Gammaproteobacteria;o__Xanthomonadales;f__Xanthomonadaceae;g__Stenotrophomonas	0	0	0	0	0	0	0	0	0	0	0	0	0	0	0	1.94672e-05	0.000248225	0	0	0
k__Bacteria;p__Proteobacteria;c__Gammaproteobacteria;o__Xanthomonadales;f__Xanthomonadaceae;g__Xanthomonas	0	0	2.20986e-06	0	0	0	0	0	0	0	0	0	0	0	0.000190424	0.00070082	0.00101448	0	7.07834e-06	0
k__Bacteria;p__TM7;c__TM7-1;o__;f__;g__	0	0	0	0	0	0	0	0	0	0	0	0	0	0	0	0	0	0	0	0
k__Bacteria;p__TM7;c__TM7-3;o__;f__;g__	0	0	0	0	0	0	0	0	0	0	0	0	0	0	0	1.16803e-05	0	0	0	0
k__Bacteria;p__TM7;c__TM7-3;o__EW055;f__;g__	0	0	0	0	0	0	0	0	0	0	0	0	0	0	0	1.16803e-05	0	0	0	0
k__Bacteria;p__Tenericutes;c__Mollicutes;o__Anaeroplasmatales;f__Anaeroplasmataceae;g__Anaeroplasma	0.00509762	0.013622	0.0149187	0.00229045	8.74759e-05	4.94603e-05	3.82996e-05	0.000249594	0.00644685	0.00600318	0.014718	0.000287477	1.48839e-05	0.00569686	9.76534e-06	7.78689e-06	8.6339e-05	0	0	0
k__Bacteria;p__Tenericutes;c__Mollicutes;o__RF39;f__;g__	0.00237374	0.00317201	0.0025789	0.00271875	0.00331922	0.0041423	0.000810184	0.00209555	0	0	0	0	0	0	0	3.89344e-06	0	0	0	0
k__Bacteria;p__Verrucomicrobia;c__Verrucomicrobiae;o__Verrucomicrobiales;f__Verrucomicrobiaceae;g__	0	0	0	0	0	0	0	0	0	0	0	0	0	0	0	0	0	0	0	0
k__Bacteria;p__Verrucomicrobia;c__Verrucomicrobiae;o__Verrucomicrobiales;f__Verrucomicrobiaceae;g__Akkermansia	0.129745	0.00910206	0.115301	0.0638682	0.20691	0.000290579	0.0904755	0.000140397	0.153543	0.0761489	0.109958	0.0698717	0.0242112	0.115515	5.8592e-05	0.000171312	0.00186708	0.000104586	4.95484e-05	7.58679e-05
k__Bacteria;p__Verrucomicrobia;c__Verrucomicrobiae;o__Verrucomicrobiales;f__Verrucomicrobiaceae;g__Luteolibacter	0	0	0	0	0	0	0	0	0	0	0	0	0	0	0	0	0	0	0	0
k__Bacteria;p__Verrucomicrobia;c__Verrucomicrobiae;o__Verrucomicrobiales;f__Verrucomicrobiaceae;g__Prosthecobacter	0	0	0	0	0	0	0	0	0	0	0	0	0	0	0	0	0	0	0	0
