# Supplementary material for: Antibiotic-induced microbiome depletion alters metabolic homeostasis by affecting gut signaling and colonic metabolism
Source: Nat Commun. 2018 Jul 20;9:2872. doi: 10.1038/s41467-018-05336-9 (PMC6054678; doi:10.1038/s41467-018-05336-9)
Supplement: Supplementary file 5 — Supplementary Data 2 [file 41467_2018_5336_MOESM5_ESM.xlsx]

## Sheet: KO Pathways
# Constructed from biom file
#OTU ID	Pretx1	Pretx2	Pretx3	Pretx4	Pretx5	Pretx6	Pretx7	Pretx8	NA1	NA2	NA3	NA4	NA5	NA6	aNA1	aNA2	aNA3	aNA4	aNA5	aNA6
K01365	0	0	0	0	0	0	0	0	0	0	0	0	0	0	0	0	0	0	0	0
K01364	0	0	0	0	0	0	0	0	0	0	0	0	0	0	0	0	0	0	0	0
K01361	0	0	0	0	0	0	1	0	0	0	0	0	0	0	10	6	176	0	1	0
K01360	0	0	0	0	0	0	0	0	0	0	0	0	0	0	0	0	0	0	0	0
K01362	9048	5170	8059	6703	8648	3117	5510	3170	9391	7458	7634	6306	5227	7685	20027	19972	17952	147	14	19
K02249	0	0	0	0	0	0	0	0	0	0	0	0	0	0	0	1	15	0	0	0
K05841	0	0	0	0	0	0	0	3	0	0	0	0	0	0	137	100	1766	4	1	0
K05844	0	2	1	1	2	2	185	0	11	0	1	6	49	2	9	23	153	5462	5434	5562
K05845	64	52	15	8	96	34	29	55	25	6	8	19	141	5	6576	6593	4864	10965	10873	11129
K05846	1667	2553	1740	2018	4135	4682	4849	4711	1442	1533	1813	1978	2550	1591	13001	13086	7878	28729	28628	29190
K05847	1707	2699	2064	2235	4517	5114	5285	5569	1328	1514	1851	1968	2329	1521	6581	6608	5028	10966	10874	11129
K00508	0	2	1	1	2	1	0	0	0	0	0	0	1	0	5	13	49	1	1	5
K00500	0	0	0	0	1	0	0	0	0	1	0	0	0	0	6	12	79	0	0	0
K00507	1266	100	1162	624	2089	1	914	11	1526	768	1097	678	250	1131	423	322	5434	14	4	2
K00504	0	0	0	0	0	0	0	0	0	0	0	0	0	0	0	0	0	0	0	0
K00505	0	0	0	0	0	0	0	0	0	0	0	0	0	0	0	0	15	0	0	0
K12521	0	0	0	0	0	0	0	0	0	0	0	0	0	0	0	0	0	0	0	0
K01101	1083	1811	1149	1600	1988	2438	2471	2474	820	1062	1263	1491	1702	1224	112	91	2160	3	3	5
K01103	0	0	0	0	0	0	0	0	0	0	0	0	0	0	0	0	0	0	0	0
K12520	0	0	0	0	0	0	0	0	0	0	0	0	0	0	0	0	0	0	0	0
K01104	11324	13367	12539	12720	17667	18998	18677	20018	11091	11659	12329	12886	13477	11784	6716	6726	7580	7885	7771	7962
K05592	7248	5323	7254	6123	7317	3993	4985	4243	7890	6688	6784	5877	5016	6852	842	1096	4429	7352	7335	7456
K05593	1919	3072	1655	2762	3526	3604	4465	4066	1332	1538	2089	2605	3221	2348	11	10	232	1865	1889	1881
K05590	0	2	1	1	2	2	0	0	14	0	1	6	49	2	2	6	22	7334	7328	7450
K05591	0	2	1	1	2	3	0	0	14	0	1	6	49	2	6	14	55	7335	7328	7450
K05596	0	2	1	1	3	3	0	0	14	0	1	6	49	2	581	888	250	7342	7329	7451
K05597	0	0	0	0	0	0	0	0	0	0	0	0	0	0	3	3	28	0	0	0
K05594	0	2	1	1	1	1	0	0	0	0	0	4	38	2	2	5	20	471	435	447
K05595	0	3	1	2	4	3	0	3	17	1	1	7	51	2	6457	6496	2696	9240	9219	9333
K05599	0	0	0	0	0	0	0	0	0	0	0	0	0	0	0	1	15	0	0	0
K11964	0	0	0	0	0	0	0	0	0	0	0	0	0	0	0	0	0	0	0	0
K11962	0	0	0	0	0	0	0	3	0	0	0	0	0	0	137	100	1764	4	1	0
K14540	2871	4219	3266	3238	5469	6963	6173	7155	2188	2640	2866	2816	2827	2259	253	193	3957	7	4	6
K12529	0	0	0	0	0	0	0	0	0	0	0	0	1	0	0	0	6	0	0	0
K12528	0	0	0	0	0	0	0	0	0	0	0	0	1	0	0	0	1	0	0	0
K06353	0	0	0	0	0	0	0	0	0	0	0	0	0	0	0	0	0	0	0	0
K02456	2574	334	2429	1295	4836	515	2598	607	3256	1612	2314	1416	621	2325	12	32	225	12319	12323	12558
K02457	0	2	1	1	2	4	0	0	25	0	2	9	61	3	10	26	132	12316	12321	12557
K02454	2531	202	2325	1247	4179	5	1829	3	3076	1535	2196	1364	557	2264	16	39	222	12320	12323	12558
K02455	1266	102	1163	624	2091	4	914	2	1550	768	1099	686	309	1133	11	28	158	12318	12323	12558
K02452	0	2	1	1	2	4	0	0	25	0	2	8	61	2	6	14	55	12316	12322	12558
K02453	3796	302	3487	1870	6268	5	2744	4	4602	2302	3293	2041	805	3394	12	32	205	12321	12324	12558
K02450	0	2	1	1	1	1	0	0	0	0	0	4	38	2	1	3	5	469	435	446
K02103	822	1491	1017	1362	2635	2756	2923	2948	764	923	1348	1557	1728	1310	3	5	80	1	0	0
K08138	0	0	0	0	0	0	0	0	0	0	0	0	0	0	0	0	0	0	0	0
K02108	6780	5730	6709	6329	7694	6885	7165	7441	6456	6365	6070	5974	6638	6010	6760	6727	7420	7387	7337	7460
K02109	7415	6791	7394	7426	9386	8592	9256	9426	7049	7068	6952	7223	8209	7154	13201	13205	9885	2437	2338	2346
K02458	0	2	1	1	2	4	0	0	25	0	2	9	61	3	10	25	121	12316	12322	12558
K02459	0	2	1	1	2	4	0	0	25	0	2	9	61	3	10	25	123	12316	12322	12558
K08137	0	2	1	1	2	2	0	0	14	0	1	6	49	2	2	6	23	7334	7328	7450
K03851	0	0	0	0	0	0	0	0	0	0	0	0	0	0	0	0	4	0	0	0
K03850	0	0	0	0	0	0	0	0	0	0	0	0	0	0	0	0	0	0	0	0
K03852	0	0	0	0	0	0	0	0	0	0	0	0	0	0	4	3	21	0	0	0
K03855	3	2	5	2	3	4	2	2	1	0	0	4	1	0	0	2	43	0	0	0
K03856	2888	4079	3113	3243	6295	7336	6921	7911	2223	2621	2997	2945	2999	2369	144	106	1892	5	1	1
K13018	0	0	0	0	0	0	0	0	0	0	0	0	0	0	0	0	1	0	0	0
K13019	0	0	0	0	0	0	0	0	0	0	0	0	1	0	0	1	14	0	0	0
K13010	0	1	0	0	0	0	185	0	0	0	0	0	0	0	5736	5508	639	30	0	0
K13011	0	0	0	0	0	0	0	0	0	0	0	0	0	0	0	0	1	0	0	0
K13012	454	617	219	379	569	707	653	771	201	122	361	204	122	100	3	4	35	0	0	0
K13013	0	0	0	0	0	0	0	0	0	0	0	0	0	0	0	0	31	0	0	0
K13014	0	2	1	1	2	2	0	0	14	0	1	3	21	0	1	5	29	7126	7112	7258
K13015	57	42	11	4	78	9	22	43	3	5	6	4	31	1	5	2	40	0	0	0
K13016	0	0	0	0	0	0	0	0	0	0	0	0	0	0	0	0	0	0	0	0
K13017	0	0	0	0	0	0	0	0	0	0	0	0	0	0	1	0	2	0	0	0
K08566	0	2	1	1	1	2	0	0	11	0	1	2	12	0	1	5	14	5013	5009	5128
K08567	3	2	5	3	3	4	2	2	4	0	0	4	1	0	0	1	6	2072	2104	2070
K13274	0	0	0	0	0	0	0	0	0	0	0	0	0	0	0	2	2	0	0	0
K13275	2	54	0	0	565	433	641	524	0	0	0	0	0	0	0	2	11	0	0	0
K13276	0	0	0	0	0	0	0	0	0	0	0	0	0	0	0	0	4	0	0	0
K13277	0	0	0	0	0	0	0	0	0	0	0	0	0	0	0	0	0	0	0	0
K03275	0	0	0	0	1	0	0	0	3	0	0	0	0	0	0	1	0	1874	1894	1889
K03274	1266	102	1163	624	2090	3	914	2	1540	768	1098	684	297	1133	2	8	77	7336	7329	7450
K03277	0	0	0	0	0	0	0	0	0	0	0	0	0	0	0	0	0	0	0	0
K03276	0	0	0	0	0	0	0	0	0	0	0	0	0	0	0	0	0	0	0	0
K03271	2594	2468	2691	2935	5759	3552	5206	4033	2835	2316	3137	3401	3554	3538	11	19	159	7338	7330	7450
K03270	3711	3851	3805	4292	2070	2008	2316	2362	4314	4441	4399	4753	5352	4932	10	17	116	7336	7329	7450
K03273	1299	240	1206	683	2368	119	1019	52	1559	822	1186	851	392	1206	146	118	1879	7341	7331	7451
K03272	3168	1310	3062	2348	5874	1715	3920	1989	3707	2272	3136	2618	2176	3409	12	29	289	14673	14658	14900
K03279	0	0	0	0	0	0	0	0	0	0	0	0	0	0	0	0	0	208	215	190
K03278	0	0	0	0	0	0	0	0	0	0	0	0	0	0	0	0	0	0	0	0
K11022	0	0	0	0	0	0	0	0	0	0	0	0	0	0	0	0	0	0	0	0
K12277	0	0	0	0	0	0	0	0	0	0	0	0	0	0	0	0	0	0	0	0
K12276	0	0	0	0	0	0	0	0	0	0	0	0	0	0	0	0	1	0	0	0
K12270	3	2	1	1	6	9	2	2	0	0	0	0	0	0	3	3	30	0	0	0
K11058	0	0	0	0	0	0	0	0	0	0	0	0	0	0	0	0	0	0	0	0
K12279	0	0	0	0	0	0	0	0	0	0	0	0	0	0	0	0	1	0	0	0
K12278	0	0	0	0	0	0	0	0	0	0	0	0	0	0	0	0	1	0	0	0
K07557	0	0	0	0	0	0	0	0	0	0	0	0	0	0	0	0	0	0	0	0
K07550	0	0	0	0	0	0	0	0	0	0	0	0	0	0	0	0	0	0	0	0
K07552	2672	1571	2275	2497	171	144	126	223	2847	2974	2331	2584	3774	2762	13402	13792	4361	24503	24448	24889
K06319	0	0	0	0	0	0	0	0	0	0	0	0	0	0	0	0	0	0	0	0
K09909	0	2	1	1	1	1	0	0	0	0	0	4	39	2	2	5	23	678	651	637
K09908	0	2	1	1	2	2	0	0	14	0	1	6	49	2	2	7	40	7335	7328	7450
K12051	0	0	0	0	0	0	0	0	0	0	0	0	0	0	0	0	0	0	0	0
K12050	0	0	0	0	0	0	0	0	0	0	0	0	0	0	0	0	0	0	0	0
K12057	0	2	2	2	1	1	0	2	14	1	1	0	0	0	340	231	4379	6890	6898	7011
K12056	0	0	0	0	1	1	0	0	14	1	1	0	0	0	4	3	23	6878	6898	7005
K06221	0	2	1	1	2	5	0	0	25	0	2	8	60	2	12	20	167	12326	12328	12565
K09900	0	0	0	0	1	1	0	0	14	0	1	2	12	0	0	3	13	7073	7109	7193
K09903	7291	7047	7525	7117	8082	7299	7498	7772	7383	7092	7275	6963	6868	7149	6753	6721	7264	7387	7336	7460
K09902	0	2	1	1	2	2	0	0	14	0	1	6	49	2	3	14	54	7335	7329	7450
K09904	0	2	1	1	2	2	0	0	14	0	1	6	49	2	2	6	23	7335	7328	7450
K09907	0	2	1	1	2	2	0	0	14	0	1	6	49	2	2	6	23	7335	7328	7450
K09906	0	2	1	1	2	2	0	0	14	0	1	6	49	2	2	6	25	7335	7329	7450
K11501	0	0	0	0	0	0	0	0	0	0	0	0	0	0	0	0	0	0	0	0
K03234	0	0	0	0	0	0	0	0	0	0	0	0	0	0	0	0	0	0	0	0
K00773	7111	6662	7082	6886	7811	6607	7175	7325	7172	6853	6927	6800	6816	7074	6744	6707	7114	7387	7334	7460
K00772	1269	103	1167	627	2091	4	918	6	1529	774	1115	709	251	1142	143	113	1909	6	2	0
K00777	0	0	0	0	0	0	0	0	0	0	0	0	0	0	0	0	4	0	0	0
K00776	0	0	0	0	0	0	0	0	0	0	0	0	0	0	0	0	0	0	0	0
K06313	131	171	85	46	246	193	229	338	103	53	126	85	44	17	3	5	87	0	0	0
K06315	0	0	0	0	0	0	0	0	0	0	0	0	0	0	0	0	2	0	0	0
K05574	0	0	0	0	0	0	0	3	0	0	0	0	0	0	137	100	1764	4	1	0
K10201	1	1	0	1	23	37	35	53	3	6	18	28	1	11	2	2	17	0	0	0
K07176	0	0	0	0	0	0	0	0	0	0	0	0	0	0	0	0	0	0	0	0
K07177	145	238	284	229	253	672	334	439	147	179	199	165	53	25	120	102	2300	3	5	5
K07174	0	0	0	0	0	0	0	0	0	0	0	0	0	0	0	0	0	0	0	0
K07175	1647	648	1865	1116	2540	768	1514	890	1824	1087	1383	903	409	1236	17	30	270	2	2	0
K07172	8	10	11	6	6	10	2	5	11	3	1	4	12	0	141	105	1862	5017	5010	5125
K07173	1614	2317	1802	1660	2836	3818	2927	3837	1135	1459	1333	1182	932	753	114	100	2147	7337	7333	7455
K07170	3095	2155	2602	2947	690	1153	820	1036	2979	3164	2559	2753	3941	2809	116	104	2240	7337	7333	7455
K07171	5387	8138	6749	6946	11560	14517	13384	15525	4427	5605	6003	6680	7080	5395	6029	5729	4538	6895	6890	6998
K07178	0	0	0	0	0	0	0	0	0	0	0	0	0	0	5	10	43	1	0	0
K07179	0	0	0	0	0	0	0	0	0	0	0	0	0	0	0	0	0	0	0	0
K00195	0	0	0	0	0	0	0	0	0	0	0	0	0	0	0	0	0	0	0	0
K00194	2	55	0	0	590	472	494	578	0	0	0	0	0	0	0	0	4	0	0	0
K00197	59	97	11	4	668	481	517	622	3	5	6	5	31	1	2	0	6	0	0	0
K00196	0	0	0	0	0	0	0	0	0	0	0	0	0	0	0	0	0	0	0	0
K00191	0	0	0	0	0	0	0	0	0	0	0	0	0	0	0	0	0	0	0	0
K00190	3	2	5	2	2	4	3	2	1	0	0	4	0	0	0	0	3	0	0	0
K00193	0	0	0	0	0	0	0	0	0	0	0	0	0	0	0	0	0	0	0	0
K00192	0	0	0	0	0	0	0	0	0	0	0	0	0	0	0	0	0	0	0	0
K00198	616	1069	938	658	2316	2134	2069	2576	633	526	724	619	427	364	2	1	23	0	0	0
K06405	2601	3714	2668	2906	4711	5499	5286	5995	1942	2335	2438	2620	2727	2171	5	9	133	1	0	1
K10109	1452	2218	1966	1746	2097	4028	2885	3927	706	1009	859	860	587	500	114	104	2192	10478	10447	10694
K10108	1863	3023	2708	2681	3838	5796	5184	5971	1377	1823	1980	2278	2399	1752	114	104	2189	10478	10447	10694
K10107	0	0	0	0	0	0	0	0	0	0	0	0	1	0	2	4	67	0	0	0
K01828	0	0	0	0	0	0	0	0	0	0	0	0	0	0	0	0	14	0	0	0
K01829	0	0	0	0	0	0	0	0	0	0	0	0	0	0	2	8	29	0	0	0
K01826	0	3	1	1	2	3	0	0	14	0	1	7	49	3	5745	5520	760	7147	7108	7253
K01825	0	8	4	5	7	10	0	0	56	0	4	24	197	9	8	26	159	29329	29310	29794
K01822	0	0	0	0	0	1	0	4	11	0	1	2	12	0	142	106	1795	4995	5000	5116
K01823	115	216	266	190	260	683	336	445	156	175	198	166	102	25	259	206	4081	7341	7334	7455
K01820	1266	100	1162	623	2089	0	915	2	1526	768	1097	678	248	1130	576	875	184	8	0	1
K01821	117	219	272	191	262	688	339	443	165	177	199	178	161	28	122	109	2348	10487	10431	10735
K00999	0	0	0	0	0	0	0	0	0	0	0	0	0	0	0	0	5	0	0	0
K00998	7133	4598	6749	5723	6085	2456	3752	2846	7514	6369	6264	5621	4982	6629	6502	6533	3349	7382	7330	7455
K00995	7530	7664	8035	7184	14404	13053	13843	13733	7045	6143	7499	6589	6048	6642	7480	7712	9500	7400	7337	7462
K00997	2523	1822	2352	1690	4221	2222	3073	2279	2325	1445	2179	1362	812	1598	6745	6710	7175	7386	7335	7459
K00996	18	4	15	16	254	343	352	377	31	12	31	15	110	23	0	1	26	5222	5224	5314
K00991	7552	6976	7423	7196	8205	6781	7450	7611	7427	7342	7103	7060	7038	7200	154	130	2072	7342	7331	7451
K00990	1299	129	1182	666	2091	3	915	2	1544	772	1100	689	300	1135	6324	6405	985	7373	7330	7451
K00992	6	8	10	5	1	0	1	0	0	3	0	2	0	0	1	2	31	0	0	0
K11028	0	0	0	0	0	0	0	0	0	0	0	0	0	0	0	0	0	0	0	0
K02622	4789	3520	4670	4262	2979	1277	1811	1180	5381	4672	4746	4284	4166	4970	6442	6496	3287	7376	7334	7456
K02625	0	0	0	0	0	0	0	0	0	0	0	0	0	0	0	0	0	0	0	0
K03564	7419	5581	7383	6709	8408	4816	6560	5337	8132	6790	7286	6813	6477	7724	6918	6839	8775	7394	7335	7456
K13489	1266	100	1162	623	2088	0	914	2	1526	768	1097	678	248	1130	1	3	44	2	0	0
K13488	1266	100	1162	623	2088	0	914	2	1526	768	1097	678	248	1130	1	3	44	2	0	0
K13483	0	0	0	0	1	0	0	0	0	0	0	0	1	0	11	19	202	0	0	0
K13482	0	1	0	0	0	0	0	0	0	0	0	1	0	0	6318	6386	855	38	0	1
K13481	0	1	0	0	0	0	0	0	0	0	0	1	0	0	6318	6386	855	38	0	1
K13480	0	0	0	0	0	0	0	0	0	0	0	0	1	0	0	0	1	0	0	0
K13487	1266	100	1162	623	2088	0	914	2	1526	768	1097	678	248	1130	1	3	43	2	0	0
K13486	1266	100	1162	623	2088	0	914	2	1526	768	1097	678	248	1130	1	3	44	2	0	0
K14680	0	0	0	0	0	0	0	0	0	0	0	0	0	0	1	1	3	0	0	0
K14681	0	0	0	0	0	0	0	0	0	0	0	0	0	0	0	0	0	0	0	0
K14682	1266	102	1163	624	2090	3	914	2	1540	768	1098	684	297	1133	5	11	77	7336	7330	7450
K08358	92	47	80	69	208	138	225	283	60	28	47	45	39	18	3	3	15	6855	6888	6996
K08357	92	47	80	69	208	138	225	283	60	28	47	45	39	18	3	3	15	6855	6888	6996
K08356	0	0	0	0	0	0	0	0	0	0	0	0	0	0	0	0	0	0	0	0
K08355	0	0	0	0	0	0	0	0	0	0	0	0	0	0	0	0	0	0	0	0
K03469	7109	6667	7088	6889	7787	6607	7165	7320	7170	6858	6925	6809	6844	7075	6653	6648	5319	7385	7333	7457
K03462	0	0	0	0	0	0	0	0	0	0	0	0	0	0	0	0	0	0	0	0
K03464	0	0	0	0	0	0	0	0	0	0	0	0	0	0	4	5	62	0	1	0
K03465	735	822	567	554	1298	1106	1144	1361	372	567	410	310	171	188	311	217	4006	10	2	4
K03466	7321	7023	7421	7146	8212	7449	7882	8045	7403	7067	7239	7035	6820	7112	12949	13028	6672	2429	2337	2346
K01648	0	0	0	0	0	0	0	0	0	0	0	0	0	0	0	0	0	0	0	0
K01649	8718	6785	8465	7944	12038	8717	10815	9932	8757	7819	8453	8115	8691	8492	13620	13978	7950	12445	12347	12587
K01643	446	927	384	524	885	1406	981	1065	317	452	489	695	610	522	101	90	1941	17365	17348	17707
K01640	63	224	166	91	756	839	769	783	158	186	246	198	231	150	6337	6409	1056	38	1	2
K01641	114	214	265	188	257	680	336	441	142	175	197	160	52	23	108	84	2051	3	4	5
K01646	325	522	103	310	276	140	112	56	42	55	77	156	119	63	2	6	45	10214	10224	10433
K01647	7194	5579	6885	6472	7165	6247	6717	6778	6865	7146	6502	6331	7044	6308	7924	8492	7826	12393	12336	12577
K01644	451	934	389	527	891	1411	984	1069	322	457	489	702	613	525	24168	23863	3810	19373	19246	19594
K02597	0	0	0	0	0	1	0	0	11	0	1	2	11	0	0	1	50	4991	4999	5115
K02626	3	2	5	2	2	4	2	2	1	0	0	4	0	0	0	0	1	0	0	0
K02595	0	0	0	0	0	0	0	0	0	0	0	0	0	0	0	1	41	0	0	0
K02594	155	263	105	87	812	626	875	867	143	87	172	111	56	123	2	2	31	4991	4999	5115
K02593	0	0	0	0	0	1	0	0	11	0	1	2	11	0	0	1	43	4991	4999	5115
K02592	131	171	85	46	246	194	414	337	114	53	126	87	55	16	2	2	50	4991	4999	5115
K02591	586	486	373	276	490	383	640	675	410	503	306	222	100	151	4	4	63	4991	5000	5115
K02590	866	1372	858	1206	2064	1961	2553	2403	764	831	1127	1369	1656	1277	4	1	15	0	0	0
K02598	388	586	634	501	1312	1615	1637	1891	156	241	335	224	242	149	1	1	41	5200	5214	5305
K02849	1266	102	1163	624	2090	3	914	2	1540	768	1098	684	297	1133	2	8	53	7336	7329	7450
K14061	0	2	1	1	3	3	0	0	20	0	1	6	49	2	1	5	6	11070	11111	11219
K14062	0	2	1	1	2	2	0	0	14	0	1	10	87	4	1	6	19	7594	7548	7702
K14063	0	2	1	1	1	2	0	0	11	0	1	6	49	2	1	3	6	5252	5219	5372
K14064	0	2	1	1	1	2	0	0	11	0	1	6	49	2	1	5	16	5461	5434	5561
K14065	0	0	0	0	0	0	0	0	0	0	0	0	0	0	0	0	0	0	0	0
K14067	0	0	0	0	0	0	0	0	0	0	0	0	0	0	0	0	13	0	0	0
K02841	1266	102	1163	624	2090	3	914	2	1540	768	1098	684	297	1133	2	9	67	7336	7329	7450
K02840	3	7	8	4	6	21	8	12	3	6	6	6	2	0	0	0	7	0	0	0
K02843	0	2	1	1	2	3	0	0	14	0	1	6	49	2	4	11	92	7335	7329	7450
K02844	1266	102	1163	624	2090	3	914	2	1540	768	1098	684	297	1133	2	9	64	7336	7329	7450
K02847	0	2	1	1	2	1	0	0	3	0	0	4	38	2	1	4	10	2343	2329	2335
K02846	0	2	1	1	1	2	0	0	11	0	1	6	49	2	2	5	22	5461	5434	5561
K02102	0	0	0	0	23	37	35	53	0	0	0	0	0	0	0	2	2	0	0	0
K09758	291	436	51	247	599	475	669	577	3	5	2	10	1	1	3	3	30	0	0	0
K06039	0	2	1	1	2	2	0	0	14	0	1	6	49	2	1	6	22	7333	7328	7450
K06034	0	0	0	0	0	0	0	0	0	0	0	0	0	0	0	0	4	0	0	0
K06036	0	0	0	0	0	0	0	0	0	0	0	0	0	0	0	0	5	0	0	0
K06037	0	0	0	0	0	0	0	0	0	0	0	0	0	0	0	0	0	0	0	0
K06032	0	0	0	0	0	0	0	0	0	0	0	0	0	0	0	0	9	0	0	0
K01581	447	449	458	380	297	704	377	466	228	249	206	202	213	55	6322	6397	965	7841	7764	7898
K02702	0	0	0	0	0	0	0	3	0	0	0	0	0	0	137	100	1764	4	1	0
K02659	0	0	0	1	0	0	0	6	0	0	0	0	1	0	279	211	3573	8	3	1
K13490	1266	100	1162	623	2088	0	914	2	1526	768	1097	678	248	1130	1	3	39	2	0	0
K13491	1266	100	1162	623	2088	0	914	2	1526	768	1097	678	248	1130	1	3	44	2	0	0
K03644	4298	2758	4161	3770	2415	211	1105	344	5144	4420	4362	4100	4014	4871	6779	6736	6942	7388	7333	7455
K03645	0	2	1	1	2	2	0	0	14	0	1	6	49	2	2	6	23	7335	7328	7450
K03646	0	2	1	1	2	3	0	0	14	0	1	6	49	2	7	17	98	7357	7338	7459
K03647	261	444	538	412	518	1352	682	916	310	345	394	323	178	52	5851	5605	2800	7367	7333	7455
K03640	0	4	2	2	2	3	0	1	14	1	1	7	50	3	6491	6516	3110	7378	7329	7454
K03641	0	4	2	2	2	3	0	1	14	1	1	7	50	3	6490	6514	3099	7378	7329	7454
K03642	1266	105	1163	625	2091	3	915	4	1540	769	1098	684	299	1133	12772	12884	3604	7414	7331	7453
K03643	0	3	1	1	2	3	0	0	14	1	1	7	50	2	6320	6400	920	7372	7329	7451
K03648	5297	6161	5724	5936	5089	6312	5606	6672	5353	5875	5443	5780	6231	5612	134	123	2482	7339	7334	7455
K03649	346	418	62	252	94	28	38	50	14	5	7	19	81	3	8	13	113	5462	5435	5562
K06694	0	0	0	0	0	0	0	0	0	0	0	0	0	0	0	1	1	0	0	0
K11814	0	0	0	0	0	0	0	0	0	0	0	0	0	0	0	0	0	0	0	0
K12428	0	0	0	0	0	0	0	0	0	0	0	0	0	0	2	1	17	0	0	0
K12429	0	0	0	0	0	0	0	0	0	0	0	0	0	0	2	1	22	0	0	0
K12422	0	0	0	0	0	0	0	0	0	0	0	0	0	0	0	0	0	0	0	0
K12423	0	0	0	0	0	0	0	0	0	0	0	0	0	0	0	0	3	0	0	0
K12420	0	0	0	0	0	0	0	0	0	0	0	0	0	0	1	1	6	0	0	0
K12421	0	0	0	0	0	0	0	0	0	0	0	0	0	0	1	1	6	0	0	0
K12426	0	0	0	0	0	0	0	0	0	0	0	0	0	0	0	0	0	0	0	0
K12427	0	0	0	0	0	0	0	0	0	0	0	0	0	0	0	0	2	0	0	0
K12424	0	0	0	0	0	0	0	0	0	0	0	0	0	0	0	0	0	0	0	0
K12425	0	0	0	0	0	0	0	0	0	0	0	0	0	0	0	0	0	0	0	0
K07349	0	2	1	1	2	5	0	0	39	0	3	12	83	2	2	8	32	19189	19220	19568
K07348	0	2	1	1	2	2	0	0	14	0	1	10	86	4	1	4	7	7593	7548	7702
K05380	0	0	0	0	0	0	0	0	0	0	0	0	0	0	0	0	0	0	0	0
K07345	0	10	5	6	8	14	0	0	73	0	5	39	324	15	9	31	120	39156	39156	39737
K07344	0	0	0	0	0	0	1	0	0	0	0	0	0	0	8	11	91	22	10	9
K07347	0	12	6	7	9	17	0	0	106	0	8	48	379	16	12	45	180	54227	54176	55165
K07346	0	6	3	3	5	7	0	0	31	0	2	18	148	6	5	21	70	17001	16981	17227
K07341	2248	1698	2518	2203	4438	3138	4041	3113	2488	1882	2471	2290	1959	2340	6318	6395	925	1913	1896	1890
K07340	0	3	1	1	2	2	0	0	14	0	1	6	50	2	6316	6396	888	7372	7329	7451
K07343	2129	1464	2101	1898	4149	1988	3507	2395	2298	1645	2366	2146	2013	2411	578	887	275	7344	7329	7451
K07342	0	0	0	0	0	0	0	0	0	0	0	0	0	0	0	0	0	0	0	0
K06968	1266	102	1163	624	2090	3	914	2	1540	768	1098	684	297	1133	5	17	95	7336	7329	7450
K06969	14719	11367	14500	13179	16197	8329	11845	9243	16176	13879	14871	14023	13195	15631	6578	6596	5001	5513	5440	5568
K06962	1405	291	1349	742	2981	685	1746	948	1754	877	1263	775	341	1210	246	191	3925	8	4	5
K06963	0	0	0	0	0	0	0	0	0	0	0	0	0	0	0	0	0	0	0	0
K06960	4075	4005	4082	3740	7484	6397	6986	6988	3549	3199	3657	3378	3050	3333	259	206	4103	8	6	6
K06961	0	0	0	0	0	0	0	0	0	0	0	0	0	0	0	0	0	0	0	0
K06966	5391	2095	4946	4017	4684	938	2357	757	6076	4733	4911	4172	4297	5094	13023	13087	7452	9288	9224	9339
K06967	2871	4219	3266	3238	5469	6963	6173	7152	2188	2640	2866	2816	2826	2258	114	91	2198	3	3	5
K06964	0	0	0	0	0	0	0	0	0	0	0	0	0	0	0	0	0	0	0	0
K06965	0	0	0	0	0	0	0	0	0	0	0	0	0	0	0	0	0	0	0	0
K08995	1266	100	1162	623	2089	1	915	2	1526	768	1097	682	285	1132	4	16	146	240	210	244
K08994	0	2	1	2	3	3	0	3	14	1	1	7	50	3	145	113	1864	7330	7324	7443
K08997	0	2	1	1	1	2	0	0	11	0	1	6	49	2	1	5	19	5461	5435	5562
K08996	109	207	257	184	222	637	308	414	153	169	191	162	109	24	2	5	31	7303	7313	7433
K08990	0	3	1	1	2	2	0	0	14	0	1	6	50	2	6314	6388	866	7372	7328	7451
K08993	0	2	1	1	2	2	0	0	14	0	1	6	49	2	2	6	38	7335	7328	7450
K08992	0	2	1	1	2	2	0	0	14	0	1	6	49	2	3	6	35	7335	7329	7450
K08999	1358	147	1242	692	2297	138	1140	288	1572	796	1143	720	276	1148	142	106	1842	6	2	0
K08998	6527	5596	6503	5900	5825	5088	4951	5332	6621	6192	6020	5558	5072	5868	6572	6592	4850	6911	6899	7011
K08344	0	2	1	1	2	2	0	0	14	0	1	6	49	2	1	6	18	7325	7323	7442
K08345	0	2	1	1	1	2	0	0	11	0	1	6	49	2	1	3	6	5460	5434	5561
K08346	0	2	1	1	1	2	0	0	11	0	1	6	49	2	1	3	6	5460	5434	5561
K14940	0	0	0	0	0	0	0	0	0	0	0	0	0	0	0	0	0	0	0	0
K02724	0	0	0	0	0	0	0	3	0	0	0	0	0	0	137	100	1764	4	1	0
K08349	0	2	1	1	1	2	0	0	11	0	1	6	49	2	1	3	6	5460	5434	5561
K11815	0	0	0	0	0	0	0	0	0	0	0	0	0	0	0	0	0	0	0	0
K05929	0	0	0	0	0	0	0	0	0	0	0	0	0	0	0	0	1	0	0	0
K05928	1266	100	1162	624	2088	0	914	4	1526	768	1097	678	248	1130	138	103	1788	6	2	0
K05927	0	0	0	0	0	0	0	0	0	0	0	0	0	0	0	0	0	0	0	0
K05924	0	0	0	0	0	0	0	0	0	0	0	0	0	0	0	0	8	0	0	0
K05922	0	0	0	0	0	0	0	0	0	0	0	0	0	0	0	0	0	0	0	0
K05921	0	4	2	2	3	7	0	0	50	1	4	17	120	5	9	23	210	24257	24235	24760
K00349	3029	2653	2997	3144	316	198	185	331	3619	3652	3264	3421	3764	3740	4	4	46	7117	7108	7253
K00698	0	0	0	0	0	0	0	0	0	0	0	0	0	0	0	0	0	0	0	0
K00340	4299	2758	4166	3770	2409	203	1103	335	5146	4421	4361	4103	4013	4871	6497	6523	3305	7380	7330	7454
K00341	4299	2758	4166	3770	2409	203	1102	335	5146	4421	4362	4103	4013	4871	6497	6522	3306	7380	7330	7454
K00690	1312	2201	1249	1762	2517	2814	2932	2968	825	981	1184	1510	1753	1204	108	87	2034	472	438	451
K00343	4299	2758	4166	3770	2409	203	1103	335	5146	4421	4362	4103	4013	4871	6497	6523	3309	7380	7330	7454
K00344	2	6	2	3	8	6	4	9	15	3	2	8	53	4	12983	13041	6288	7421	7333	7457
K00697	0	2	1	1	2	2	0	0	11	0	1	6	50	2	593	904	434	5468	5435	5562
K00346	3029	2653	2997	3144	316	198	185	331	3619	3652	3264	3421	3764	3740	4	4	44	7116	7108	7253
K00347	3029	2653	2997	3144	316	198	185	331	3619	3652	3264	3421	3764	3740	4	4	46	7117	7108	7253
K09116	649	1121	752	1108	1698	1716	2284	1994	629	741	941	1257	1581	1144	1	1	13	0	0	0
K09117	6127	5911	6460	6270	6557	5257	5802	5823	6641	6196	6361	6409	6310	6647	6332	6407	1148	40	2	2
K05337	3418	1554	2911	2046	6395	2083	4099	2214	3693	2002	2856	1791	1015	2576	255	197	4072	9	5	6
K09118	38	32	25	45	6	7	10	12	6	4	2	9	2	2	148	115	1936	4	2	0
K09119	0	0	0	0	0	0	0	0	0	0	0	0	0	0	0	0	0	0	0	0
K02106	14	30	101	34	75	143	75	83	91	99	155	112	65	62	2	3	45	0	0	0
K05823	2	55	1	0	592	451	476	538	1	0	1	0	1	0	108	87	2119	2	3	5
K05820	0	2	1	1	2	3	0	0	14	0	1	6	50	2	6	11	187	7335	7328	7450
K05826	0	0	0	0	0	0	0	0	0	0	0	0	0	0	0	0	0	0	0	0
K05827	0	0	0	0	0	0	0	0	0	0	0	0	0	0	0	0	4	0	0	0
K02100	0	2	1	1	1	2	0	0	11	0	1	6	48	2	1	5	16	5252	5218	5372
K02101	0	0	0	0	0	0	0	0	0	0	0	0	0	0	1	0	10	0	0	0
K00524	0	0	0	0	0	0	0	0	0	0	0	0	0	0	0	0	0	0	0	0
K00525	6535	6279	6801	6488	7836	6280	6841	6848	6978	6344	6824	6502	6346	6881	12498	12246	8049	14752	14664	14910
K00526	2677	2623	3380	2759	5792	4476	5130	4503	2865	2308	2970	2663	2336	2569	6038	5754	5297	14710	14663	14909
K00527	7691	9567	8731	8927	10015	12558	11619	13537	7266	8159	8284	8726	9193	7925	127	101	2350	7339	7332	7455
K00520	1266	100	1162	624	2090	3	916	6	1526	768	1097	678	250	1131	144	116	1958	50	23	19
K00522	0	0	0	0	0	0	0	0	0	0	0	0	0	0	0	0	0	0	0	0
K00523	0	0	0	0	0	1	0	0	0	0	0	0	0	0	578	877	197	7	0	1
K02451	0	0	0	0	0	1	0	0	11	0	1	2	11	0	0	0	3	4992	4999	5115
K00528	5838	6509	5866	6258	5690	6577	6235	7295	5621	6050	5771	6122	6567	5943	6343	6423	1243	7373	7331	7452
K00529	1	3	1	1	3	2	1	1	0	1	0	5	38	2	6336	6406	1057	299	220	258
K00025	1266	100	1162	623	2088	0	914	2	1526	768	1097	678	248	1130	0	2	22	2	0	0
K14215	0	0	0	0	0	0	0	0	0	0	0	0	0	0	0	0	2	0	0	0
K14213	0	0	0	0	0	0	0	0	0	0	0	0	0	0	0	0	0	0	0	0
K03453	5583	2932	5397	4409	4525	254	2056	407	6704	5250	5624	4898	4387	6054	6323	6398	1013	5501	5437	5563
K00796	6772	4584	6604	5851	7234	2813	5036	3449	7889	6637	7059	6439	6087	7441	6593	6618	5219	7404	7346	7466
K05339	3	2	1	1	6	9	2	4	0	0	0	0	0	0	1	1	32	0	0	0
K00027	2835	4072	2982	3137	5391	6443	6063	6914	2105	2518	2651	2795	2955	2276	254	199	3940	12355	12341	12580
K00794	5535	4744	5271	4899	4635	3195	3414	3217	5930	5306	5308	5089	4754	5582	12791	12908	3879	7416	7334	7456
K00793	5426	4538	5015	4716	4415	2560	3106	2803	5791	5137	5117	4932	4676	5558	6478	6525	3054	7378	7332	7453
K01347	0	0	0	0	24	16	17	12	0	0	1	0	0	0	0	0	2	0	0	0
K01346	0	0	0	0	0	0	0	0	0	0	0	0	0	0	0	0	0	0	0	0
K01344	0	0	0	0	0	0	0	0	0	0	0	0	0	0	0	0	0	0	0	0
K01343	0	0	0	0	0	0	0	0	0	0	0	0	0	0	0	0	0	0	0	0
K00791	7222	6874	7346	7073	8039	7263	7491	7752	7314	7028	7123	6960	6868	7096	6753	6721	7262	7386	7335	7460
K01340	0	0	0	0	0	0	0	0	0	0	0	0	0	0	0	0	0	0	0	0
K00790	8632	8817	8731	8732	10673	10020	10768	10960	8578	8585	8842	8819	8962	8708	6869	6814	9489	7390	7339	7465
K02694	0	0	0	0	0	0	0	3	0	0	0	0	0	0	137	100	1764	4	1	0
K02696	0	0	0	0	0	0	0	3	0	0	0	0	0	0	137	100	1764	4	1	0
K02697	0	0	0	0	0	0	0	3	0	0	0	0	0	0	137	100	1764	4	1	0
K02690	0	0	0	0	0	0	0	3	0	0	0	0	0	0	137	100	1764	4	1	0
K02691	92	47	80	70	207	137	225	286	46	28	46	43	28	18	137	100	1764	4	1	0
K02692	0	0	0	0	0	0	0	3	0	0	0	0	0	0	137	100	1764	4	1	0
K02693	0	0	0	0	0	0	0	3	0	0	0	0	0	0	137	100	1764	4	1	0
K02698	0	0	0	1	0	0	0	6	0	0	0	0	1	0	274	201	3529	8	2	1
K02699	0	0	0	0	0	0	0	3	0	0	0	0	0	0	137	100	1764	4	1	0
K00836	0	2	1	1	2	2	0	0	11	0	1	6	49	2	4	10	86	5461	5435	5562
K00837	2710	1754	2372	2540	1425	1110	1191	1406	2990	3053	2449	2622	3766	2819	739	1002	2321	5003	5001	5117
K00835	1266	102	1163	625	2090	3	914	4	1540	768	1098	684	298	1133	139	108	1811	7340	7331	7451
K00832	44	132	101	47	662	511	583	606	198	78	124	56	115	65	10	20	117	7336	7329	7451
K00833	3937	1668	3436	3119	2281	177	1074	276	4336	3740	3425	3254	3988	3890	5752	5536	908	7367	7330	7451
K00830	0	0	0	0	0	1	0	4	0	0	0	1	2	1	150	114	2102	5	3	1
K00831	5548	6120	5862	6009	5112	6119	5765	6733	5641	6071	5824	6111	6517	5941	6444	6501	3199	7375	7333	7457
K00839	1273	205	1215	627	2689	464	1392	546	1562	803	1156	680	260	1131	8	21	119	5016	5011	5129
K04335	0	2	1	1	1	1	0	0	0	0	0	4	38	2	1	4	4	469	435	446
K04334	0	2	1	1	1	1	0	0	0	0	0	4	38	2	1	3	3	469	435	446
K01120	1266	100	1162	623	2089	0	914	2	1526	768	1097	678	248	1130	2	2	40	2	1	0
K01126	8003	8277	8668	7910	9954	5882	7349	6388	9758	8220	9622	8936	6786	9970	314	278	4953	14673	14661	14899
K04333	0	2	1	1	1	2	0	0	11	0	1	6	50	2	1	3	7	5460	5434	5561
K01129	4092	3975	4147	3739	6807	5401	6319	6173	3795	3314	3739	3463	3111	3365	6515	6536	3525	7379	7333	7455
K01128	0	0	0	0	0	0	0	0	0	0	0	0	0	0	0	0	8	0	0	0
K04339	0	0	0	0	0	0	0	0	0	0	0	0	0	0	0	0	0	0	0	0
K04338	0	2	1	1	1	1	0	0	0	0	0	4	38	2	1	4	4	469	435	446
K02470	9610	10525	10051	9909	12246	12618	12311	13386	9085	9329	9628	9521	9404	9220	6775	6743	7619	7388	7338	7460
K02471	1266	101	1162	624	2089	1	915	4	1529	768	1097	678	249	1131	6453	6490	2701	1918	1896	1891
K02472	289	376	51	248	16	19	15	6	14	0	1	14	50	2	4	7	42	7335	7328	7450
K02473	0	0	0	0	0	0	0	0	0	0	0	0	0	0	0	0	0	0	0	0
K02474	3670	3760	3733	4244	2014	1915	2279	2319	4235	4395	4221	4694	5296	4893	7	10	92	1	0	0
K02475	0	0	0	0	0	0	0	1	0	0	0	0	1	0	9	13	152	0	1	0
K02476	0	0	0	0	0	0	0	1	0	0	0	0	1	0	10	14	174	0	1	0
K02477	5458	5227	5830	5671	5754	3148	4767	3932	6834	6020	6437	6359	5777	7100	8	16	157	12798	12763	13012
K02478	2	59	2	2	570	439	458	526	26	0	2	12	99	4	8	17	88	12795	12763	13011
K02479	1269	102	1167	626	2092	4	917	6	1526	768	1097	681	248	1130	140	104	1897	6	2	1
K09019	0	2	1	1	2	2	0	0	11	0	1	6	48	2	7	16	87	5460	5434	5561
K01267	1315	2388	1816	1969	3285	4057	3710	4498	1166	1504	1673	2064	2304	1701	2	2	39	1	0	0
K13074	0	0	0	0	0	0	0	0	0	0	0	0	0	0	0	0	0	0	0	0
K13075	0	0	0	0	0	0	0	0	0	0	0	0	0	0	0	0	4	0	0	0
K11441	0	0	0	0	0	0	0	0	0	0	0	0	0	0	0	1	15	0	0	0
K14055	0	2	1	1	2	2	0	0	14	0	1	6	49	2	2	6	23	7335	7328	7450
K13299	0	0	0	0	0	0	0	0	0	0	0	0	0	0	0	0	0	0	0	0
K13292	5673	4577	5375	4682	9697	6600	8195	7127	5180	4046	5016	4175	3409	4549	6739	6710	7106	7388	7334	7460
K14057	0	2	1	1	1	2	0	0	11	0	1	6	48	2	1	3	8	5252	5218	5372
K14056	0	0	0	0	0	1	0	0	11	0	1	2	12	0	1	2	20	5015	5009	5124
K02856	0	2	1	1	1	2	0	0	11	0	1	6	49	2	1	5	19	5461	5434	5561
K02585	150	186	97	99	250	207	234	349	131	66	179	108	55	50	2	1	49	4991	4999	5115
K12211	0	0	0	0	0	0	0	0	0	0	0	0	0	0	1	0	2	0	0	0
K12210	0	0	0	0	0	0	0	0	0	0	0	0	0	0	0	0	0	0	0	0
K12213	0	0	0	0	0	0	0	0	0	0	0	0	0	0	1	0	2	0	0	0
K12212	0	0	0	0	0	0	0	0	0	0	0	0	0	0	1	0	2	0	0	0
K12215	0	0	0	0	0	0	0	0	0	0	0	0	0	0	0	0	0	0	0	0
K02854	0	2	1	1	1	2	0	0	11	0	1	6	49	2	2	6	19	5461	5434	5561
K12217	0	0	0	0	0	0	0	0	0	0	0	0	0	0	1	0	2	0	0	0
K12216	0	0	0	0	0	0	0	0	0	0	0	0	0	0	1	0	2	0	0	0
K12219	0	0	0	0	0	0	0	0	0	0	0	0	0	0	1	0	2	0	0	0
K12218	0	0	0	0	0	0	0	0	0	0	0	0	0	0	1	0	2	0	0	0
K02855	0	2	1	1	1	3	0	0	22	0	2	8	61	2	1	5	21	10452	10433	10676
K08692	0	0	0	0	0	0	0	0	0	0	0	0	0	0	0	0	13	0	0	0
K08693	0	0	0	0	0	0	0	1	0	0	0	0	1	0	0	1	23	0	0	0
K08690	0	0	0	0	0	0	0	0	0	0	0	0	0	0	3	2	14	0	0	0
K08691	0	0	0	0	0	0	0	0	0	0	0	0	0	0	2	2	48	0	0	0
K08696	0	0	0	2	0	0	0	9	0	0	0	0	2	0	411	301	5294	12	3	2
K08697	0	0	0	0	0	0	0	3	0	0	0	0	0	0	137	100	1764	4	1	0
K11748	1266	102	1163	624	2090	3	914	2	1540	768	1098	684	297	1133	3	8	48	7336	7329	7450
K11749	7106	6731	7174	6931	7588	6521	6950	7057	7279	6959	7048	6923	6820	7083	6436	6492	3163	7377	7333	7457
K11746	0	2	1	1	1	2	0	0	11	0	1	6	49	2	1	5	17	5461	5434	5561
K11747	0	2	1	1	2	3	0	0	14	0	1	6	50	2	581	890	256	7342	7329	7451
K11744	1266	102	1163	624	2090	3	914	2	1536	768	1098	684	297	1133	2	5	29	5462	5435	5561
K11745	1266	102	1163	624	2090	3	914	2	1536	768	1098	684	297	1133	4	9	50	5463	5435	5561
K11742	0	2	1	1	2	2	0	0	14	0	1	6	49	2	2	6	22	7335	7328	7450
K11743	695	1150	748	1105	1772	1721	2113	2029	645	743	947	1261	1661	1146	3	7	30	7334	7328	7450
K11740	0	0	0	0	0	0	0	0	0	0	0	0	1	0	4	4	18	0	0	0
K11741	1638	1252	1895	1277	2850	541	1460	658	2350	1449	2035	1535	324	2114	6335	6417	1260	7373	7331	7451
K13920	348	507	606	433	444	762	589	878	117	211	251	188	142	91	2	1	29	4991	4999	5115
K13921	0	0	0	0	0	1	0	0	11	0	1	2	12	0	1	0	22	4991	4999	5115
K13922	1037	1781	1422	1598	2279	2777	2960	3102	816	1039	1287	1534	1907	1326	1	1	36	4991	4999	5115
K13923	0	0	0	0	0	1	0	0	11	0	1	2	12	0	1	0	22	4991	4999	5115
K13924	0	0	0	0	0	0	0	3	0	0	0	0	1	0	142	110	1869	4	2	0
K13925	0	0	0	0	0	0	0	0	0	0	0	0	0	0	0	0	0	0	0	0
K13926	1266	101	1162	623	2089	2	914	2	1540	768	1098	680	260	1131	6314	6385	858	6903	6894	7004
K13927	71	248	181	107	426	478	558	261	164	196	270	312	258	165	1	0	6	0	0	0
K13928	0	2	1	1	1	2	0	0	11	0	1	6	48	2	4	6	33	5460	5434	5561
K13929	0	2	1	1	1	2	0	0	11	0	1	6	48	2	4	6	59	5460	5434	5561
K09923	0	2	1	1	2	2	0	0	14	0	1	6	49	2	2	7	38	7335	7328	7450
K09922	4295	2752	4158	3766	2403	197	1100	332	5134	4420	4360	4094	3963	4869	6320	6394	888	1904	1889	1882
K06201	4219	4682	4801	5012	3616	4235	4105	4718	4770	4971	4859	5133	5751	5088	695	979	2377	7345	7333	7455
K06200	2272	2001	2364	2186	4606	2602	3768	2960	2573	1960	2514	2396	2352	2567	9	27	229	7337	7331	7451
K06207	6505	5698	6509	5877	5897	4814	4859	5080	6681	6261	6167	5677	5242	5942	6762	6726	7414	7387	7337	7460
K06206	863	836	731	634	803	874	876	651	540	801	637	603	565	373	6453	6492	2701	7376	7329	7452
K06205	0	2	1	1	2	2	0	0	14	0	1	6	49	2	2	7	42	7335	7328	7450
K09924	1266	101	1162	623	2089	0	915	2	1526	768	1097	678	248	1130	6315	6392	889	38	0	1
K09929	0	0	0	0	0	0	0	0	0	0	0	0	1	0	0	0	7	0	0	0
K06208	74	129	75	43	169	183	393	297	100	48	120	80	13	16	140	105	1835	4	1	1
K00759	4097	4203	3982	4102	7854	6434	7568	6951	3814	3507	4218	4211	4221	4215	6575	6601	4983	7381	7336	7457
K00758	0	2	1	1	3	2	0	0	14	0	1	6	50	2	16	23	251	7335	7329	7450
K00752	0	0	0	0	1	2	0	0	0	0	0	0	0	0	1	5	23	0	1	0
K00757	4998	5383	4939	5426	4095	4769	4291	5156	5236	5666	5316	5896	6271	5833	18	15	270	12327	12329	12566
K00756	1367	1857	1526	1320	2022	2900	2437	3156	923	1246	1276	819	646	812	110	89	2157	3	3	5
K00754	7204	6813	7611	7952	9873	9953	10686	10507	7356	7304	7782	8230	9748	8188	19217	19353	6055	123	5	6
K06001	4225	4124	4286	4690	2803	3038	3166	3429	4624	4975	4677	4986	5440	5065	7	3	79	1	1	1
K05557	0	0	0	0	0	0	0	0	0	0	0	0	0	0	0	0	24	0	0	0
K09766	246	534	229	212	518	546	759	675	140	96	156	149	13	47	2	1	40	0	0	0
K05554	0	0	0	0	0	0	0	0	0	0	0	0	0	0	1	1	6	0	0	0
K07475	0	0	0	0	0	0	0	0	0	0	0	0	0	0	0	0	0	0	0	0
K07150	1568	2297	1449	1941	3815	4114	4429	4278	1146	1212	1557	1845	2257	1554	100	88	1971	10477	10445	10690
K07151	0	0	0	0	0	0	0	0	0	0	0	0	0	0	0	0	0	0	0	0
K07152	1	2	1	1	2	2	2	2	0	1	0	1	1	1	6493	6520	3325	44	0	4
K07153	0	2	1	1	2	2	0	0	14	0	1	6	49	2	3	14	53	7335	7328	7450
K07154	4990	4348	5223	4750	3540	1495	2120	1812	6050	5270	5385	5101	4070	5899	25	30	372	7077	7111	7194
K07155	0	0	0	0	0	0	0	0	0	0	0	0	0	0	0	0	0	0	0	0
K07156	0	2	1	1	3	3	1	0	14	0	1	10	86	4	22	36	328	7595	7550	7702
K07157	0	1	0	0	1	0	0	0	0	1	0	1	1	0	6320	6399	936	37	1	1
K07406	2083	3550	2364	3455	5274	5306	6559	6104	2010	2403	3120	3958	4915	3551	9	7	137	4993	4999	5115
K07407	12137	12071	12238	13230	13077	12780	13934	14187	11850	12258	12135	13259	15185	13185	230	190	4257	5022	5016	5137
K07404	2905	3149	3005	3236	6822	5092	6137	5573	3016	2639	3458	3926	4097	3943	592	892	462	7345	7330	7452
K07405	3029	2651	2996	3143	314	196	185	331	3605	3652	3263	3415	3714	3738	3	0	35	0	0	0
K07402	2752	2629	3092	2221	6082	4605	4714	4973	2732	2141	2535	2174	1569	2150	6340	6419	1193	6896	6890	6998
K07403	1266	100	1162	623	2091	3	917	4	1526	768	1097	678	248	1131	3	5	95	2	0	0
K07400	0	2	1	1	2	2	0	0	14	0	1	6	49	2	3	14	55	7335	7329	7450
K07401	0	1	0	0	1	2	0	0	11	0	1	2	11	0	6314	6383	896	5029	4999	5116
K01808	7545	7513	7890	7376	9754	9219	8997	9785	7938	7587	7857	7391	7189	7576	6509	6531	3411	5484	5427	5558
K01809	5967	4663	5620	5200	5436	4362	4418	4348	6242	5797	5685	5205	4944	5706	6156	5846	6809	7616	7545	7704
K01800	0	0	0	0	0	1	0	0	0	0	0	0	1	0	7	14	134	0	1	0
K01801	0	0	0	0	0	0	0	0	0	0	0	0	0	0	0	0	0	0	0	0
K01802	2831	1773	2390	2648	1501	1131	1259	1558	2854	3009	2377	2623	3723	2779	12494	12249	7395	79	7	3
K01803	7387	7189	7673	7283	8290	7424	7656	7950	7625	7306	7402	7097	7006	7225	13067	13107	8078	12416	12337	12578
K01804	887	1607	1117	1432	2761	2997	3362	3156	955	1057	1240	1590	1967	1343	7	17	132	5462	5435	5562
K01805	2964	562	2621	1497	4982	683	2718	867	3338	1957	2341	1490	579	2306	5757	5544	1004	5495	5437	5563
K01807	864	1396	1049	1351	2289	2746	2802	2854	816	935	1181	1440	1816	1196	6572	6587	4790	7379	7334	7457
K09718	0	0	0	0	0	0	0	0	0	0	0	0	0	0	0	0	0	0	0	0
K14668	0	0	0	0	0	0	0	0	0	0	0	0	0	0	0	1	19	0	0	0
K14669	0	0	0	0	0	0	0	0	0	0	0	0	0	0	0	1	17	0	0	0
K14666	0	0	0	0	0	0	0	0	0	0	0	0	0	0	0	0	11	0	0	0
K14667	0	0	0	0	0	0	0	0	0	0	0	0	0	0	0	1	19	0	0	0
K01664	41	130	72	46	601	464	476	544	45	39	61	11	51	4	15	24	254	7335	7329	7450
K01665	2686	1682	2341	2509	741	581	585	752	2837	3012	2386	2584	3740	2760	6325	6397	1014	7372	7329	7451
K01666	981	1832	1125	1487	2814	3027	3131	3148	780	942	1366	1696	1865	1348	10	7	120	4992	4999	5115
K01667	3412	3194	3141	3491	501	409	410	643	3739	3718	3442	3534	3758	3792	4	4	63	7073	7109	7193
K01660	0	0	0	0	0	0	0	0	0	0	0	0	0	0	0	0	0	0	0	0
K01661	1360	151	1244	694	2329	165	1159	303	1586	796	1145	726	325	1151	154	129	2067	7340	7331	7451
K01662	6962	6354	7356	6464	6788	6311	5991	6649	7008	6645	6525	5930	5447	6058	6476	6523	3032	7379	7333	7453
K01663	0	0	0	0	0	0	0	0	0	0	0	0	0	0	0	0	0	0	0	0
K01668	0	1	0	1	0	0	0	0	3	6	18	28	1	11	0	0	0	0	0	0
K01669	1266	103	1163	625	2094	6	917	11	1540	768	1098	684	299	1133	295	237	3865	7136	7118	7262
K02863	7291	7047	7525	7117	8082	7299	7498	7772	7383	7092	7275	6963	6868	7149	6753	6721	7263	7387	7336	7460
K02862	0	0	0	0	0	1	1	0	0	0	0	0	0	0	2	4	88	0	0	0
K02860	5646	5853	5623	5827	5621	6941	6212	7348	5033	5624	5211	5428	6471	5015	6761	6725	7399	7386	7336	7460
K02867	7291	7047	7525	7117	8082	7299	7498	7772	7383	7092	7275	6963	6868	7149	6753	6723	7265	7387	7336	7460
K02866	0	0	0	0	0	0	0	0	0	0	0	0	0	0	0	0	0	0	0	0
K02864	7027	6450	7115	6777	7558	6349	7034	7012	7205	6876	7058	6742	6818	7105	6752	6721	7262	7387	7335	7460
K02869	0	0	0	0	0	0	0	0	0	0	0	0	0	0	0	0	0	0	0	0
K05362	3	2	1	1	6	9	3	3	0	0	0	0	0	0	106	82	2012	2	3	4
K05365	0	4	2	2	4	5	0	0	28	0	2	12	99	4	7	28	108	14669	14658	14901
K03402	2423	3407	2756	2758	4145	4893	4728	5408	2012	2390	2516	2654	2707	2170	237	190	4477	7340	7336	7460
K03403	0	0	0	1	0	0	0	6	0	0	0	0	1	0	274	201	3538	8	2	1
K03400	0	0	0	0	0	0	0	0	0	0	0	0	0	0	0	0	0	0	0	0
K03406	12751	20902	13104	16989	29646	31910	35942	35479	10594	12442	14878	18709	21364	16427	161	218	2739	2241	2158	2095
K03407	2594	2559	2646	2445	6285	4882	5630	5296	2827	2145	2872	2747	2490	2997	20	40	390	2346	2330	2335
K03404	0	0	0	0	1	0	0	3	0	0	0	0	0	0	141	103	1813	4	1	0
K03405	0	0	0	0	1	0	0	3	0	0	0	0	0	0	143	106	1829	4	1	0
K03408	4020	5026	4158	4670	10148	8226	10194	9552	4227	3759	4898	5345	5682	5388	170	151	2300	2351	2331	2336
K03409	104	170	101	96	171	186	214	302	137	146	166	122	14	124	6	7	75	0	0	0
K02315	3055	4434	3451	3368	6065	7703	6874	7890	2499	3332	3168	3430	3278	2759	8	10	103	7334	7329	7453
K02314	8626	7323	8869	7786	10215	7340	8420	7794	8991	7923	8525	7645	7117	8332	7500	7719	9682	14519	14465	14679
K02317	0	2	1	1	1	2	0	0	11	0	1	6	49	2	2	5	22	5460	5434	5561
K02316	7180	6796	7218	6932	7860	6662	7190	7354	7219	6888	7027	6809	6818	7126	6753	6721	7254	7387	7335	7460
K02313	7580	7421	7576	7364	8096	7315	7513	7778	7383	7092	7275	6971	6868	7149	6753	6721	7264	7387	7336	7460
K02312	6	8	10	5	0	0	0	1	0	3	0	2	0	0	5	7	54	0	1	0
K02319	0	0	0	0	0	0	0	0	0	0	0	0	0	0	0	0	0	0	0	0
K12405	0	0	0	0	0	0	0	0	0	0	0	0	0	0	0	0	0	0	0	0
K12152	0	2	1	1	2	2	0	0	14	0	1	6	49	2	1	6	17	7335	7328	7450
K12151	0	2	1	1	1	2	0	0	11	0	1	6	48	2	1	5	16	5460	5434	5561
K07091	0	3	1	1	2	3	0	0	14	0	1	7	50	2	6320	6401	926	7372	7329	7451
K07090	8910	7141	8786	7688	13549	11121	11687	11284	9176	8060	8508	7889	7844	7923	26186	26698	8350	16234	16121	16344
K07093	1266	100	1162	624	2091	1	915	5	1526	768	1097	682	286	1133	725	994	2109	483	437	444
K07092	0	0	0	0	0	0	0	0	0	0	0	0	0	0	0	0	0	0	0	0
K07095	8111	8151	8515	7926	10515	10203	10328	10999	8143	7928	8192	7889	7912	7887	122	104	2315	5466	5439	5567
K07094	3	2	1	1	7	9	3	3	0	0	0	0	0	0	2	5	95	0	0	0
K07097	0	0	0	0	0	0	0	0	0	0	0	0	0	0	0	0	2	0	0	0
K07096	0	0	0	0	0	0	0	0	0	0	0	0	0	0	0	0	3	0	0	0
K07099	1079	1068	948	787	1890	2206	2137	2239	810	896	843	577	470	482	3	1	27	0	0	0
K07098	9235	7672	9362	8585	12641	9410	11386	10522	10019	9577	9434	9314	9359	9813	160	122	2183	9	3	3
K11175	5524	6161	5850	5973	5709	6588	6246	7317	5642	6082	5828	6110	6566	5941	6583	6605	5048	7379	7335	7457
K11174	0	0	0	0	0	0	0	0	0	0	0	0	0	0	0	0	0	0	0	0
K11177	0	0	0	0	1	0	0	0	0	0	0	0	1	0	13	26	223	0	0	0
K11176	0	0	0	0	0	0	0	0	0	0	0	0	0	0	0	0	0	0	0	0
K11173	0	0	0	0	0	0	0	0	0	0	0	0	0	0	0	0	0	0	0	0
K11179	3	4	6	4	4	6	3	2	15	0	1	10	49	2	4	8	49	7335	7329	7450
K11178	0	0	0	0	1	0	0	0	0	0	0	0	1	0	12	19	212	0	0	0
K00322	0	2	1	1	2	2	0	0	14	0	1	6	49	2	6	8	74	7335	7329	7450
K00320	0	0	0	0	1	0	0	1	0	0	0	0	0	0	9	6	68	0	0	0
K00321	0	0	0	0	0	0	0	0	0	0	0	0	0	0	0	0	0	0	0	0
K00326	0	0	0	0	0	0	0	0	0	0	0	0	0	0	0	0	0	0	0	0
K00324	67	56	39	85	3	3	1	4	24	9	4	17	54	7	12783	12905	3700	7413	7331	7453
K00325	33	29	20	43	3	3	0	3	19	4	3	12	52	4	6466	6510	2807	7376	7330	7452
K00329	0	0	0	0	0	0	0	0	0	0	0	0	0	0	1	2	14	0	0	0
K05945	0	0	0	0	0	0	0	0	0	0	0	0	0	0	0	0	0	0	0	0
K05944	0	0	0	0	0	0	0	0	0	0	0	0	0	0	0	0	0	0	0	0
K05947	0	0	0	0	0	0	0	0	0	0	0	0	0	0	0	0	0	0	0	0
K05946	853	1241	894	718	1267	1842	1448	1684	540	574	737	688	533	307	281	207	3699	8	2	1
K06944	0	0	0	0	0	0	0	0	0	0	0	0	0	0	0	0	0	0	0	0
K06945	1	0	0	0	2	0	0	4	0	0	0	0	0	0	152	108	1909	4	1	0
K06946	0	0	0	1	1	1	0	3	14	0	1	6	50	2	137	101	1772	7129	7114	7257
K06415	149	186	91	62	293	242	439	371	105	55	136	90	44	26	3	4	88	0	0	0
K06940	2492	2120	2856	2524	5332	4204	4884	4502	2623	2204	2680	2703	2547	2809	255	214	3993	7367	7343	7464
K06941	8495	6911	8388	7682	10507	7420	8757	8151	8731	7684	8102	7554	7177	8255	6579	6602	5005	7382	7335	7457
K06942	7291	7047	7525	7117	8082	7299	7498	7772	7383	7092	7275	6963	6868	7149	6762	6727	7429	7387	7337	7460
K06943	0	0	0	0	0	0	0	0	0	0	0	0	0	0	0	0	0	0	0	0
K10806	0	3	1	1	2	3	0	0	14	1	1	7	50	2	6319	6392	914	7372	7328	7451
K10807	0	0	0	0	0	0	0	0	0	0	0	0	0	0	0	0	0	0	0	0
K10804	2531	204	2326	1248	4181	7	1829	3	3079	1535	2196	1364	558	2264	13	37	184	14426	14443	14649
K10805	34	29	20	43	3	2	0	0	19	4	3	11	52	4	6330	6413	1099	7372	7330	7451
K06948	386	561	255	312	354	443	403	434	97	83	194	31	103	77	110	89	2143	2	3	5
K06949	8110	8486	8197	8326	9909	8721	9522	9602	8003	7795	8197	8189	8402	8280	275	227	4333	7344	7336	7456
K06418	307	378	65	263	269	358	367	383	20	12	30	21	100	24	0	2	24	0	0	0
K09138	57	42	11	4	78	9	22	43	3	5	6	4	31	0	2	1	2	0	0	0
K09139	0	0	0	0	0	0	0	0	0	0	0	0	0	0	0	0	0	0	0	0
K09134	770	1371	1021	1326	1931	2371	2426	2437	782	956	1212	1484	1700	1234	235	177	3626	7	3	5
K09135	0	0	0	0	0	0	0	0	0	0	0	0	0	0	0	0	0	0	0	0
K09136	0	2	1	1	2	3	1	0	14	0	1	6	50	2	9	13	149	7335	7328	7450
K09137	61	45	16	7	80	13	25	45	4	6	6	9	31	0	5740	5511	655	30	0	1
K09130	0	0	0	0	0	0	0	0	0	0	0	0	0	0	0	0	0	0	0	0
K09131	1360	151	1248	696	2300	143	1142	289	1584	796	1144	730	326	1151	144	115	1922	5467	5437	5562
K09132	637	1106	736	1099	1693	1709	2091	1986	628	737	940	1251	1581	1144	0	0	7	0	0	0
K09133	0	0	0	0	0	0	0	0	0	0	0	0	0	0	0	0	0	0	0	0
K05808	8336	6784	8217	7454	10442	7026	8530	7836	8686	7608	8021	7453	7062	8200	260	209	4062	7345	7334	7456
K05809	0	2	1	1	2	2	0	0	14	0	1	6	49	2	2	6	23	7335	7328	7450
K05804	638	1110	738	1102	1697	1715	2091	1986	659	737	942	1263	1679	1148	3	11	53	16535	16545	16781
K05805	0	3	1	1	2	2	0	0	14	0	1	7	50	2	6317	6391	891	7372	7328	7451
K05806	0	0	0	0	0	0	0	0	0	0	0	0	0	0	0	0	0	0	0	0
K05807	3030	2655	2998	3145	316	199	186	332	3619	3653	3264	3422	3765	3740	6491	6514	3137	7378	7329	7454
K05800	1	5	1	1	2	3	0	0	15	1	1	7	50	2	12628	12772	1717	7409	7329	7452
K05801	0	3	1	1	2	2	185	0	14	0	1	6	50	2	6315	6388	871	7372	7328	7451
K05802	0	2	1	1	2	2	0	0	14	0	1	6	49	2	4	9	45	7334	7328	7450
K05803	0	2	1	1	2	2	0	0	14	0	1	6	49	2	2	6	23	7335	7328	7450
K01044	0	0	0	0	1	0	0	0	0	0	0	0	0	0	2	4	64	0	1	0
K01045	0	0	0	0	0	0	0	0	0	0	0	0	0	0	0	0	0	0	0	0
K01046	1292	162	1191	667	2114	36	944	39	1540	818	1178	757	317	1199	14	17	229	2	2	1
K02068	382	446	82	295	103	41	47	59	33	9	10	26	94	5	7	11	112	12317	12322	12557
K04561	0	1	0	0	0	0	0	0	0	0	0	0	0	0	6311	6382	828	37	0	1
K01042	403	747	313	462	1661	1231	1237	1364	364	291	340	370	350	189	587	891	319	17794	17761	18127
K05568	2005	3681	2244	2999	4625	5056	5440	5210	1921	2188	2753	3445	4048	2853	180	128	2334	7	2	4
K05567	982	1626	855	1407	1840	2009	2352	2180	698	829	1049	1371	1750	1243	316	227	4087	10	3	4
K14273	0	0	0	0	0	0	0	0	0	0	0	0	0	0	0	0	0	0	0	0
K14275	0	0	0	0	0	0	0	0	0	0	0	0	0	0	0	0	0	0	0	0
K14274	20	14	12	52	4	13	5	12	18	13	52	21	0	34	0	0	0	0	0	0
K02062	0	2	1	1	2	2	0	0	14	0	1	6	49	2	576	879	184	7342	7328	7451
K05245	0	0	0	0	0	0	0	0	0	0	0	0	1	0	0	0	1	0	0	0
K05564	0	1	0	0	0	0	0	0	0	0	0	1	0	0	6316	6391	835	37	0	1
K01048	234	492	225	261	584	688	543	754	86	115	137	169	194	115	6890	7267	1043	7379	7329	7452
K02066	4296	2755	4160	3768	2408	200	1100	338	5144	4420	4361	4100	4013	4871	6644	6639	5102	7384	7330	7454
K01322	4295	2751	4158	3766	2404	196	1100	336	5130	4420	4360	4093	3964	4868	150	117	1932	7	2	1
K01325	0	0	0	0	0	0	0	0	0	0	0	0	0	0	0	0	0	0	0	0
K02065	4295	2755	4160	3768	2406	200	1100	337	5144	4420	4361	4100	4013	4871	6637	6632	5023	7384	7330	7454
K01326	0	0	0	0	0	0	0	0	0	0	0	0	0	0	0	0	0	0	0	0
K05560	0	1	0	0	0	0	0	0	0	0	0	1	0	0	6316	6391	835	37	0	1
K02243	425	593	332	451	531	1041	704	828	167	188	232	181	153	47	109	87	2085	3	3	5
K08930	0	0	0	0	0	0	0	0	0	0	0	0	0	0	0	2	6	0	0	0
K02679	0	2	1	1	2	2	0	0	14	0	1	6	49	2	1	6	17	7313	7318	7441
K02676	0	0	0	0	0	0	0	0	0	0	0	0	0	0	5	10	29	0	1	0
K02674	0	0	0	0	0	0	0	0	0	0	0	1	0	1	7	12	52	1	0	0
K02675	0	0	0	0	0	0	0	0	0	0	0	0	0	0	0	0	0	0	0	0
K02672	0	0	0	0	0	0	0	0	0	0	0	1	0	1	8	13	57	1	1	0
K02241	154	199	175	139	618	923	748	980	105	78	136	112	58	27	1	0	6	0	0	0
K02670	0	0	0	0	0	0	0	0	0	0	0	1	0	1	9	20	55	1	1	0
K02671	0	0	0	0	0	0	0	0	0	0	0	1	0	1	8	13	58	1	1	0
K00810	0	0	0	0	0	0	0	0	0	0	0	0	0	0	2	0	14	0	0	0
K00811	3033	2709	2997	3143	882	631	648	861	3605	3652	3264	3415	3714	3738	3	0	47	0	0	0
K00812	1355	356	1342	732	2996	960	1810	959	1708	969	1360	901	496	1286	7209	7498	5288	5047	5003	5121
K00813	0	2	1	1	2	2	0	0	14	0	1	6	49	2	2	6	23	7335	7328	7450
K00814	0	0	0	0	0	0	0	0	0	0	0	0	0	0	0	0	0	0	0	0
K00817	6808	5667	6363	6236	8306	6990	7590	7779	6366	6168	5992	5958	6773	6092	12919	13020	6154	9283	9226	9339
K00818	4420	2824	4258	3877	2635	350	1341	630	5181	4451	4409	4142	3992	4889	256	204	3965	9	6	6
K00819	3	2	1	1	8	9	3	3	0	0	0	0	0	0	580	886	352	7	1	1
K02530	115	209	260	186	266	696	356	486	147	171	194	158	75	25	105	81	2017	3	3	4
K02245	425	593	332	451	531	1042	704	828	167	188	232	181	153	47	109	88	2121	3	3	5
K02244	114	214	265	188	257	681	336	441	142	175	197	160	52	23	119	93	2249	3	4	5
K01499	0	0	0	0	0	0	0	0	0	0	0	0	0	0	0	0	11	0	0	0
K01498	0	0	0	0	0	0	0	0	0	0	0	0	0	0	0	0	0	0	0	0
K01493	7260	7071	7504	7073	8644	7729	7954	8291	7364	7087	7272	6952	6816	7145	120	95	2252	5	4	5
K01492	64	108	83	102	65	113	45	57	85	65	248	102	8	82	0	0	1	0	0	0
K01491	15618	15583	16338	15484	17333	16453	16589	17639	15201	14815	15113	14530	14361	14603	13513	13450	14646	14774	14671	14920
K01497	3	4	2	2	9	11	3	6	14	1	1	6	51	2	155	136	2045	7339	7331	7451
K01496	2737	331	2447	1414	4472	163	2082	345	3127	1587	2306	1429	559	2317	6425	6480	2945	43	4	5
K01495	4344	4447	4343	4732	3311	3585	3572	4317	4811	5247	4923	5276	5744	5416	6753	6724	7270	7385	7335	7460
K01494	735	1210	787	1162	1778	1726	2116	2038	657	762	958	1280	1731	1154	6638	6631	5037	7382	7332	7455
K02418	1630	2948	1768	2503	4569	4440	5268	5255	1447	1660	2169	2766	3313	2512	10	24	163	2345	2329	2335
K02419	1803	3270	1967	2730	5488	5616	6207	6239	1545	1798	2348	2994	3555	2655	6325	6407	1058	2591	2545	2526
K14492	0	0	0	0	0	0	0	0	0	0	0	0	0	0	0	0	0	0	0	0
K02412	1647	2878	1813	2573	5185	5301	6051	5893	1506	1751	2322	2927	3554	2634	6328	6413	1135	2382	2329	2336
K02413	1721	3196	1865	2633	5039	4875	5661	5548	1539	1767	2332	2962	3509	2644	10	22	155	2345	2329	2335
K02410	1803	3270	1967	2730	5488	5616	6207	6239	1545	1798	2348	2994	3554	2655	6330	6413	1146	2590	2545	2526
K02411	860	1557	928	1258	2740	2692	3296	3137	838	919	1222	1463	1852	1366	11	24	235	2344	2329	2335
K02416	1803	3270	1967	2730	5488	5616	6207	6239	1545	1798	2348	2994	3554	2655	6324	6407	1056	2590	2545	2526
K02417	1205	2300	1330	1676	4469	4438	4710	4902	1098	1142	1528	1794	2038	1572	6324	6408	1091	2590	2545	2526
K02414	158	449	155	158	873	751	798	872	42	47	26	72	39	24	12	26	205	2344	2329	2335
K02415	6	61	7	4	573	441	651	531	5	1	0	9	40	3	6324	6404	1022	2590	2545	2526
K00120	0	0	0	0	0	0	0	0	0	0	0	0	0	0	0	0	0	0	0	0
K00121	594	794	121	513	188	94	154	142	36	19	6	37	117	6	12796	12929	3993	14501	14444	14652
K00430	0	0	0	0	0	0	0	0	0	0	0	0	0	0	0	0	0	0	0	0
K13058	1266	100	1162	623	2088	0	915	2	1526	768	1097	678	248	1130	2	3	35	2	0	0
K13059	0	0	0	0	0	0	0	0	0	0	0	0	0	0	0	0	0	0	0	0
K13727	0	2	1	1	25	18	17	12	11	0	2	6	48	2	2	6	41	5252	5219	5372
K13057	0	0	0	0	0	0	0	0	0	0	0	0	0	0	0	0	2	0	0	0
K13722	0	0	0	0	0	0	0	0	0	0	0	0	0	0	0	0	0	0	0	0
K13051	0	3	1	1	2	3	0	0	14	0	1	6	49	2	1153	1758	328	7349	7328	7451
K13052	1414	2505	1501	1946	2990	3749	3362	3759	1198	1424	1670	2067	2062	1612	112	89	2151	3	3	5
K00435	0	0	0	0	0	0	0	0	0	0	0	0	0	0	4	2	38	0	0	0
K12054	0	0	0	0	0	0	0	0	0	0	0	0	0	0	0	0	0	0	0	0
K03239	0	0	0	0	0	0	0	0	0	0	0	0	0	0	0	0	0	0	0	0
K03238	0	0	0	0	0	0	0	0	0	0	0	0	0	0	0	0	0	0	0	0
K03231	0	0	0	0	0	0	0	0	0	0	0	0	0	0	0	0	0	0	0	0
K03230	1266	100	1162	623	2089	1	915	2	1528	768	1097	678	248	1130	3	12	86	2084	2110	2078
K03232	0	0	0	0	0	0	0	0	0	0	0	0	0	0	0	0	0	0	0	0
K12059	0	0	0	0	0	0	0	0	0	1	0	0	0	0	4	3	14	22	10	9
K03237	0	0	0	0	0	0	0	0	0	0	0	0	0	0	0	0	0	0	0	0
K03236	0	0	0	0	0	0	0	0	0	0	0	0	0	0	0	0	0	0	0	0
K12058	0	1	1	1	1	0	0	1	3	1	0	0	0	0	172	117	2191	1892	1898	1893
K12239	0	0	0	0	0	0	0	0	0	0	0	0	0	0	0	0	9	0	0	0
K12238	0	0	0	0	0	0	0	0	0	0	0	0	0	0	0	0	9	0	0	0
K12235	0	0	0	0	0	0	0	0	0	0	0	0	0	0	0	0	0	0	0	0
K12234	61	168	166	91	192	405	312	258	157	185	246	196	231	148	18	25	243	0	3	0
K13942	0	0	0	0	0	0	0	0	0	0	0	0	0	0	0	0	0	0	0	0
K13940	1397	2131	1598	1805	2994	3846	3402	4145	1288	1713	1596	1860	2006	1591	2	3	39	0	0	0
K13941	0	0	0	0	0	0	0	0	0	0	0	0	0	0	1	0	0	0	0	0
K12097	0	0	0	0	0	0	0	0	0	0	0	0	0	0	0	0	0	0	0	0
K12096	0	0	0	0	0	0	0	0	0	0	0	0	0	0	0	0	0	0	0	0
K12095	0	0	0	0	0	0	0	0	0	0	0	0	0	0	0	0	0	0	0	0
K12094	0	0	0	0	0	0	0	0	0	0	0	0	0	0	0	0	0	0	0	0
K12093	0	0	0	0	0	0	0	0	0	0	0	0	0	0	0	0	0	0	0	0
K12092	0	0	0	0	0	0	0	0	0	0	0	0	0	0	0	0	0	0	0	0
K12091	0	0	0	0	0	0	0	0	0	0	0	0	0	0	0	0	0	0	0	0
K12090	0	0	0	0	0	0	0	0	0	0	0	0	0	0	0	0	0	0	0	0
K12099	0	0	0	0	0	0	0	0	0	0	0	0	0	0	0	0	0	0	0	0
K12098	0	0	0	0	0	0	0	0	0	0	0	0	0	0	0	0	0	0	0	0
K06356	0	0	0	0	0	0	0	0	0	0	0	0	0	0	0	0	0	0	0	0
K05992	289	374	50	247	14	16	15	6	0	0	0	8	0	0	0	0	4	0	0	0
K03540	0	0	0	0	0	0	0	0	0	0	0	0	0	0	0	0	0	0	0	0
K06331	1112	1844	1537	1678	2308	2656	2889	3166	1057	1143	1397	1583	1772	1375	0	2	12	0	0	0
K06330	0	0	0	0	23	37	35	53	0	0	0	0	0	0	1	0	26	0	0	0
K07138	2463	4532	3036	3624	5596	5922	6214	6585	2871	2992	4048	4439	4166	4204	3	1	36	1	0	0
K07139	4914	5139	4892	4906	3520	4210	3771	4717	4761	5112	4442	4528	4735	4577	105	88	2014	7337	7330	7455
K11811	0	0	0	0	0	0	0	0	0	0	0	4	37	2	580	878	236	290	230	263
K07132	180	300	223	205	336	507	392	380	191	248	377	277	330	250	3	2	42	209	215	190
K07133	12152	14222	12373	14213	14912	16502	16548	18705	11657	12877	12828	15099	17552	14118	17	7	171	3	0	1
K07130	3125	3191	3019	2921	6117	4368	5302	4742	3180	2466	3258	3088	2785	3183	28	25	479	1867	1890	1881
K07131	1	0	0	0	2	0	0	4	0	0	0	0	0	0	152	110	1922	4	1	0
K07137	9020	9748	9429	9291	11776	11497	11631	12622	8767	8762	9276	9313	9376	9156	14	13	200	3	1	1
K07134	0	0	0	0	0	0	0	0	0	0	0	0	0	0	0	0	0	0	0	0
K07135	0	0	0	0	0	0	0	0	0	0	0	0	0	0	0	0	0	0	0	0
K01860	0	0	0	0	0	0	0	0	0	0	0	0	0	0	0	0	0	0	0	0
K01866	7291	7047	7526	7117	8082	7299	7499	7773	7383	7092	7275	6963	6868	7149	6756	6723	7301	7387	7336	7460
K01867	7291	7049	7527	7118	8083	7301	7499	7773	7394	7092	7276	6969	6917	7151	6759	6732	7332	12847	12770	13021
K01865	0	1	0	1	0	2	0	0	3	6	18	28	1	11	0	2	3	0	0	0
K01868	7958	8220	8292	8262	9798	9043	9803	9795	8026	7879	8296	8293	8517	8361	6754	6723	7307	7388	7336	7460
K01869	7291	7047	7525	7117	8082	7299	7498	7772	7383	7092	7275	6963	6868	7149	6753	6721	7255	7387	7336	7460
K06140	1266	103	1163	624	2091	3	914	2	1540	768	1098	684	297	1133	6315	6393	922	7373	7329	7451
K04766	3	2	1	1	7	9	3	3	0	0	0	0	0	0	2	5	93	0	0	0
K04767	7	4	7	3	10	9	191	7	6	1	6	4	2	1	106	87	2107	2	3	4
K04764	0	4	2	2	2	3	0	1	14	1	1	7	50	2	6488	6513	3123	7378	7329	7454
K04762	4295	2754	4159	3767	2406	199	1100	332	5144	4420	4361	4100	4013	4871	6332	6414	1124	7374	7331	7451
K04763	9674	9176	9822	9673	8855	7475	8044	8095	10808	10271	10409	10294	10591	10828	6790	6745	7165	7389	7334	7458
K04760	0	2	1	1	2	3	0	0	14	0	1	6	50	2	7	18	73	7335	7328	7450
K04761	1654	1279	1930	1324	2262	100	1006	150	2364	1498	2102	1593	408	2174	12634	12783	1760	7411	7330	7452
K04768	3	2	1	1	8	9	3	3	0	0	0	0	0	0	6	8	146	0	0	0
K04769	2495	3412	2636	2822	4597	5571	5314	5946	1901	2317	2347	2453	2545	2084	5	6	115	1	0	1
K08313	23	24	29	31	6	5	1	3	24	76	6	32	51	3	3	6	24	5461	5434	5561
K08312	0	2	1	1	2	2	0	0	14	0	1	6	49	2	4	14	53	7335	7328	7450
K08311	1266	104	1164	625	2114	19	931	14	1540	768	1099	684	298	1133	6489	6516	3134	7380	7330	7455
K08310	0	2	1	1	2	2	0	0	14	0	1	6	49	2	4	8	37	7335	7328	7450
K08317	33	28	20	43	25	18	18	14	16	4	3	11	50	4	2	7	43	5461	5434	5562
K08316	3071	2739	3354	2930	5773	4593	5222	5089	2901	2685	2808	2845	2575	2851	6508	6535	3469	7380	7332	7454
K08315	0	2	1	1	1	2	0	0	11	0	1	6	49	2	1	5	17	5461	5434	5561
K08314	356	572	617	439	1010	1196	1045	1402	118	214	251	190	143	91	2	4	8	5222	5224	5318
K05149	0	0	0	0	0	0	0	0	0	0	0	0	0	0	0	0	0	0	0	0
K08319	0	0	0	0	1	0	0	0	3	0	0	0	0	0	0	1	6	1865	1888	1881
K08318	0	2	1	1	1	1	0	0	0	0	0	4	38	2	2	5	21	469	435	446
K06339	0	0	0	0	0	0	0	0	0	0	0	0	0	0	0	0	0	0	0	0
K14648	0	0	0	0	0	0	0	0	0	0	0	0	0	0	0	0	0	0	0	0
K14392	3	49	52	3	26	42	36	58	39	35	58	6	49	3	2	7	34	7335	7328	7450
K14393	1266	102	1163	624	2093	4	916	2	1540	768	1098	684	298	1134	16	33	316	7337	7331	7450
K14645	0	0	0	0	1	0	0	3	0	0	0	0	0	0	141	115	1788	4	1	0
K14647	0	0	0	0	0	0	0	0	0	0	0	0	0	0	0	3	11	0	0	0
K01689	8367	8849	9145	8829	10249	10009	10303	10745	8472	8375	8723	8620	8713	8444	6590	6612	5124	7404	7346	7466
K01686	4957	5430	5425	5982	5476	6552	6661	7284	4801	5564	5347	6220	7879	5845	5858	5604	2878	5495	5437	5567
K01687	10658	8966	10983	10200	15824	11014	13555	12003	11638	10261	11347	11195	10765	12044	13487	13881	6327	7430	7336	7459
K01684	718	1348	862	1236	1997	1903	2202	2054	737	823	1224	1497	1701	1251	9	17	103	5253	5219	5372
K01685	2589	2698	3071	2670	7116	5459	6225	5778	2875	2385	3279	3114	2744	3130	10	19	212	10455	10434	10677
K01682	0	2	1	2	2	4	0	3	25	0	2	8	61	2	145	118	1848	12330	12329	12566
K01681	6393	5234	6234	5917	7432	5861	6616	6521	6377	6152	5987	6016	6800	6091	6623	6632	5521	12374	12334	12575
K05308	0	0	0	0	0	0	0	0	0	0	0	0	0	0	0	0	0	0	0	0
K02889	0	0	0	0	0	0	0	0	0	0	0	0	0	0	0	0	0	0	0	0
K02888	7580	7418	7574	7363	8095	7314	7513	7777	7383	7091	7274	6971	6866	7149	6751	6716	7252	7387	7335	7456
K02885	0	0	0	0	0	0	0	0	0	0	0	0	0	0	0	0	0	0	0	0
K02884	7291	7047	7525	7117	8082	7299	7498	7772	7383	7092	7275	6963	6868	7149	6753	6721	7262	7387	7336	7460
K02887	7002	6673	7475	6870	8067	7283	7483	7766	7383	7092	7275	6955	6867	7149	6753	6721	7262	7387	7336	7460
K02886	7291	7047	7525	7117	8082	7299	7498	7772	7383	7092	7275	6963	6868	7149	6753	6721	7263	7387	7336	7460
K02881	7291	7047	7525	7117	8082	7299	7498	7772	7383	7092	7275	6963	6868	7149	6753	6721	7264	7387	7336	7460
K02883	0	0	0	0	0	0	0	0	0	0	0	0	0	0	0	0	0	0	0	0
K13743	0	0	0	0	0	0	0	0	0	0	0	0	1	0	0	0	1	0	0	0
K02086	316	390	80	270	308	408	397	412	25	19	37	31	102	24	110	89	2143	2	3	5
K02081	1736	1441	1947	1344	3299	666	1854	848	2369	1524	2148	1722	444	2195	15	19	243	2335	2323	2329
K02080	0	0	0	0	0	0	0	0	0	0	0	0	1	0	0	0	1	0	0	0
K02083	33	143	33	48	740	523	606	684	29	51	82	86	81	68	6	15	92	5015	5009	5128
K02082	129	264	270	198	1008	1360	1072	1250	160	180	223	163	128	44	107	84	2021	2097	2117	2088
K13831	0	0	0	0	0	0	0	0	0	0	0	0	0	0	0	0	0	0	0	0
K03428	0	0	0	0	0	0	0	3	0	0	0	0	0	0	137	101	1773	4	1	0
K03429	2544	2372	2487	2387	6315	4297	5499	4568	2638	1920	2707	2350	2152	2538	249	189	3918	8	5	5
K03424	10578	9706	10524	10660	9936	9129	9707	9965	10818	10788	10492	10775	12236	11021	6764	6747	7487	22048	21987	22353
K03935	0	0	0	0	0	0	0	0	0	0	0	0	0	0	0	0	0	0	0	0
K03932	361	1088	724	649	154	67	63	113	808	680	936	846	25	980	4	6	63	0	1	0
K03933	0	0	1	0	27	17	18	14	15	0	2	6	48	2	6	9	157	7126	7113	7256
K03930	741	1273	857	1221	2778	2952	3316	3244	639	774	973	1299	1644	1168	105	82	2017	3	3	5
K03931	0	0	0	0	0	1	0	1	11	0	1	2	12	0	1	1	13	4991	4999	5115
K02339	0	3	1	1	2	3	0	0	14	1	1	7	50	2	6320	6402	934	7372	7329	7451
K02338	7580	7421	7576	7364	8096	7315	7513	7778	7383	7092	7275	6971	6868	7149	7328	7593	7417	7394	7336	7461
K02337	7496	7347	7470	7262	7645	6576	6971	7090	7374	7052	7255	6940	6801	7138	6765	6728	7446	7387	7338	7462
K02336	0	2	1	1	2	2	0	0	14	0	1	6	49	2	2	7	40	7335	7328	7450
K02335	7926	8107	8211	8214	9775	9006	9589	9754	7986	7794	8158	8214	8448	8292	6763	6734	7411	7387	7337	7460
K02334	4315	2208	4144	2667	7263	3625	5341	4029	4197	2831	3569	2361	1370	2964	7210	7493	5180	58	2	6
K02330	0	0	0	0	0	0	0	0	0	0	0	0	0	0	2	0	8	0	0	0
K03688	2905	2729	3206	2730	6244	4207	5416	5223	2869	2157	3015	2646	2425	2692	6502	6537	3235	7381	7331	7455
K03689	0	0	0	0	0	0	0	3	0	0	0	0	0	0	137	100	1764	4	1	0
K03680	20	14	12	52	4	13	5	12	18	13	52	21	0	34	0	0	0	0	0	0
K03683	0	2	1	1	2	2	0	0	14	0	1	6	49	2	4	14	56	7335	7329	7450
K03684	1391	178	1263	736	2298	140	1140	289	1591	801	1146	729	300	1151	12946	13011	5881	7420	7331	7454
K03685	7291	7047	7525	7117	8082	7299	7498	7772	7383	7092	7275	6960	6840	7147	6752	6719	7253	7179	7119	7268
K03686	11016	12662	12219	11865	14709	15574	15257	17039	10145	10634	11053	11140	11492	10581	6904	6837	9210	7392	7338	7461
K03687	6863	6470	6818	6587	7189	5798	6368	6208	7272	6851	7009	6745	6693	7047	6755	6721	7275	7387	7336	7460
K07301	3368	3251	2934	3042	6242	4878	5703	5430	2981	2274	2771	2662	2546	2911	147	115	1935	7331	7325	7443
K07300	0	2	1	2	2	2	0	6	11	0	1	6	51	2	285	219	3766	5470	5436	5563
K07303	0	0	0	0	1	0	0	0	0	1	0	1	1	1	11	10	197	2	0	0
K07302	0	0	0	0	1	0	0	0	0	1	0	1	1	1	11	11	214	2	0	0
K07305	1272	113	1172	630	2131	52	945	37	1543	775	1104	690	301	1134	6618	6636	4881	7382	7335	7453
K07304	1674	696	1480	1062	2400	735	1289	472	1683	944	1296	852	353	1156	6714	6709	6818	7384	7337	7458
K07307	454	362	477	448	1010	652	1058	1310	443	299	365	330	300	194	2	9	21	12108	12128	12334
K07306	368	190	321	277	830	551	901	1132	201	112	185	182	194	76	2	8	29	9458	9436	9583
K07309	92	49	81	70	208	139	225	283	57	28	47	45	40	18	1	3	5	5221	5224	5318
K07308	372	193	328	280	832	554	902	1134	199	113	185	186	195	76	1	6	32	7594	7548	7702
K02617	0	2	1	1	1	2	0	0	11	0	1	6	49	2	1	3	10	5252	5219	5372
K02610	0	2	1	1	2	3	0	0	14	0	1	6	49	2	10	16	164	7117	7108	7252
K02963	7291	7047	7525	7117	8082	7299	7498	7772	7383	7092	7275	6963	6868	7149	6754	6722	7276	7387	7336	7460
K02612	0	2	1	1	2	3	0	0	14	0	1	6	49	2	10	16	164	7117	7108	7252
K02961	7052	6539	7219	6861	7329	6242	6801	6736	7314	6980	7176	6864	6823	7117	6753	6721	7264	7387	7336	7460
K09686	18721	17349	18304	18294	22599	19933	21717	23110	18062	17865	17056	17430	19417	17589	13775	14107	10647	30617	30581	31017
K09687	23944	31773	27017	27610	50309	52697	54944	59276	20304	22093	24698	26160	27715	22887	6726	6305	16373	7395	7351	7474
K09684	33	70	34	68	165	82	132	143	25	19	58	41	18	38	23	29	319	0	2	0
K09685	190	406	341	230	1013	1325	1203	1312	245	228	319	242	65	39	110	89	2158	3	3	5
K09682	0	0	0	0	0	0	1	0	0	0	0	0	0	0	1	3	25	0	0	0
K09683	0	0	0	0	0	0	0	0	0	0	0	0	0	0	0	2	14	0	0	0
K09680	3	2	1	1	6	9	3	3	0	0	0	0	0	0	1	1	21	0	0	0
K09681	0	0	0	0	0	1	1	0	0	0	0	0	0	0	1	4	61	0	0	0
K09688	0	0	0	0	0	0	0	0	0	0	0	0	1	0	0	3	28	0	0	0
K09689	0	0	0	0	0	0	0	0	0	0	0	0	1	0	2	3	37	0	0	0
K05962	0	0	0	0	0	0	0	0	0	0	0	0	0	0	0	0	0	0	0	0
K05961	0	0	0	0	0	0	0	0	0	0	0	0	0	0	0	0	6	0	0	0
K05967	5	101	51	2	569	438	459	530	26	35	57	0	0	0	1	4	72	0	0	0
K05966	295	411	73	261	23	44	24	22	32	11	13	30	52	4	2	7	53	12326	12326	12563
K11159	0	0	0	0	1	0	0	1	0	0	0	0	0	0	6	5	75	0	0	0
K05964	292	384	59	252	23	41	24	19	28	6	8	18	26	1	2	7	45	12087	12118	12321
K05968	0	0	0	0	0	1	0	0	11	0	1	2	11	0	0	0	8	4992	4999	5116
K11152	0	0	0	0	0	0	0	0	0	0	0	0	0	0	0	0	0	0	0	0
K00309	0	0	0	0	0	0	185	0	0	0	0	0	1	0	1	1	9	0	0	0
K00658	1269	106	1165	626	2098	13	918	5	1540	768	1098	684	298	1133	6504	6535	3375	7380	7331	7454
K00304	0	1	0	0	0	0	0	0	0	1	0	0	0	0	6319	6385	934	37	0	1
K00305	0	1	0	0	0	0	1	0	0	1	0	0	0	0	6318	6385	910	37	0	1
K00654	0	0	0	0	0	0	0	0	0	0	0	0	0	0	0	0	0	0	0	0
K00655	8910	9878	9355	9345	11866	11627	11645	12605	8506	8562	8881	9047	9092	8843	13227	13242	10199	7429	7338	7462
K00652	3934	1666	3435	3119	2252	132	1037	223	4336	3740	3425	3254	3988	3890	5889	5637	2664	7371	7331	7451
K00301	0	1	0	0	0	0	1	0	0	0	0	0	0	0	6322	6390	966	37	1	1
K00302	639	1112	737	1101	1694	1710	2093	1988	628	739	940	1251	1581	1144	6322	6393	965	37	0	1
K00303	10	15	16	11	3	4	4	3	1	7	0	9	0	0	6897	7264	1169	44	0	2
K10828	0	0	0	0	0	0	0	0	0	0	0	0	0	0	1	0	3	0	0	0
K06431	0	0	0	0	0	0	0	0	0	0	0	0	0	0	0	3	21	0	0	0
K06432	0	0	0	0	0	0	0	0	0	0	0	0	0	0	0	3	21	0	0	0
K06433	0	0	0	0	0	0	0	0	0	0	0	0	0	0	0	3	23	0	0	0
K06434	3	2	5	2	3	4	2	2	1	0	0	4	1	0	2	4	50	0	0	0
K06436	424	614	165	361	1049	1023	1241	1237	152	95	206	131	113	157	2	4	92	0	0	0
K06437	0	0	0	0	0	0	0	0	0	0	0	0	0	0	0	0	0	0	0	0
K10820	20	14	12	52	4	13	5	12	18	13	52	21	0	34	0	0	5	0	0	0
K06439	0	0	0	0	0	0	0	0	0	0	0	0	0	0	0	2	15	0	0	0
K10822	0	0	0	0	0	0	0	0	0	0	0	0	0	0	0	0	0	0	0	0
K10823	0	0	0	0	0	0	0	0	0	0	0	0	0	0	0	0	0	0	0	0
K10826	0	0	0	0	0	0	0	0	0	0	0	0	0	0	0	0	3	0	0	0
K09167	471	585	717	565	669	941	830	1188	172	262	354	258	160	143	18	25	261	0	1	0
K06322	0	0	0	0	0	0	0	0	0	0	0	0	0	0	0	2	2	0	0	0
K14117	0	0	0	0	0	0	0	0	0	0	0	0	0	0	0	0	0	0	0	0
K14259	0	0	0	0	0	0	0	0	0	0	0	0	0	0	0	0	0	0	0	0
K14257	0	0	0	0	0	0	0	0	0	0	0	0	0	0	0	0	25	1	0	0
K01308	222	371	188	179	594	428	545	430	193	125	390	279	78	113	3	3	48	0	0	0
K01303	6	55	1	1	570	435	457	527	5	1	5	0	2	1	2	2	44	0	0	0
K01301	0	0	0	0	0	0	0	0	0	0	0	0	0	0	1	1	7	0	0	0
K01305	300	472	117	261	192	114	171	190	32	41	63	28	56	6	0	2	16	447	425	433
K01304	466	683	356	498	1121	1504	1177	1405	189	207	241	192	217	52	155	119	2085	5205	5218	5306
K02658	0	0	0	2	0	0	0	9	0	0	0	0	2	0	417	319	5350	12	4	2
K00672	0	0	0	0	0	0	0	0	0	0	0	0	0	0	0	0	11	0	0	0
K02650	727	803	369	532	1344	1106	1161	1426	327	501	240	197	120	181	418	314	5396	12	5	2
K02651	0	1	0	0	0	0	0	0	0	1	0	0	2	0	1157	1755	516	15	0	2
K02652	5456	2539	4921	3756	10366	3854	7157	4509	5779	3762	4681	3750	2637	4822	285	223	3741	13	4	2
K02653	6014	3291	5443	4235	11200	5508	8283	6016	6148	4266	5307	4256	3229	5386	146	117	1986	10	3	1
K02654	9183	8366	9461	8466	18905	13966	16626	15820	8884	7615	8942	8601	7893	8988	325	272	4186	2598	2547	2585
K05687	0	0	0	0	0	0	0	0	0	0	0	0	0	0	0	0	0	0	0	0
K02656	0	0	0	0	0	0	0	0	0	0	0	0	0	0	6	11	53	2	1	1
K05685	0	4	1	1	2	3	0	0	25	0	2	9	60	3	6892	7264	1015	12393	12338	12576
K00878	2605	3698	2659	2961	4983	6017	5713	6533	1828	2247	2159	2467	2720	2077	118	99	2217	5465	5439	5567
K00879	133	190	179	154	663	895	702	856	90	93	216	126	151	63	0	0	4	5438	5424	5548
K00872	1970	899	1859	1234	3650	1850	2630	1753	2055	1183	1733	1057	631	1368	262	219	4137	7343	7334	7455
K00873	7526	7393	7516	7327	8192	7571	7851	7911	7372	7077	7270	6952	6991	7166	1136	1313	8235	14694	14666	14907
K00870	0	0	0	0	0	0	0	3	0	0	0	0	0	0	137	100	1764	4	1	0
K00876	9310	10069	9876	9982	6508	7973	7144	8538	9525	10174	9664	9888	10416	9836	125	108	2349	7338	7333	7455
K00877	0	0	0	0	0	0	0	0	0	0	0	0	0	0	0	0	0	0	0	0
K00874	7628	8053	8126	8184	9791	8782	9532	9493	7661	7432	8053	8327	8529	8333	6455	6522	3429	12838	12769	13017
K00875	0	1	0	0	0	0	0	0	0	0	0	0	0	0	5738	5508	659	30	0	0
K04487	8137	8516	8499	7724	14671	13099	13617	13620	7394	6820	7839	7113	6137	6700	7010	6925	11478	12386	12340	12581
K04486	5486	4519	5591	4513	11651	8554	10077	9301	5498	4307	5278	4379	3798	4737	105	89	2075	6	3	6
K04485	5842	6723	6088	6365	5484	6781	5999	7087	5718	6220	5944	6226	6492	5923	6752	6719	7240	7385	7335	7460
K04484	0	0	0	0	0	0	0	0	0	0	0	0	0	0	0	0	0	0	0	0
K04483	0	0	0	0	0	0	0	0	0	0	0	0	0	0	0	0	0	0	0	0
K04482	0	0	0	0	0	0	0	0	0	0	0	0	0	0	0	0	0	0	0	0
K04480	0	0	0	0	0	0	0	0	0	0	0	0	0	0	0	0	2	0	0	0
K04488	4797	5326	5028	4903	9243	8184	9099	9017	4274	4018	4784	4688	4702	4547	435	330	6354	7350	7335	7459
K12049	0	0	0	0	0	0	0	0	0	0	0	0	0	0	0	0	0	0	0	0
K13693	0	0	0	0	0	0	0	0	0	0	0	0	0	0	2	2	41	0	0	0
K13706	0	0	0	0	0	0	0	0	0	0	0	0	0	0	0	0	0	0	0	0
K13694	0	2	1	1	2	2	0	0	14	0	1	6	49	2	2	6	25	7335	7328	7450
K13695	0	2	1	1	2	2	0	0	14	0	1	6	49	2	2	6	23	7335	7328	7450
K05977	0	0	0	0	0	0	0	0	0	0	0	0	0	0	0	0	20	0	0	0
K09516	0	0	0	0	0	0	0	3	0	0	0	0	0	0	137	100	1775	4	1	0
K02434	6484	6000	7084	6035	13104	11012	12276	11721	6320	5441	6672	5925	5319	5964	13400	13340	12548	102	13	16
K02435	5945	5360	6291	5419	11955	9322	10704	9833	6161	5170	6350	5659	5117	5834	13327	13300	12183	98	15	17
K02436	44	92	71	49	61	101	40	45	78	52	196	87	56	50	0	0	3	5230	5208	5358
K02437	6614	4726	6245	5900	7299	2789	5035	3200	7393	6071	6578	6301	6104	7307	6471	6521	3035	7380	7333	7452
K05350	965	1573	984	1338	2606	2428	3011	2839	881	1013	1330	1600	1996	1390	281	230	4385	15712	15659	16058
K02431	1170	1910	1633	1804	2915	3438	3366	3667	1032	1163	1515	1728	1869	1360	6312	6382	855	5475	5424	5549
K08100	0	0	0	0	0	0	0	0	0	0	0	0	0	0	1	0	12	0	0	0
K02433	6773	6284	7270	6208	13028	11025	12153	11528	6424	5539	6832	6003	5400	6025	27453	28079	18701	5446	5251	5356
K02438	3293	3653	3721	3789	6864	5490	6580	6151	3320	2997	3747	4134	4280	4025	21	43	421	12580	12543	12814
K02439	0	2	1	1	25	39	35	53	14	0	1	6	49	2	3	7	40	7335	7328	7450
K03745	0	3	1	1	2	3	0	0	14	0	1	7	50	2	6319	6399	911	7372	7329	7451
K03744	6655	5769	6361	6602	1667	2250	1625	2207	6899	7166	6299	6478	7603	6659	6446	6497	3215	8769	8788	8890
K03747	0	2	1	1	1	2	0	0	11	0	1	6	49	2	4	13	39	5462	5434	5562
K03210	7122	6824	7261	7000	7788	7070	7220	7393	7255	6997	7068	6913	6814	7075	6625	6627	5664	7383	7336	7460
K03217	7615	7565	7740	7455	7905	7256	7309	7533	7520	7237	7456	7099	6875	7161	6875	6820	9559	7390	7341	7465
K03216	4170	4348	4448	3904	7560	6966	7088	7157	3732	3412	3965	3505	3126	3393	6582	6600	5076	7381	7335	7457
K03215	0	3	1	1	2	3	0	0	14	1	1	7	50	2	6320	6400	923	7371	7329	7451
K03742	6334	5510	5948	6001	6090	4239	5250	4662	6718	6352	6350	6299	6353	6839	255	199	4041	7343	7333	7455
K03219	1266	100	1162	623	2089	1	914	2	1528	768	1097	678	248	1130	3	13	61	2084	2110	2078
K03218	7295	7047	7526	7118	8087	7302	7499	7775	7388	7093	7280	6963	6869	7150	6754	6722	7268	7387	7336	7460
K03749	0	2	1	1	2	3	0	0	14	0	1	6	49	2	5	8	52	7335	7328	7450
K03748	0	2	1	1	2	2	185	0	14	0	1	6	49	2	2	6	23	7335	7328	7450
K02383	0	0	0	0	0	0	0	0	0	0	0	0	0	0	0	0	2	0	0	0
K06327	0	0	0	0	0	0	0	0	0	0	0	0	0	0	1	3	15	0	0	0
K06320	800	1498	896	1269	1996	2024	2247	2332	675	849	966	1335	1581	1165	0	2	9	0	0	0
K07238	5990	6798	6058	6363	6953	7912	7705	8664	5807	6262	6077	6359	6931	6130	261	198	4019	5468	5438	5567
K09479	0	0	0	0	0	0	0	0	0	0	0	0	0	0	0	0	0	0	0	0
K09478	0	0	0	0	0	0	0	0	0	0	0	0	0	0	0	0	0	0	0	0
K09475	0	2	1	1	1	2	0	0	11	0	1	6	50	2	2	5	24	5461	5434	5561
K09474	0	0	0	0	0	1	0	0	11	0	1	2	12	0	0	0	34	5014	5009	5124
K09477	0	0	0	0	0	0	0	0	0	0	0	0	1	0	0	0	1	209	216	190
K09476	0	2	1	1	2	2	0	0	14	0	1	6	49	2	2	6	29	7326	7323	7442
K09471	0	1	0	0	1	1	0	0	14	0	1	2	13	0	6317	6394	891	6925	6904	7014
K09470	0	0	0	0	0	1	0	0	11	0	1	2	12	0	1	2	20	5015	5009	5124
K09473	0	0	0	0	0	1	0	0	11	0	1	2	12	0	1	2	19	5014	5009	5124
K09472	0	1	0	0	0	1	1	0	11	0	1	2	12	0	5740	5519	701	5044	5010	5124
K07543	0	0	0	0	0	0	0	0	0	0	0	0	0	0	0	0	1	0	0	0
K06898	2442	2387	2588	2339	5648	4065	4738	4397	2823	2190	2979	2860	2605	3069	142	106	1875	6	2	1
K13967	0	0	0	0	0	0	0	0	0	0	0	0	0	0	0	0	3	0	0	0
K13963	2415	1566	2366	2060	4252	2206	3544	2703	2586	2088	2431	2247	1935	2499	140	105	1818	6	2	1
K07545	0	0	0	0	0	0	0	0	0	0	0	0	0	0	0	0	0	0	0	0
K00737	637	1108	737	1100	1694	1710	2091	1986	628	737	940	1255	1618	1146	2	3	18	261	220	256
K05345	0	0	0	0	0	0	0	0	0	0	0	0	0	0	0	0	13	0	1	0
K11706	0	0	0	0	0	0	0	0	0	0	0	0	0	0	95	74	1818	2	2	4
K11707	0	0	0	0	0	0	0	0	0	0	0	0	0	0	12	7	205	0	1	0
K11704	0	0	0	0	0	0	0	0	0	0	0	0	0	0	95	74	1818	2	2	4
K11705	0	0	0	0	0	0	0	0	0	0	0	0	0	0	95	74	1818	2	2	4
K11708	0	0	0	0	0	0	0	0	0	0	0	0	0	0	12	7	205	0	1	0
K11709	0	0	0	0	0	0	0	0	0	0	0	0	0	0	12	7	205	0	1	0
K05588	0	0	0	0	0	0	0	0	0	0	0	0	0	0	0	0	0	0	0	0
K07114	11336	7489	10632	9866	8905	2372	5665	3052	12757	10926	11031	10373	9943	12217	309	247	4104	274	224	254
K07443	1654	2825	2114	2292	2795	2688	3066	3030	1965	2147	2559	2689	2043	2477	143	116	1870	5466	5436	5563
K07116	0	0	0	0	0	0	0	0	0	0	0	0	0	0	5	6	54	0	0	0
K07117	1266	100	1162	623	2089	1	914	2	1526	768	1097	678	248	1131	5	13	88	2	0	0
K07110	1	3	0	0	1	0	0	0	1	2	0	1	1	0	12630	12776	1703	74	1	2
K07447	7291	7047	7525	7117	8082	7299	7498	7772	7383	7092	7275	6963	6868	7149	6753	6721	7263	7387	7336	7460
K07112	171	335	222	216	623	408	473	538	352	237	314	339	224	150	12785	12895	3727	9287	9225	9342
K07113	1	3	1	1	3	3	1	1	14	0	1	6	50	2	6320	6395	971	7372	7330	7451
K07448	851	1540	901	1261	2097	2071	2489	2428	670	790	972	1323	1612	1165	7	9	68	1	1	0
K07118	513	368	531	402	461	798	555	714	355	571	250	230	128	54	694	968	2367	11	5	6
K07119	5	6	2	3	15	20	5	6	11	2	1	6	49	2	587	895	392	5470	5435	5563
K10619	0	0	0	0	0	0	0	0	0	0	0	0	0	0	2	1	6	0	0	0
K10618	0	0	0	0	0	0	0	0	0	0	0	0	0	0	0	0	10	0	0	0
K10617	0	0	0	0	0	0	0	0	0	0	0	0	0	0	0	0	0	0	0	0
K10616	0	0	0	0	0	0	0	0	0	1	0	0	0	0	0	0	1	0	0	0
K01848	0	0	0	0	2	3	2	2	0	0	0	0	0	0	4	5	85	0	0	0
K01849	0	0	0	0	2	3	2	2	0	0	0	0	0	0	4	5	81	0	0	0
K01844	1111	2261	1080	1334	562	560	325	555	938	827	1118	1041	90	1064	2	3	65	0	0	0
K01845	2263	1681	2342	2076	4564	3052	4075	3523	2578	2014	2706	2516	2229	2809	12217	12040	3806	7408	7332	7453
K01846	581	751	106	496	32	37	32	14	13	1	1	22	13	1	0	0	13	4991	4999	5115
K01847	7325	5403	7155	6908	2719	394	1287	664	8746	8072	7625	7511	7690	8606	6332	6398	1124	5030	5000	5116
K01840	10780	10546	10930	11129	9379	7999	8828	9028	11475	11327	11339	11573	11982	11968	6733	6726	7045	2624	2542	2579
K01841	44	92	71	49	61	100	225	45	67	52	195	81	8	48	0	0	15	0	0	0
K01842	0	0	0	0	0	0	0	0	0	0	0	0	0	0	0	0	2	0	0	0
K01843	1972	1790	2023	1588	2944	790	1877	826	2409	1545	2148	1663	497	2216	6	10	197	263	221	257
K06219	0	2	1	1	2	2	0	0	14	0	1	6	49	2	2	7	42	7335	7329	7450
K10832	0	0	0	0	0	0	0	0	0	0	0	0	0	0	0	0	0	0	0	0
K05348	0	0	0	0	0	0	0	0	0	0	0	0	0	0	0	0	0	0	0	0
K14203	0	0	0	0	0	0	0	0	0	0	0	0	0	0	0	0	0	0	0	0
K08483	4358	4564	4528	4112	7620	6973	7124	7136	3847	3515	3840	3498	3197	3403	704	997	2626	9419	9437	9526
K08482	1266	100	1162	624	2089	0	914	4	1526	768	1097	678	249	1130	140	106	1885	6	2	0
K08481	0	0	0	1	0	0	0	6	0	0	0	0	1	0	274	201	3541	8	2	1
K08480	0	0	0	0	0	0	0	3	0	0	0	0	0	0	137	100	1764	4	1	0
K08485	0	2	1	1	2	2	0	0	14	0	1	6	49	2	2	6	23	7335	7328	7450
K08484	0	3	1	1	2	2	0	0	14	1	1	6	50	2	6316	6390	892	7372	7328	7451
K00464	0	0	0	0	0	0	0	3	0	0	0	0	0	0	137	100	1764	4	1	0
K00467	0	0	0	0	0	0	0	0	0	0	0	0	0	0	1	1	14	0	0	0
K00466	0	0	0	0	0	0	0	0	0	0	0	0	0	0	2	2	35	0	0	0
K00461	0	0	0	0	0	0	0	0	0	0	0	0	0	0	0	0	0	0	0	0
K00460	0	0	0	0	0	0	0	0	0	0	0	0	0	0	0	0	0	0	0	0
K00463	0	0	0	0	0	0	0	0	0	0	0	0	0	0	0	0	0	0	0	0
K00462	0	1	0	0	0	0	0	0	0	1	0	0	0	0	5739	5511	674	30	0	0
K04509	0	0	0	0	0	0	0	0	0	0	0	0	0	0	0	0	0	0	0	0
K00469	0	0	0	0	0	0	0	0	0	0	0	0	0	0	0	0	2	0	0	0
K00468	0	0	0	0	0	0	0	0	0	0	0	0	0	0	2	1	27	0	0	0
K08645	0	0	0	0	0	0	0	0	0	0	0	0	0	0	0	0	0	0	0	0
K04744	0	3	1	1	2	3	0	0	14	1	1	7	50	2	6320	6400	924	7372	7329	7451
K01518	0	0	0	0	0	0	0	0	0	0	0	0	0	0	573	872	138	7	0	1
K01519	0	0	0	0	0	0	0	0	0	0	0	0	0	0	0	0	0	0	0	0
K04748	0	1	0	0	0	0	0	0	0	0	0	1	0	0	6314	6382	836	37	0	1
K04749	103	226	96	84	744	628	668	825	130	82	166	105	13	123	11	8	164	0	0	0
K01514	3	2	1	1	6	9	2	5	0	0	0	0	0	0	140	106	1823	212	216	190
K01515	4149	6478	4704	5516	9517	11491	11066	12290	3507	4306	4724	5503	6144	4734	268	228	4261	7342	7334	7456
K01512	2651	2132	2576	2377	5336	4045	4506	4257	2579	2289	2560	2585	2451	2778	260	210	4023	7343	7334	7455
K01510	0	0	0	0	0	0	0	0	0	0	0	0	0	0	0	0	0	0	0	0
K14623	1713	1269	1998	1377	2691	808	1520	800	2338	1483	2049	1560	318	2122	2	2	34	2	0	0
K14626	0	0	0	0	0	0	0	0	0	0	0	0	0	0	0	0	4	0	0	0
K14627	0	0	0	0	0	0	0	0	0	0	0	0	0	0	0	0	0	0	0	0
K14628	0	0	0	0	0	0	0	0	0	0	0	0	0	0	1	0	3	0	0	0
K14629	0	0	0	0	0	0	0	0	0	0	0	0	0	0	0	0	0	0	0	0
K03918	0	0	0	0	0	0	0	0	0	0	0	0	0	0	1	0	13	0	0	0
K03919	1	3	1	1	2	3	0	0	14	0	1	7	50	2	6318	6392	906	7363	7323	7443
K12372	0	3	1	1	2	2	0	0	14	0	1	6	49	2	6315	6388	849	7372	7328	7451
K12373	18897	12496	17787	17417	9734	3241	6341	4175	21655	19963	18736	18699	21085	21312	40	41	669	2341	2326	2327
K12370	0	3	1	1	2	2	0	0	14	0	1	6	49	2	6314	6387	848	7372	7328	7451
K12371	0	3	1	1	2	2	0	0	14	0	1	6	49	2	6314	6387	855	7372	7328	7451
K02359	0	0	0	0	0	0	0	0	0	0	0	0	0	0	0	0	0	0	0	0
K02358	7297	7055	7532	7121	8088	7308	7508	7780	7395	7092	7276	6970	6882	7149	12500	12245	8010	12639	12560	12778
K02351	0	0	0	0	1	1	1	0	0	0	0	0	0	0	11	13	142	0	0	0
K02352	0	0	0	0	0	0	0	0	0	0	0	0	0	0	1	1	1	0	0	0
K02355	14137	13187	14354	13775	15480	13553	14475	14688	14472	13784	14109	13665	13650	14199	6904	6836	9266	12646	12556	12832
K02357	7291	7047	7525	7117	8082	7299	7498	7772	7383	7092	7275	6963	6868	7149	6753	6721	7263	7387	7336	7460
K02356	7421	7264	7805	7321	8564	8299	8167	8575	7558	7279	7502	7142	7067	7197	6756	6735	7322	14722	14664	14910
K13574	0	0	0	0	0	2	0	0	22	0	2	4	22	0	0	0	37	10214	10223	10429
K13573	0	0	0	0	1	0	0	0	0	0	0	0	0	0	10	13	150	0	1	0
K13572	0	0	0	0	1	0	0	0	0	0	0	0	0	0	10	14	156	0	1	0
K13571	33	26	19	42	1	0	0	0	5	4	2	5	1	2	4	3	53	0	0	0
K13570	33	26	19	42	1	0	0	0	5	4	2	5	1	2	4	3	53	0	0	0
K12112	0	0	0	0	0	1	0	0	11	0	1	2	12	0	0	0	3	4991	4999	5115
K12113	0	0	0	0	0	1	0	0	11	0	1	2	12	0	0	0	3	4991	4999	5115
K12110	0	0	0	0	0	0	0	0	0	0	0	0	0	0	0	0	0	0	0	0
K12111	28	64	34	48	20	29	30	37	30	60	86	83	130	70	1	1	16	4991	4999	5115
K07329	0	0	0	0	0	0	0	0	0	0	0	0	0	0	0	0	0	0	0	0
K07328	0	0	0	0	0	0	0	0	0	0	0	0	0	0	0	0	0	0	0	0
K07323	0	2	1	1	2	3	0	0	14	0	1	6	49	2	6	17	76	7335	7328	7450
K07322	5989	4592	5321	5885	497	352	325	558	6413	6624	5592	5999	7454	6498	7	9	144	5462	5434	5562
K07321	407	716	725	492	1745	1829	1748	2186	299	312	476	358	322	205	1	0	37	0	0	0
K07320	0	2	1	1	2	3	0	0	14	0	1	6	49	2	6	17	94	7335	7329	7450
K07327	0	0	0	0	0	0	0	0	0	0	0	0	0	0	0	0	0	0	0	0
K07326	0	0	0	0	0	0	0	0	0	0	0	0	0	0	0	0	1	0	0	0
K07325	0	0	0	0	0	0	0	0	0	0	0	0	0	0	0	0	0	0	0	0
K07324	0	0	0	0	0	0	0	0	0	0	0	0	0	0	0	0	0	0	0	0
K08163	0	2	1	1	2	2	0	0	14	0	1	6	49	2	1	4	6	7302	7312	7433
K06180	17002	15924	17236	16672	17464	15718	15978	17029	17755	17046	17182	16871	17788	17177	6995	6909	11898	7395	7343	7470
K06181	1266	102	1163	625	2114	19	931	16	1540	768	1099	684	298	1133	145	120	1862	7340	7331	7451
K06182	1583	2759	1852	2201	3044	3734	3559	4125	1155	1491	1639	2065	2253	1679	12	26	126	7336	7328	7450
K06183	5265	4177	5320	4358	9407	6528	7800	6824	5197	4093	4923	4151	3427	4481	368	298	6171	7347	7337	7460
K06186	0	2	1	1	2	3	0	0	14	0	1	6	49	2	7	17	69	7335	7329	7450
K06187	7580	7421	7576	7364	8096	7315	7513	7778	7383	7092	7275	6971	6868	7149	6762	6727	7431	7387	7337	7460
K06188	1547	568	1416	892	2601	455	1296	635	1626	847	1172	799	326	1174	6457	6495	2752	5504	5436	5563
K06189	0	2	1	1	2	3	0	0	14	0	1	6	49	2	7	17	82	7335	7329	7450
K08359	0	0	0	0	1	1	0	0	14	0	1	2	12	0	3	3	15	6855	6888	6996
K07589	0	2	1	1	1	2	0	0	11	0	1	6	49	2	1	4	23	5461	5434	5562
K07588	3030	2651	2997	3143	318	200	188	333	3616	3652	3265	3418	3727	3738	14	14	246	4992	4999	5115
K07587	0	0	0	0	0	0	0	0	0	0	0	0	0	0	0	0	0	0	0	0
K07586	1349	2066	1110	1793	2232	2746	2802	2808	793	919	1167	1434	1733	1191	111	94	2168	3	4	5
K07585	0	0	0	0	0	0	0	0	0	0	0	0	0	0	0	0	0	0	0	0
K07584	3321	4831	3635	3674	5642	7075	6635	7566	2132	2657	2862	2825	2874	2292	101	82	2000	3	2	5
K07583	0	0	0	0	0	0	0	0	0	0	0	0	0	0	0	0	0	0	0	0
K07582	0	0	0	0	0	0	0	0	0	0	0	0	0	0	0	0	0	0	0	0
K07581	0	0	0	0	0	0	0	0	0	0	0	0	0	0	0	0	0	0	0	0
K07580	0	0	0	0	0	0	0	0	0	0	0	0	0	0	0	0	0	0	0	0
K11139	0	0	0	0	0	0	0	0	0	0	0	0	0	0	0	0	0	0	0	0
K05989	7036	8089	7219	9153	9201	9690	11296	11234	6766	7909	7984	9496	11999	8931	14	23	270	2	3	0
K05988	0	0	0	0	0	0	0	0	0	0	0	0	0	0	0	0	0	0	0	0
K05985	1385	1587	1269	1092	1782	2281	1855	2017	912	1036	1036	628	566	438	113	89	2171	3	3	5
K05987	0	0	0	0	0	1	0	0	11	0	1	2	11	0	0	0	2	4991	4999	5115
K05986	1266	100	1162	623	2088	0	914	2	1526	768	1097	678	248	1130	2	10	36	2	0	0
K10843	0	0	0	0	1	0	0	0	0	0	0	0	0	0	11	15	215	0	1	0
K08354	0	0	0	0	1	0	0	0	3	0	0	0	0	0	0	1	0	1864	1888	1881
K10844	0	0	0	0	2	2	186	2	0	0	0	0	1	0	0	0	8	0	0	0
K10848	0	0	0	0	0	0	0	0	0	0	0	0	0	0	0	1	1	0	0	0
K00673	1266	102	1163	624	2090	3	914	2	1536	768	1098	684	298	1133	3	9	112	5462	5435	5561
K00674	3358	3118	3072	3436	982	746	734	991	3645	3663	3273	3443	3804	3745	6609	6611	5334	12372	12333	12574
K00675	1648	525	1294	941	2337	175	1171	303	1583	796	1145	737	337	1151	9	17	187	5463	5435	5566
K00676	2780	4087	2204	3527	5430	5471	6271	6027	1680	1860	2487	3006	3686	2633	8	14	220	1	0	1
K00677	5561	2854	5321	4391	4493	200	2015	340	6670	5187	5458	4777	4261	6001	6598	6603	4530	7384	7332	7453
K06988	0	0	0	0	25	16	17	15	0	0	1	0	0	0	149	114	2026	5	2	1
K06989	53	155	56	112	259	114	94	48	36	68	140	192	132	109	4	6	30	262	220	257
K08351	0	2	1	1	1	2	0	0	11	0	1	6	49	2	2	5	22	5462	5434	5562
K06980	1266	104	1164	626	2091	3	915	6	1540	768	1098	684	299	1133	6636	6630	5043	7384	7332	7455
K06981	0	0	0	0	0	0	0	0	0	0	0	0	0	0	0	0	0	0	0	0
K06982	0	0	0	0	0	0	0	0	0	0	0	0	0	0	0	0	0	0	0	0
K08350	0	2	1	1	2	2	0	0	14	0	1	6	49	2	1	4	6	7333	7328	7450
K06984	0	0	0	0	0	0	0	0	0	0	0	0	0	0	0	0	0	0	0	0
K06985	0	2	0	0	0	0	0	3	0	1	0	1	1	1	7032	7362	2844	49	1	2
K06986	0	0	0	0	0	0	0	0	0	0	0	0	0	0	2	2	20	0	0	0
K06987	1241	1733	1329	1650	2647	3335	3051	3496	1047	1635	1383	1744	1951	1647	6891	7258	1056	5036	4999	5117
K02445	2651	3446	3377	3065	4138	1898	3177	2260	3799	2915	3992	3706	1996	4305	4	11	115	7337	7329	7450
K02444	696	1286	844	1171	2560	2555	2963	2981	710	846	1132	1382	1801	1250	6319	6394	948	7373	7328	7451
K00582	0	0	0	0	0	0	0	0	0	0	0	0	0	0	0	0	0	0	0	0
K00583	0	0	0	0	0	0	0	0	0	0	0	0	0	0	0	0	0	0	0	0
K00580	0	0	0	0	0	0	0	0	0	0	0	0	0	0	0	0	0	0	0	0
K02110	7183	6123	6996	6601	7838	7034	7121	7509	6574	6752	6093	6114	6754	6079	6751	6722	7255	7387	7336	7460
K00586	0	0	0	0	0	0	0	0	0	0	0	0	0	0	0	0	0	0	0	0
K00587	0	0	0	0	0	0	0	0	0	0	0	0	0	0	2	7	9	0	0	0
K00584	3	2	5	2	2	4	2	2	1	0	0	4	0	0	0	0	1	0	0	0
K08921	0	0	0	0	0	0	0	0	0	0	0	0	0	0	0	0	0	0	0	0
K02441	0	2	1	1	2	2	0	0	14	0	1	6	49	2	2	6	38	7335	7328	7450
K00588	376	1090	736	662	372	359	371	426	820	690	963	855	99	1001	140	101	1816	4	1	0
K08922	0	0	0	0	0	0	0	0	0	0	0	0	0	0	0	0	0	0	0	0
K02440	1871	1180	1722	1272	2744	1099	1478	885	1758	1049	1407	961	356	1190	231	199	4409	7341	7336	7460
K00018	7218	7188	7400	7730	8166	7014	7801	7738	7411	7361	7760	7964	7990	8149	5	5	154	4	1	1
K08923	0	0	0	0	0	0	0	0	0	0	0	0	0	0	0	0	0	0	0	0
K02443	1477	2373	1672	2020	2692	3417	3119	3663	1109	1380	1581	1902	1972	1604	9	13	170	4992	4999	5115
K00019	3	59	1	1	567	435	458	524	1	1	0	2	2	1	12067	11917	1662	90	12	15
K02442	0	0	0	0	0	0	0	0	0	0	0	0	0	0	0	1	17	0	0	0
K08925	0	0	0	0	0	0	0	0	0	0	0	0	0	0	0	0	0	0	0	0
K08926	0	0	0	0	0	0	0	0	0	0	0	0	0	0	0	0	9	0	0	0
K08927	0	0	0	0	0	0	0	0	0	0	0	0	0	0	0	0	9	0	0	0
K03149	1643	900	1599	964	3397	1061	1923	1417	1950	1140	1497	1041	501	1345	6466	6511	2849	7377	7331	7452
K06604	0	0	0	0	0	0	0	0	0	0	0	0	0	0	0	0	0	0	0	0
K00015	0	1	0	0	1	1	1	0	0	1	0	0	1	0	6316	6389	949	37	0	1
K01989	2495	4256	3058	3113	5337	6985	6132	7034	2008	2390	2828	3043	3271	2307	6425	6471	3092	41	4	6
K00854	6230	7409	7554	6807	11804	12492	12369	13317	5698	5911	6410	6165	6066	5553	6482	6533	3111	22574	22549	22988
K00855	0	2	1	2	2	2	0	6	14	0	1	6	50	2	277	207	3606	7343	7330	7451
K00856	0	0	0	0	1	0	0	0	0	0	0	0	0	0	8	12	73	0	0	0
K00857	1598	2952	2077	1949	1576	2501	2026	2308	1340	1352	1862	1485	594	1351	130	118	2390	7337	7333	7455
K00850	15576	15917	16529	15973	20189	19377	19652	20786	15992	15703	16190	16147	16436	16116	297	245	4704	17800	17770	18133
K00851	1377	309	1420	808	2343	663	1243	434	1679	937	1289	838	349	1156	731	1008	2278	7349	7332	7452
K00852	6411	6057	8064	6200	11429	10193	10206	10483	6092	5477	6358	5428	4133	5298	6344	6433	1394	14231	14220	14448
K00853	1671	1268	1929	1369	2265	110	1011	160	2374	1505	2150	1602	390	2204	7	14	138	5463	5435	5562
K00858	5957	6774	6184	6450	5950	7262	6577	7753	5788	6261	6026	6282	6620	5966	6891	6823	9036	7390	7336	7461
K00859	7175	6734	7280	7016	7923	7000	7253	7575	7247	6942	7032	6876	6701	7009	6753	6721	7260	7387	7336	7460
K01181	2376	977	1889	1225	2882	631	2002	1068	2259	1847	1657	1110	484	1472	19	27	239	2	0	1
K01180	0	0	0	0	0	0	0	0	0	0	0	0	0	0	0	2	4	0	0	0
K01183	715	1248	818	1150	1887	1908	2312	2291	742	790	1061	1342	1682	1165	15	19	226	7587	7544	7699
K01182	2927	4986	3159	3985	5717	6942	6433	7459	2044	2477	3148	3761	4085	2998	7	12	160	1	0	0
K01185	2726	1611	2286	2502	243	145	145	262	2830	2977	2335	2582	3783	2761	591	901	318	16333	16352	16559
K01184	0	0	0	0	0	0	0	0	0	0	0	0	0	0	6	14	107	1	0	0
K01187	13327	12567	13887	14142	10102	9532	9616	10441	14043	14189	13508	14312	15723	14574	186	161	2514	10722	10658	10935
K01188	4749	4528	4537	4802	5446	6684	6188	7068	4492	4994	4518	4897	6372	4763	25	34	371	4994	5002	5117
K02596	57	42	11	4	78	10	22	43	14	5	7	6	42	0	2	2	45	4991	4999	5115
K13766	0	1	0	0	1	0	0	0	0	0	0	1	0	0	6317	6392	842	37	1	1
K13767	306	109	188	144	0	1	1	0	166	364	9	30	0	11	1	4	68	0	0	0
K13003	0	0	0	0	0	0	0	0	0	0	0	0	0	0	0	0	0	0	0	0
K13002	0	0	0	0	0	0	0	0	0	0	0	0	0	0	0	0	0	0	0	0
K13000	0	0	0	0	0	0	0	0	0	0	0	0	0	0	0	0	0	0	0	0
K02984	0	0	0	0	0	0	0	0	0	0	0	0	0	0	0	0	0	0	0	0
K02986	7292	7047	7526	7117	8084	7301	7500	7774	7383	7092	7275	6963	6868	7149	6754	6722	7289	7387	7336	7460
K02987	0	0	0	0	0	0	0	0	0	0	0	0	0	0	0	0	0	0	0	0
K02636	0	0	0	1	0	0	0	6	0	0	0	0	1	0	274	201	3529	8	2	1
K02982	6654	5941	6789	6018	6389	5590	5407	5786	6755	6354	6335	5713	5287	6005	6753	6721	7256	7387	7336	7460
K02983	0	0	0	0	0	0	0	0	0	0	0	0	0	0	0	0	0	0	0	0
K02638	0	0	0	0	0	0	0	3	0	0	0	0	0	0	137	100	1767	4	1	0
K02639	0	0	0	2	0	0	0	15	0	0	0	0	2	0	685	501	8822	21	5	3
K02988	7211	6975	7423	7019	7632	6558	6957	7086	7378	7062	7259	6931	6822	7138	6752	6718	7262	7387	7336	7456
K08298	184	94	160	138	414	274	450	566	92	56	92	86	55	36	0	0	1	0	0	0
K08299	0	1	0	0	0	0	0	0	0	1	0	0	1	0	5737	5508	679	30	0	0
K03583	0	2	1	1	2	2	0	0	14	0	1	6	49	2	8	18	82	7335	7329	7450
K03582	0	2	1	1	2	2	0	0	14	0	1	6	49	2	8	18	83	7335	7329	7450
K03581	4353	4709	4814	4143	7994	6964	7575	7586	3812	3581	4296	3708	3292	3612	261	212	4087	7344	7334	7456
K03580	1266	102	1163	624	2090	3	914	2	1540	768	1098	684	298	1133	2	9	65	7336	7330	7450
K03587	3155	2730	3098	3257	525	338	411	618	3681	3684	3313	3476	3843	3763	6644	6635	5097	12844	12766	13016
K03586	0	2	1	1	2	3	0	0	14	0	1	6	49	2	7	17	69	7335	7329	7450
K03585	9856	5610	9482	8158	6900	401	3115	666	11826	9608	9821	8879	8285	10872	12072	11938	1793	19746	19662	20022
K03584	7287	7046	7524	7116	8077	7296	7497	7768	7378	7090	7269	6963	6866	7147	6753	6721	7263	7387	7336	7460
K03589	4682	4926	4709	5169	4557	5450	4988	6025	4386	4874	4592	5086	6133	4698	6751	6717	7211	7386	7335	7460
K03588	9212	10167	9871	9788	11941	12162	11935	13261	8755	8826	9024	9263	9380	8903	6760	6734	7461	7388	7336	7460
K01725	0	0	0	0	0	0	185	0	0	0	0	0	1	0	2	1	70	0	0	0
K01724	1266	102	1162	624	2092	3	916	7	1526	768	1097	678	249	1131	6462	6502	2801	43	2	2
K01727	15	2	12	13	216	289	308	310	12	10	27	9	74	21	3	6	52	0	1	0
K01726	1260	2172	1838	1889	3917	4654	4512	5140	1285	1536	1761	2054	2360	1747	3	2	70	1	0	0
K01721	0	0	0	0	0	1	0	0	11	0	1	4	22	0	2	4	107	4991	4999	5115
K01720	0	0	0	0	1	1	0	0	3	0	0	0	1	0	10	20	165	1873	1897	1888
K01722	0	0	0	0	0	0	0	0	0	0	0	0	0	0	0	0	0	0	0	0
K13008	0	0	0	0	0	0	0	0	0	0	0	0	0	0	0	0	0	0	0	0
K01729	0	0	0	0	0	0	0	0	0	0	0	0	0	0	0	1	22	0	0	0
K01728	0	0	0	0	0	1	0	0	11	0	1	2	12	0	4	19	49	4994	4999	5117
K09530	0	0	0	0	0	0	0	0	0	0	0	0	0	0	0	0	0	0	0	0
K09539	0	0	0	0	0	0	0	0	0	0	0	0	0	0	0	0	0	0	0	0
K02188	1455	2672	2036	2166	4072	4808	4409	5193	1494	1743	2019	2341	2497	1934	6453	6484	2675	5241	5215	5307
K02189	1459	2700	2052	2174	4073	4811	4409	5192	1497	1749	2025	2353	2514	1937	6317	6388	933	5237	5215	5306
K02182	0	0	0	0	0	0	0	1	0	0	0	0	1	0	580	877	227	215	215	190
K02183	0	0	0	0	0	0	0	0	0	0	0	0	0	0	0	0	0	0	0	0
K03769	470	816	833	545	1340	1443	1564	1833	463	414	470	320	295	126	12630	12774	1723	15518	15433	15794
K03768	10382	9159	10631	9938	13507	11697	12744	12425	10092	9782	9919	9407	9152	9698	413	328	6091	7350	7337	7457
K03767	33	28	21	43	27	18	17	13	19	4	4	12	52	4	123	109	2248	7337	7333	7455
K03765	0	0	0	0	0	1	0	0	11	0	1	2	12	0	0	0	3	4991	4999	5115
K03764	0	2	1	1	2	2	0	0	14	0	1	6	49	2	2	6	22	7334	7328	7450
K03763	4609	7275	5064	5986	9540	11548	11275	12151	3693	4576	5166	5823	6489	5021	114	92	2201	4	3	5
K03762	95	52	83	72	216	148	227	289	60	28	47	49	76	20	193	148	2446	7550	7545	7643
K03761	1	4	1	1	2	2	0	1	11	0	1	6	50	2	6894	7272	1075	5506	5434	5563
K03760	0	3	1	1	1	2	0	0	11	0	1	7	49	2	6317	6396	846	5499	5435	5563
K09457	1575	538	1281	896	2111	28	1118	18	1559	873	1155	708	251	1131	6549	6566	4569	45	3	6
K09456	1	3	1	1	2	2	0	0	11	0	1	7	49	2	6321	6393	923	5498	5434	5562
K09459	44	92	71	49	61	100	225	45	67	52	195	81	8	48	1	0	6	0	0	0
K09458	8747	6984	8495	7666	10037	6716	8152	7417	8946	8037	8228	7598	7162	8263	19527	19603	10924	17941	17780	18148
K00602	15643	13095	15129	14858	15999	13074	14311	14783	15956	15447	14682	15010	17232	15722	13336	13327	12326	14768	14670	14917
K13988	0	0	0	0	0	0	0	0	0	0	0	0	0	0	0	0	0	0	0	0
K13985	0	0	0	0	0	0	0	0	0	0	0	0	0	0	0	0	0	0	0	0
K09981	15	2	12	13	216	289	307	309	12	10	27	10	74	21	13	11	142	0	0	0
K09980	0	0	0	0	0	0	0	0	0	0	0	0	0	0	3	4	32	0	0	0
K09983	0	0	0	0	0	0	0	0	0	0	0	0	0	0	3	5	89	0	0	0
K09982	0	2	1	1	1	2	0	0	11	0	1	6	49	2	577	876	178	5258	5219	5372
K09985	0	2	1	1	0	0	0	1	0	1	0	0	1	0	6481	6497	3030	43	0	4
K09984	0	0	0	0	0	1	0	0	11	1	1	6	48	2	7	4	67	5230	5208	5359
K09987	0	2	1	1	0	0	0	1	0	1	0	0	1	0	6481	6497	3030	43	0	4
K09986	0	1	0	0	0	0	0	0	0	1	0	0	1	0	6314	6384	870	37	1	1
K09989	757	1462	879	1229	2619	2760	3130	2981	774	921	1136	1442	1919	1325	6	6	109	1	1	0
K09988	740	1349	924	1257	1854	2041	2397	2254	912	981	1148	1455	1895	1315	6311	6384	803	5498	5434	5562
K12583	0	0	0	0	0	0	0	0	0	0	0	0	0	0	8	13	131	0	1	0
K12582	0	2	1	1	2	2	0	0	14	0	1	6	49	2	2	6	23	7335	7328	7450
K12589	0	0	0	0	0	0	0	0	0	0	0	0	0	0	0	0	0	0	0	0
K11720	0	3	1	1	2	3	0	0	14	1	1	7	50	2	6320	6400	923	7372	7329	7451
K09759	970	1815	1169	1448	2634	2435	2806	2725	986	1083	1369	1769	1928	1376	3	3	24	1	0	0
K10985	0	0	0	0	0	0	0	0	0	0	0	0	0	0	0	0	0	0	0	0
K10984	113	205	257	183	226	638	309	417	143	170	196	154	52	23	0	1	3	0	0	0
K07468	0	0	0	0	0	0	0	0	0	0	0	0	0	0	0	0	0	0	0	0
K07469	0	0	0	0	23	37	35	53	0	0	0	0	0	0	0	0	0	0	0	0
K07464	1531	2595	2044	2135	4337	5427	5077	6039	1348	1635	1872	2162	2378	1827	8	14	106	1	0	0
K07465	0	0	0	1	1	0	0	6	0	0	0	0	1	0	278	203	3581	8	2	1
K07466	0	0	0	0	0	0	0	0	0	0	0	0	0	0	0	0	0	0	0	0
K07467	1489	2505	2323	2166	4430	4718	4985	5636	1478	1537	1840	1886	2246	1495	104	81	2012	3	3	4
K07460	6116	5080	6205	5471	5753	4411	4656	4892	6452	6050	5755	5447	5125	5857	6474	6516	2985	7378	7332	7448
K07461	2490	2172	2887	1951	4729	3714	3743	3598	2562	1881	2364	1845	1188	1874	5855	5617	2890	7369	7332	7455
K07462	7081	6643	7071	6849	7817	6628	7183	7341	7170	6855	6930	6801	6817	7072	6879	6807	8874	7391	7335	7461
K07463	0	0	0	0	0	0	0	0	0	0	0	0	0	0	0	0	0	0	0	0
K10679	2531	204	2326	1248	4180	5	1829	3	3076	1535	2196	1367	595	2265	4	15	80	12588	12549	12821
K10678	0	2	1	1	1	2	0	0	11	0	1	6	49	2	2	6	23	5461	5434	5561
K10671	0	0	0	0	0	0	0	0	0	0	0	0	0	0	0	0	0	0	0	0
K10670	1335	2263	1396	1501	4262	3692	3706	4578	1111	1030	866	996	1083	657	0	1	27	0	0	0
K10673	0	0	0	0	0	0	0	0	0	0	0	0	0	0	0	0	7	0	0	0
K10672	73	314	138	119	1540	1023	1125	1214	214	164	124	207	124	87	0	0	10	0	0	0
K10674	0	0	0	0	0	0	0	0	0	0	0	0	0	0	2	2	26	0	0	0
K10677	0	0	0	0	0	1	0	0	11	0	1	2	11	0	0	1	9	4992	4999	5115
K10676	0	0	0	0	0	0	0	0	0	0	0	0	0	0	2	1	17	0	0	0
K08726	0	0	0	0	0	0	0	0	0	0	0	0	0	0	0	0	0	0	0	0
K08724	423	591	330	450	501	1017	685	813	166	188	232	181	152	47	4	6	117	0	1	0
K08722	305	507	368	311	630	803	690	771	406	414	680	452	336	363	4	7	31	7335	7328	7450
K08723	0	2	1	1	1	2	0	0	11	0	1	6	49	2	2	5	22	5460	5434	5561
K08720	0	0	0	0	0	0	0	0	0	0	0	0	0	0	0	0	1	0	0	0
K08721	0	0	0	0	0	0	0	0	0	0	0	0	0	0	3	2	16	0	0	0
K08728	111	212	264	187	251	672	333	438	142	175	197	159	51	23	5	4	50	0	1	0
K10187	0	0	0	0	0	0	0	0	0	0	0	0	0	0	1	0	27	0	0	0
K00119	1	2	0	0	0	0	1	0	1	1	0	1	0	1	12058	11898	1586	68	0	1
K00118	1266	101	1162	623	2088	0	914	2	1526	768	1097	678	248	1131	5743	5520	690	32	0	0
K00449	1	1	0	0	1	1	0	0	11	0	1	2	11	0	6318	6394	908	5029	5000	5116
K00448	1	1	0	0	1	1	0	0	11	0	1	2	11	0	6318	6394	917	5029	5000	5116
K00115	0	0	0	0	0	0	0	0	0	0	0	0	0	0	0	0	0	0	0	0
K00446	0	1	0	0	1	0	0	0	0	1	0	0	0	0	5744	5520	742	30	1	0
K00117	2531	202	2325	1247	4178	3	1829	3	3062	1535	2195	1364	574	2265	583	894	307	5471	5437	5564
K00116	1271	106	1164	626	2104	22	919	10	1550	768	1099	686	309	1133	151	127	2058	12331	12330	12566
K00111	6151	6048	6366	6263	6686	5211	5734	5815	6778	6294	6605	6651	6677	6982	13950	14659	4278	14765	14662	14907
K00442	0	0	0	0	0	0	0	0	0	0	0	0	0	0	0	0	0	0	0	0
K00113	0	2	1	1	2	2	0	0	14	0	1	6	49	2	1	4	7	7334	7328	7450
K00112	1	2	1	1	2	2	0	0	14	0	1	6	49	2	1	4	7	7334	7328	7450
K01539	0	0	0	0	0	0	0	0	0	0	0	0	0	0	0	0	0	0	0	0
K01531	2032	3335	3421	2916	3722	5362	4700	5558	1662	2104	2551	2403	2431	1763	5751	5529	871	12357	12328	12566
K04720	2087	3917	3072	2932	5634	6530	6001	7189	1970	2263	2744	2872	2810	2271	4	5	70	5200	5214	5305
K01533	8838	7391	8569	7948	10253	7315	8463	7822	8846	7802	8226	7654	7184	8230	7447	7701	9068	9523	9449	9593
K01534	12918	13756	14681	12866	18779	18566	18079	20107	12260	11923	12598	11577	11036	11371	13446	13855	6578	14761	14667	14915
K01535	0	0	0	0	0	0	0	0	0	0	0	0	0	0	0	0	2	0	0	0
K01537	7956	7495	7781	7512	8661	7999	8474	8438	7758	7658	7679	7230	7233	7460	398	295	5869	13	6	7
K14358	0	0	0	0	0	0	0	0	0	0	0	0	0	0	0	0	0	0	0	0
K14605	0	0	0	0	0	0	0	3	0	0	0	0	0	0	137	100	1764	4	1	0
K14606	0	0	0	0	0	0	0	3	0	0	0	0	0	0	137	100	1764	4	1	0
K00413	0	2	1	1	0	0	0	1	0	1	0	1	1	0	6484	6507	3053	43	1	4
K10120	3	7	8	4	30	58	43	65	3	6	6	6	2	0	0	0	5	0	0	0
K05600	0	0	0	0	0	0	0	0	0	0	0	0	0	0	0	1	15	0	0	0
K05777	0	2	1	1	4	7	3	2	11	0	1	6	49	2	3	4	31	5460	5434	5561
K03972	0	0	0	0	0	1	0	0	11	0	1	2	11	0	0	0	4	4991	4999	5115
K03973	646	936	714	688	467	785	608	893	149	257	312	202	230	96	6	9	68	7335	7328	7450
K03970	0	2	1	1	2	2	0	0	14	0	1	6	50	2	2	7	29	7335	7328	7450
K03971	0	2	1	1	1	2	0	0	11	0	1	6	49	2	2	5	22	5461	5434	5561
K03976	5631	6367	6107	6156	5928	7237	6557	7736	5768	6256	6022	6259	6567	5961	115	89	2166	3	3	5
K03977	7580	7421	7576	7364	8096	7315	7513	7778	7383	7092	7275	6971	6868	7149	6753	6721	7264	7387	7336	7460
K03974	0	2	1	1	2	2	0	0	14	0	1	6	50	2	2	7	29	7335	7328	7450
K03975	4358	2163	3894	3467	3034	1143	1846	1322	4634	4005	3801	3550	4142	3950	29	32	379	7337	7332	7451
K03978	5993	6921	6344	6452	5992	7298	6583	7767	5853	6320	6176	6281	6618	6016	6605	6605	5320	7382	7333	7460
K03979	7580	7421	7576	7364	8096	7315	7513	7778	7383	7092	7275	6971	6868	7149	6753	6721	7264	7387	7336	7460
K13378	3029	2653	2997	3144	316	198	185	331	3619	3652	3264	3421	3764	3740	5	7	78	7335	7329	7450
K02372	4098	4128	4138	3768	7647	6690	7257	7192	3634	3290	3748	3484	3267	3422	6747	6713	7179	7387	7335	7461
K02371	5596	6175	5659	6060	5357	6247	5939	6863	5403	5837	5398	5906	6474	5766	112	91	2181	4994	5002	5120
K02377	4721	2862	4263	4291	4251	2023	3411	2588	4999	4510	4416	4549	5615	5052	6456	6495	2691	512	437	448
K02379	1366	209	1249	696	2898	625	1638	867	1587	797	1145	731	325	1151	6328	6414	1128	7373	7330	7451
K03396	0	0	0	0	0	0	0	0	0	0	0	0	0	0	0	0	34	0	0	0
K03397	0	0	0	0	0	0	0	0	0	0	0	0	0	0	0	0	0	0	0	0
K03394	2307	3277	2894	2318	3929	4833	4032	5414	1756	2117	1982	1927	1562	1285	12916	12978	5446	10274	10216	10424
K03395	0	0	0	0	0	0	0	0	0	0	0	0	0	0	0	0	0	0	0	0
K03392	0	0	0	0	0	0	0	1	0	0	0	0	0	0	8	9	62	0	1	0
K03393	0	0	0	0	0	0	0	0	0	0	0	0	0	0	0	0	0	0	0	0
K03390	3338	2762	3190	3290	340	237	223	385	3771	4016	3272	3450	3715	3749	3	1	44	0	0	0
K03391	0	0	0	0	0	0	0	0	0	0	0	0	0	0	2	2	28	0	0	0
K03399	4	64	1	0	587	462	476	576	13	4	3	4	12	0	1	0	26	5199	5214	5305
K03027	0	0	0	0	0	0	0	0	0	0	0	0	0	0	0	0	0	0	0	0
K12136	0	0	0	0	0	0	0	0	0	0	0	0	0	0	0	0	0	0	0	0
K12137	3	2	5	2	2	4	2	2	1	0	0	4	0	0	0	0	1	0	0	0
K06610	3	7	8	4	6	21	8	13	3	6	6	6	2	0	2	3	15	0	0	0
K12138	0	0	0	0	0	0	0	0	0	0	0	0	0	0	0	0	0	0	0	0
K12139	0	0	0	0	0	0	0	0	0	0	0	0	0	0	0	0	0	0	0	0
K11444	0	0	0	0	0	0	0	0	0	0	0	0	0	0	0	1	22	0	0	0
K11440	6	8	10	5	0	0	0	0	0	3	0	2	0	0	1	0	2	0	0	0
K11443	0	1	0	0	0	0	0	0	0	1	0	0	1	0	6314	6385	853	37	0	1
K11442	3	2	1	1	6	9	2	2	0	0	0	0	0	0	1	1	8	0	0	0
K00612	1266	100	1162	623	2090	2	915	2	1526	768	1097	678	248	1130	2	5	141	2	0	0
K00613	92	47	80	69	207	137	225	283	46	28	46	43	27	18	0	0	23	0	0	0
K00610	4064	4089	4175	4555	3378	4036	3625	4499	4035	4529	4178	4735	5956	4493	5	8	72	7336	7328	7450
K00611	3826	3548	3495	3349	7430	5943	6762	6550	3336	2939	3468	3273	3015	3269	268	222	4227	7812	7770	7902
K00616	3317	3636	3632	2943	5808	4233	4494	4673	3276	2532	3221	2689	1368	2899	6712	6708	6619	12846	12770	13020
K00617	0	0	0	0	0	0	0	0	0	0	0	0	0	0	0	0	0	0	0	0
K00614	0	0	0	0	0	0	0	0	0	0	0	0	0	0	96	75	1834	2	2	4
K00615	13498	16475	15048	14918	21656	22579	22414	24902	12588	13685	14266	14658	14815	13487	7860	8470	7624	50645	50543	51629
K00619	3	2	5	2	4	4	2	2	1	0	0	4	0	0	12	19	211	208	217	190
K10863	0	0	0	0	0	0	0	0	0	0	0	0	0	0	0	0	0	0	0	0
K07874	0	0	0	0	0	0	0	0	0	0	0	0	0	0	0	0	0	0	0	0
K06234	0	0	0	0	0	0	0	0	0	0	0	0	0	0	0	0	0	0	0	0
K10240	0	0	0	0	1	0	1	0	0	0	0	0	0	0	4	7	85	0	1	0
K10241	0	0	0	0	1	0	1	0	0	0	0	0	0	0	3	6	70	0	1	0
K10242	33	26	19	42	1	0	0	0	5	4	2	5	1	2	3	6	59	0	1	0
K10243	33	26	19	42	1	0	0	0	5	4	2	9	38	4	12	16	175	238	211	244
K04110	0	0	0	0	0	0	0	0	0	0	0	0	0	0	3	3	14	0	0	0
K04113	0	0	0	0	0	0	0	0	0	0	0	0	0	0	0	0	0	0	0	0
K04112	0	0	0	0	0	0	0	0	0	0	0	0	0	0	0	0	0	0	0	0
K04115	0	0	0	0	0	0	0	0	0	0	0	0	0	0	0	0	0	0	0	0
K04114	0	0	0	0	0	0	0	0	0	0	0	0	0	0	0	0	0	0	0	0
K04117	0	0	0	0	0	0	0	0	0	0	0	0	0	0	2	2	8	0	0	0
K04116	0	0	0	0	0	0	0	0	0	0	0	0	0	0	3	2	9	0	0	0
K04118	0	0	0	0	0	0	0	0	0	0	0	0	0	0	0	0	0	0	0	0
K05517	0	2	1	1	2	2	0	0	14	0	1	6	49	2	2	7	40	7326	7323	7442
K07705	30	86	32	47	174	88	149	160	18	51	81	84	68	68	1	1	40	0	0	0
K07704	126	136	117	119	383	229	377	445	65	79	127	131	96	86	2	2	58	0	0	0
K07707	809	1410	1005	1287	2563	2795	2880	2970	770	912	1136	1409	1663	1166	123	99	2281	3	4	4
K07706	770	1279	818	1145	1949	1915	2322	2327	730	790	1066	1332	1625	1160	112	91	2084	3	3	4
K07701	0	2	1	1	1	2	0	0	11	0	1	6	49	2	1	3	12	5461	5434	5562
K07700	0	4	2	2	3	4	0	0	25	0	2	8	61	2	3	9	27	12348	12337	12578
K07703	0	2	1	1	1	3	0	0	22	0	2	8	60	2	1	3	14	10452	10433	10677
K07702	0	4	2	2	3	4	0	0	25	0	2	8	61	2	3	9	27	12348	12337	12578
K07709	0	0	0	0	0	1	0	0	11	0	1	2	12	0	0	0	4	4991	4999	5115
K07708	0	3	1	1	2	3	0	0	14	1	1	7	50	2	6319	6400	918	7372	7329	7451
K01955	8450	9005	9037	9238	12151	11768	12729	12689	8667	8690	9247	9719	10475	9534	6596	6622	5300	7382	7336	7457
K13042	0	0	0	0	0	0	0	0	0	0	0	0	0	0	0	0	0	0	0	0
K09934	0	0	0	0	0	0	0	0	0	0	0	0	0	0	0	2	20	0	0	0
K09935	2750	2281	2961	2547	4780	3031	4168	3484	2578	2239	2529	2350	2025	2493	143	107	1859	1870	1890	1881
K06216	114	214	265	188	233	664	319	429	142	175	196	159	51	23	2	1	35	0	0	0
K09937	0	3	1	1	1	2	0	0	11	0	1	6	49	2	6312	6387	855	5499	5434	5563
K13745	0	2	1	1	2	2	0	0	11	0	1	6	49	2	4	8	56	5461	5435	5562
K13746	0	0	0	0	0	0	0	0	0	0	0	0	0	0	0	0	0	0	0	0
K13747	7024	4377	6924	5655	6422	2986	4506	3198	7630	6406	6620	5683	5156	6615	6320	6388	910	40	2	2
K13740	0	0	0	0	0	0	0	0	0	0	0	0	0	0	0	0	0	0	0	0
K13741	0	0	0	0	0	0	0	0	0	0	0	0	0	0	0	0	0	0	0	0
K13742	0	0	0	0	0	0	0	0	0	0	0	0	0	0	0	0	0	0	0	0
K06211	926	1482	788	1347	1709	1728	2106	1992	642	737	941	1265	1631	1146	2	6	36	7335	7329	7450
K06212	92	49	81	70	209	139	225	283	60	28	47	49	76	20	2	6	23	7335	7328	7450
K09933	0	2	1	1	1	2	0	0	11	0	1	6	49	2	6	16	66	5462	5434	5562
K02618	0	2	1	1	2	2	0	0	14	0	1	6	49	2	7	10	55	7116	7108	7252
K02619	2676	1625	2279	2498	737	577	583	746	2812	2972	2329	2580	3740	2760	6327	6405	1060	7372	7331	7451
K02968	7208	6931	7373	7018	7631	6557	6957	7082	7350	7027	7202	6931	6822	7138	6753	6721	7260	5522	5447	5579
K02966	0	0	0	0	0	0	0	0	0	0	0	0	0	0	0	0	0	0	0	0
K02967	7291	7047	7525	7117	8082	7299	7498	7772	7383	7092	7275	6963	6868	7149	6753	6721	7264	7387	7336	7460
K02616	0	2	1	1	4	3	0	0	14	0	1	6	49	2	13	18	187	7116	7108	7253
K02965	7291	7047	7525	7117	8082	7299	7498	7772	7383	7092	7275	6963	6868	7149	6753	6721	7263	7365	7326	7451
K02962	0	0	0	0	0	0	0	0	0	0	0	0	0	0	0	0	0	0	0	0
K02611	0	2	1	1	2	3	0	0	14	0	1	6	49	2	10	16	165	7117	7108	7252
K02613	0	2	1	1	2	3	0	0	14	0	1	6	49	2	10	13	114	7117	7108	7252
K03569	10778	11851	10504	10817	12723	13318	12874	14169	9286	9402	9605	9392	9268	9096	469	355	6237	7352	7333	7455
K03568	299	435	58	252	591	460	476	542	21	2	7	19	54	4	6599	6611	4499	7380	7330	7452
K03565	5934	6766	6167	6432	5691	6916	6224	7365	5763	6247	5990	6268	6518	5941	133	116	2389	7338	7334	7456
K06218	0	0	0	0	2	3	2	2	0	0	0	1	9	0	8	13	142	470	436	441
K03567	0	2	1	1	2	2	0	0	14	0	1	6	49	2	4	15	56	7335	7328	7450
K03566	0	7	3	3	4	9	1	0	47	0	4	17	123	6	1749	2652	890	22801	22761	23248
K03561	13652	5905	12966	10026	13162	399	5858	679	16388	11910	13111	10905	8979	14261	6746	6726	6564	12387	12335	12569
K03560	0	2	1	1	2	3	0	0	14	0	1	6	49	2	7	17	77	7335	7329	7450
K03563	1833	3303	2001	2784	5496	5628	6214	6254	1585	1848	2413	3048	3667	2700	12	25	284	7336	7329	7447
K03562	0	4	2	2	2	3	0	1	14	1	1	7	50	2	6488	6514	3108	7378	7329	7454
K06430	0	0	0	0	0	0	0	0	0	0	0	0	0	0	0	0	0	0	0	0
K01709	1418	338	1324	847	2842	904	1759	769	1568	867	1263	902	387	1258	2	3	68	2	0	0
K01708	0	3	1	1	1	2	0	0	11	0	1	7	48	2	6317	6388	845	5499	5434	5563
K01707	0	0	0	0	1	0	0	0	0	0	0	0	0	0	580	878	224	7	0	1
K01706	34	141	44	61	256	102	88	36	32	61	107	202	144	87	11	12	123	5462	5434	5562
K01705	0	0	0	0	0	0	0	0	0	0	0	0	0	0	0	0	0	0	0	0
K01704	13716	12718	14125	13763	17210	15097	16286	16717	14369	14186	14429	14585	15517	14807	13074	13139	8277	14782	14678	14919
K01703	14113	13004	14412	14036	17679	15832	16677	17409	14444	14287	14443	14644	15635	14836	13074	13139	8297	14782	14678	14919
K01702	0	0	0	0	0	0	0	0	0	0	0	0	0	0	0	0	0	0	0	0
K14165	0	0	0	0	0	0	0	0	0	0	0	1	0	1	5	5	25	1	1	0
K14164	0	0	0	0	0	0	0	0	0	0	0	0	0	0	1	0	3	0	0	0
K14166	0	0	0	0	0	0	0	0	0	0	0	0	0	0	2	1	54	0	0	0
K14161	1266	101	1162	623	2090	1	915	2	1526	768	1097	678	248	1131	6324	6403	970	39	2	1
K14160	0	1	0	0	0	0	0	0	0	1	0	1	1	0	6318	6386	880	37	0	1
K14162	1266	101	1162	623	2090	1	915	2	1526	768	1097	678	249	1131	6326	6405	1001	39	2	1
K05396	322	491	86	301	275	125	106	44	42	50	85	176	137	72	3	9	69	12326	12328	12565
K03709	1315	243	1229	680	2237	288	1172	193	1593	853	1188	762	415	1218	126	111	2368	4	6	5
K03708	195	347	206	133	951	750	844	1003	313	168	292	160	109	185	112	89	2155	2	3	5
K08160	0	2	1	1	1	2	0	0	11	0	1	6	49	2	2	6	31	5461	5434	5561
K03701	12308	11032	12521	12080	12284	9379	10783	10216	13226	12318	12798	12431	12448	13225	6762	6730	7422	7389	7337	7460
K03700	1808	3163	2325	2501	3603	4803	4263	4981	1394	1756	2075	2256	2356	1810	110	90	2099	3	3	5
K03703	6226	5364	6082	5488	5498	4091	4464	4224	6644	6113	6069	5495	5112	5903	6753	6721	7255	7387	7336	7460
K03702	7291	7047	7525	7117	8082	7299	7498	7772	7383	7092	7275	6963	6868	7149	6753	6721	7264	7387	7336	7460
K03705	2996	4293	3365	3349	5677	7100	6399	7439	2239	2672	2913	2864	2856	2279	6579	6597	4982	44	6	7
K03704	3823	6806	4668	5126	9842	10941	11007	12130	3887	4012	4992	5415	5069	4757	26175	26733	9265	44731	44537	45413
K03707	113	197	103	121	285	392	368	316	110	111	114	119	244	98	6320	6390	980	10042	10009	10241
K03706	1302	2449	1808	1956	3645	4203	4040	4710	1144	1496	1641	2056	2204	1677	108	89	2132	3	3	5
K06289	0	0	0	0	0	0	0	0	0	0	0	0	0	0	0	0	0	0	0	0
K06288	0	0	0	0	0	0	0	0	0	0	0	0	0	0	0	2	2	0	0	0
K06283	2020	3022	2281	2527	3979	4738	4839	5120	1796	2174	2259	2384	2396	2045	3	5	110	1	0	0
K06282	98	52	91	74	213	145	230	286	51	29	46	51	28	18	3	5	69	2081	2110	2078
K06281	98	52	91	74	213	145	230	286	51	29	46	51	28	18	2	4	66	2081	2110	2078
K06287	7052	6619	7070	6881	7704	6573	7135	7268	7170	6849	6920	6796	6786	7074	12968	13036	6256	7422	7333	7456
K06286	114	214	265	188	257	681	336	441	142	175	197	160	52	23	109	87	2083	3	3	5
K06285	74	129	75	42	169	184	208	294	100	48	120	80	13	16	2	4	86	0	0	0
K06284	1245	1264	1033	897	1615	1775	1651	1683	716	1040	943	782	666	541	10	9	159	0	0	1
K08161	223	427	530	376	481	1332	650	865	309	350	395	331	201	49	6	13	114	12587	12548	12822
K07540	0	0	0	0	0	0	0	0	0	0	0	0	0	0	0	0	0	0	0	0
K06438	978	1856	1436	1165	2594	3314	2642	3511	902	1107	1389	1236	909	903	5	6	99	0	0	1
K06869	0	0	0	0	0	0	0	0	0	0	0	0	0	0	0	0	0	0	0	0
K06868	0	0	0	0	0	0	0	0	0	0	0	0	0	0	0	0	0	0	0	0
K06867	1266	103	1163	624	2092	3	916	3	1528	768	1097	682	287	1134	593	907	452	2144	2115	2146
K06866	0	2	1	1	2	2	0	0	14	0	1	6	49	2	2	6	23	7335	7328	7450
K06865	0	0	0	0	0	0	0	0	0	0	0	0	0	0	0	0	0	0	0	0
K06864	2424	2363	2555	2288	5750	4136	4822	4486	2798	2143	2929	2811	2506	3028	142	105	1860	6	2	1
K06863	0	0	0	0	0	0	0	0	0	0	0	0	0	0	0	0	0	0	0	0
K06862	0	0	0	0	0	0	0	0	0	0	0	0	0	0	0	0	0	0	0	0
K06861	4315	2769	4171	3820	2409	212	1105	347	5162	4433	4414	4120	4014	4905	6461	6502	2747	7378	7331	7452
K06860	0	0	0	0	1	0	0	3	0	0	0	0	0	0	144	113	1896	4	2	0
K12659	0	0	0	0	0	0	0	0	0	0	0	0	0	0	0	0	0	0	0	0
K12658	1266	101	1162	623	2089	1	914	2	1526	768	1097	678	249	1131	6310	6383	820	40	1	1
K07547	0	0	0	0	0	0	0	0	0	0	0	0	0	0	0	0	0	0	0	0
K07546	0	0	0	0	0	0	0	0	0	0	0	0	0	0	0	0	0	0	0	0
K15023	0	0	0	0	0	0	0	0	0	0	0	0	0	0	0	0	0	0	0	0
K15022	0	0	0	0	0	0	0	0	0	0	0	0	0	0	0	0	0	0	0	0
K15020	0	0	0	0	0	0	0	0	0	0	0	0	0	0	0	0	0	0	0	0
K15024	1311	2291	1933	2016	4196	5222	4824	5540	1406	1583	1848	2151	2292	1830	3	3	66	1	0	0
K08700	0	0	0	0	0	0	0	3	0	0	0	0	0	0	137	100	1764	4	1	0
K08162	637	1108	737	1100	1695	1712	2091	1986	642	737	941	1257	1630	1146	1	6	24	7335	7328	7450
K07544	0	0	0	0	0	0	0	0	0	0	0	0	0	0	0	0	0	0	0	0
K00137	0	2	1	1	1	2	0	0	11	0	1	6	49	2	2	8	37	5461	5434	5562
K00135	175	285	375	269	296	733	537	474	371	291	246	218	193	52	18644	18510	6560	17900	17768	18134
K00134	8622	7252	8707	7749	10849	7774	8913	8357	8935	7865	8380	7657	7209	8282	6763	6739	7484	17863	17781	18150
K00133	7220	6869	7339	7070	8034	7244	7483	7740	7325	7022	7118	6960	6915	7098	6754	6727	7304	14722	14664	14910
K00132	3	3	5	4	2	4	2	2	4	6	18	32	1	11	2	0	6	0	0	0
K00131	59	96	12	4	643	442	664	567	3	5	6	5	32	0	98	82	1881	2	2	4
K00130	698	1155	750	1107	1782	1731	2116	2037	645	744	947	1266	1699	1149	6494	6536	3150	7638	7552	7709
K00139	0	0	0	0	0	0	0	0	0	0	0	0	0	0	0	0	0	0	0	0
K00138	0	2	1	1	1	1	0	0	0	0	0	4	38	2	1	3	3	469	435	446
K00429	0	2	1	1	1	1	1	0	0	0	0	0	1	0	3	12	72	0	0	4
K00428	3934	1663	3434	3117	2250	130	1037	220	4333	3739	3425	3249	3949	3888	9	15	223	5202	5215	5305
K00421	0	0	0	0	0	0	0	0	0	0	0	0	0	0	0	0	0	0	0	0
K00423	0	0	0	0	0	0	0	0	0	0	0	0	0	0	0	0	2	0	0	0
K00425	3239	2921	3350	3406	787	1026	749	1060	3833	3857	3509	3641	3941	3785	6486	6543	3163	19963	19879	20274
K00427	0	2	1	1	1	2	0	0	11	0	1	6	49	2	4	8	34	5460	5434	5561
K00426	3239	2921	3350	3406	787	1026	749	1060	3833	3857	3509	3641	3941	3785	6483	6543	3155	19954	19873	20266
K14292	0	0	0	0	0	0	0	0	0	0	0	0	0	0	0	0	0	0	0	0
K14379	0	0	0	0	0	0	0	0	0	0	0	0	0	0	0	0	0	0	0	0
K14370	0	0	0	0	0	0	0	0	0	0	0	0	0	0	0	0	0	0	0	0
K14371	0	0	0	0	0	0	0	0	0	0	0	0	0	0	0	0	0	0	0	0
K14372	0	0	0	0	0	0	0	0	0	0	0	0	0	0	0	0	4	0	0	0
K14373	0	0	0	0	0	0	0	0	0	0	0	0	0	0	0	0	4	0	0	0
K14374	0	0	0	0	0	0	0	0	0	0	0	0	0	0	0	0	4	0	0	0
K14375	0	0	0	0	0	0	0	0	0	0	0	0	0	0	0	0	7	0	0	0
K09845	0	0	0	0	0	0	0	0	0	0	0	0	0	0	0	0	9	0	0	0
K14082	0	0	0	0	0	0	0	0	0	0	0	0	0	0	0	0	0	0	0	0
K14083	12	10	16	8	8	11	12	9	3	1	0	12	0	0	2	0	66	0	0	0
K14080	0	0	0	0	0	0	0	0	0	0	0	0	0	0	0	0	0	0	0	0
K14081	0	0	0	0	0	0	0	0	0	0	0	0	0	0	0	0	0	0	0	0
K14086	637	1106	736	1099	1693	1709	2091	1986	628	737	940	1251	1581	1144	0	0	6	0	0	0
K14087	729	1153	816	1168	1900	1846	2316	2269	674	765	986	1294	1608	1162	0	0	6	0	0	0
K14084	47	94	76	52	64	104	42	46	68	52	195	85	8	48	0	0	1	0	0	0
K14088	729	1153	816	1168	1900	1846	2316	2269	674	765	986	1294	1608	1162	0	0	6	0	0	0
K14089	637	1106	736	1099	1693	1709	2091	1986	628	737	940	1251	1581	1144	0	0	6	0	0	0
K01552	3349	3252	3847	3305	7183	6996	6980	7119	3193	2681	3150	2996	2742	2897	836	1076	4364	16	7	7
K01551	182	260	131	115	335	285	489	428	120	110	217	173	114	94	284	208	3629	52	22	20
K01556	0	0	0	0	1	1	1	1	0	0	0	0	0	0	13	20	148	0	1	0
K01557	0	0	0	0	0	0	0	0	0	0	0	0	0	0	1	0	2	0	0	0
K01554	0	0	0	0	25	17	17	12	14	0	2	2	12	0	2	2	48	7065	7103	7186
K01555	0	0	0	0	1	0	0	0	0	0	0	0	0	0	7	7	99	0	1	0
K04708	0	0	0	0	0	0	0	0	0	0	0	0	0	0	0	0	0	0	0	0
K03955	0	0	0	0	0	0	0	0	0	0	0	0	0	0	0	0	0	0	0	0
K13689	0	0	0	0	0	0	0	0	0	0	0	0	0	0	0	0	0	0	0	0
K13688	1342	157	1185	680	2170	23	942	56	1546	786	1155	703	279	1165	580	878	203	9	1	1
K13683	0	2	1	1	1	1	0	0	0	0	0	4	38	2	1	5	14	469	435	446
K13685	1951	926	1889	1172	3003	1451	2154	1224	2013	1266	1699	1179	652	1363	144	108	1945	6	2	1
K13684	0	2	1	1	1	1	0	0	0	0	0	4	38	2	1	5	14	469	435	446
K13687	0	0	0	0	0	0	0	0	0	0	0	0	0	0	3	3	47	0	0	0
K13686	0	0	0	0	0	0	0	0	0	0	0	0	0	0	1	1	10	0	0	0
K14159	0	0	0	0	0	0	0	0	0	0	0	0	0	0	0	0	4	0	2	1
K02399	0	2	1	1	2	2	0	0	3	0	0	4	38	2	2	7	39	2552	2545	2525
K02398	308	636	246	221	1166	994	1054	1243	150	108	180	189	84	61	9	21	125	2344	2329	2335
K02395	246	537	230	213	520	548	572	674	143	97	156	153	51	49	5743	5525	705	2582	2545	2525
K02394	0	3	1	1	2	2	0	0	3	1	0	5	39	2	6321	6400	925	2589	2545	2526
K02397	945	1743	983	1319	2859	2703	3150	3233	775	839	1102	1412	1664	1194	6328	6412	1125	2590	2545	2526
K02396	1736	3166	1905	2708	4961	5257	5791	5953	1594	1965	2465	3212	3658	2883	594	906	538	2352	2329	2336
K02391	0	3	1	1	2	2	0	0	3	1	0	5	39	2	6321	6400	924	2589	2545	2526
K02390	1786	3252	1961	2724	5375	5529	6114	6131	1541	1794	2334	2991	3551	2649	6331	6413	1179	2590	2545	2526
K02393	0	3	1	1	2	2	0	0	3	1	0	5	40	2	6321	6400	928	2589	2545	2526
K02392	3006	5035	3266	4307	8413	8873	9670	9893	2675	3149	3901	4892	5805	4353	6330	6413	1128	2591	2545	2526
K13533	0	0	0	0	0	0	0	0	0	0	0	0	0	0	0	1	17	0	0	0
K13532	0	0	0	0	0	0	0	0	0	0	0	0	0	0	0	0	3	0	0	0
K13531	0	0	0	0	1	0	1	1	0	0	0	0	0	0	1	2	42	0	0	0
K13530	0	0	0	0	24	16	18	13	0	0	1	0	0	0	2	4	48	0	0	0
K01550	0	0	0	0	0	0	0	0	0	0	0	0	0	0	0	0	0	0	0	0
K05658	0	0	0	0	0	0	0	0	0	0	0	0	0	0	0	0	0	0	0	0
K14054	57	44	12	5	79	12	22	43	14	5	7	10	80	3	3	6	24	5462	5434	5562
K02601	8032	7592	8058	7632	9720	8846	9278	9784	7856	7695	7768	7397	7314	7490	6754	6722	7278	7387	7336	7460
K02970	7143	6915	7398	6965	7856	7135	7246	7458	7320	7016	7164	6864	6773	7072	6881	6806	8888	7391	7335	7461
K05378	0	0	0	0	0	0	0	0	0	0	0	0	0	0	0	0	0	0	0	0
K12339	361	1090	725	650	156	71	63	113	833	680	938	854	85	983	9	11	103	12326	12328	12565
K14060	0	0	0	0	1	0	0	0	3	0	0	0	0	0	574	873	148	1871	1888	1881
K11687	0	0	0	0	0	0	0	0	0	0	0	0	0	0	0	0	1	0	0	0
K11686	0	0	0	0	0	0	0	0	0	0	0	0	0	0	0	3	20	0	0	0
K11685	0	2	1	1	1	2	0	0	11	0	1	6	49	2	1	3	6	5460	5434	5561
K11689	120	325	136	201	391	399	359	256	112	192	288	312	310	247	2	2	63	0	0	0
K11688	109	307	130	136	500	455	433	331	95	149	174	248	263	156	4	6	117	0	0	0
K08939	0	0	0	0	0	0	0	0	0	0	0	0	0	0	0	2	6	0	0	0
K03048	201	391	460	248	555	1059	695	839	231	251	379	176	151	99	110	89	2143	3	3	5
K03049	0	0	0	0	0	0	0	0	0	0	0	0	0	0	0	0	0	0	0	0
K13821	3797	307	3488	1872	6270	6	2744	10	4594	2304	3292	2046	845	3396	12933	13036	5755	9765	9667	9788
K13820	2	54	0	0	565	432	456	524	0	0	0	0	1	0	0	0	5	0	0	0
K03042	0	0	0	0	0	0	0	0	0	0	0	0	0	0	0	0	0	0	0	0
K03043	6918	6603	7373	6772	7613	6540	6941	7076	7373	7061	7253	6923	6820	7137	6753	6721	7261	7387	7336	7460
K03040	7135	6655	7371	6960	7779	6984	7342	7426	7344	7045	7249	6896	6868	7128	6753	6721	7268	7387	7336	7460
K03041	0	0	0	0	0	0	0	0	0	0	0	0	0	0	0	0	0	0	0	0
K03046	7211	6977	7424	7020	7633	6559	6957	7089	7378	7062	7259	6931	6823	7138	6890	6821	9028	7391	7337	7461
K03047	0	0	0	0	0	0	0	0	0	0	0	0	0	0	0	0	0	0	0	0
K03044	0	0	0	0	0	0	0	0	0	0	0	0	0	0	0	0	0	0	0	0
K03045	0	0	0	0	0	0	0	0	0	0	0	0	0	0	0	0	0	0	0	0
K00348	3029	2653	2997	3144	316	198	185	331	3619	3652	3264	3421	3764	3740	4	4	46	7334	7329	7450
K09847	0	0	0	0	0	0	0	0	0	0	0	0	0	0	0	0	5	0	0	0
K00692	166	247	267	187	299	644	330	457	141	175	196	158	81	23	3	4	29	1	0	0
K00638	2340	3882	3105	3046	3948	4792	4670	5010	2589	2863	3095	3274	2803	3026	6	6	86	7342	7312	7495
K00639	5080	4449	5123	4810	2906	531	1512	880	6281	5307	5522	5124	4131	6001	14	21	219	7336	7329	7450
K00693	0	0	0	0	0	0	0	0	0	0	0	0	0	0	0	0	0	0	0	0
K00634	4038	4425	3996	4623	3915	3487	3888	4123	4525	4588	4550	4886	5426	5049	6	3	108	1	0	0
K00635	0	0	0	0	0	0	0	0	0	0	0	0	0	0	2	3	61	0	1	0
K00630	0	0	0	0	0	0	0	0	0	0	0	0	0	0	0	0	0	0	0	0
K00631	0	2	1	1	2	2	0	0	14	0	1	6	49	2	5	14	61	7335	7329	7450
K00632	176	430	262	197	392	475	236	436	159	148	183	196	164	87	5910	5667	2996	14695	14655	14894
K00633	695	1209	798	1175	2118	2135	2592	2522	684	815	1056	1357	1810	1237	2	3	31	6856	6888	6996
K00691	113	267	264	187	840	1120	806	974	143	175	197	159	51	23	3	4	74	0	1	1
K00696	0	0	0	0	0	0	0	0	0	0	0	0	0	0	0	0	1	0	0	0
K00694	104	191	83	55	707	545	519	619	95	58	203	93	101	51	289	218	3727	12334	12330	12566
K00695	0	0	0	0	0	0	0	3	0	0	0	0	0	0	137	100	1764	4	1	0
K10854	0	0	0	0	0	0	0	0	0	0	0	0	0	0	0	0	2	0	0	0
K07811	0	0	0	0	0	0	0	0	0	0	0	0	0	0	0	0	0	0	0	0
K07810	0	2	1	1	2	2	0	0	14	0	1	10	86	4	1	6	23	7586	7542	7695
K07813	2202	3402	2084	2310	5466	5886	5467	6540	1485	1861	1712	2177	2288	1818	6	6	81	0	0	0
K07812	92	47	80	69	207	138	225	283	57	28	47	45	38	18	4	7	83	5200	5216	5305
K07814	670	1162	773	1169	1700	1728	2098	2002	649	760	998	1288	1599	1182	10	13	97	1	0	0
K07816	424	707	384	460	864	1171	1034	1035	176	280	255	189	53	23	111	89	2112	3	3	5
K00090	0	2	1	1	1	2	1	0	11	0	1	6	49	2	6	16	80	5462	5434	5562
K00091	988	1307	995	1294	1778	1827	2148	2049	861	1153	1144	1362	1590	1203	278	202	3606	9	2	2
K00094	349	507	606	433	444	762	589	878	117	211	251	192	178	93	2	0	3	5230	5208	5358
K00096	1464	2986	1692	2183	2164	2109	2514	2455	1483	1540	1902	2198	1606	2145	5	3	86	0	0	0
K00097	4464	3209	4446	4026	3196	1424	1923	1455	5542	4842	4667	4579	4485	5290	7043	7384	3043	17390	17339	17692
K00098	0	0	0	0	0	1	0	0	11	0	1	2	11	0	12	17	186	4992	5001	5115
K00099	7028	6587	6979	6787	7332	5843	6615	6624	7166	6823	6910	6768	6771	7063	166	143	2245	7342	7332	7451
K10228	0	0	0	0	1	0	0	0	0	0	0	0	0	0	582	878	257	7	0	1
K10229	0	0	0	0	1	0	0	0	0	0	0	0	0	0	580	877	232	7	0	1
K12548	0	0	0	0	0	0	0	0	0	0	0	0	0	0	0	0	0	0	0	0
K10222	0	0	0	0	0	0	0	0	0	0	0	0	0	0	0	0	4	0	0	0
K10220	0	0	0	0	0	0	0	0	0	0	0	1	0	1	7	6	41	1	0	0
K10221	0	0	0	0	0	0	0	0	0	0	0	1	0	1	7	5	45	1	0	0
K10227	1	0	0	0	1	0	0	0	0	0	0	0	0	0	581	879	245	7	0	1
K05822	17	3	12	14	222	298	309	311	12	10	27	9	74	21	1	5	102	0	0	0
K01949	0	0	0	0	0	0	0	0	0	0	0	0	0	0	0	0	0	0	0	0
K01945	6822	6286	7031	6638	7795	6588	7158	7317	7172	6853	6926	6792	6816	7073	6583	6607	5057	7381	7335	7457
K01947	0	0	0	0	0	0	0	0	0	0	0	0	0	0	0	0	1	0	0	0
K01946	0	0	0	0	0	0	0	0	0	0	0	0	0	0	0	0	0	0	0	0
K01941	1323	144	1174	628	2168	12	1122	45	1539	773	1104	684	291	1131	8	13	74	5017	5010	5129
K01940	6468	5775	6423	6204	7348	5827	6569	6435	7061	6641	6671	6606	6684	6981	6582	6606	5063	7381	7335	7457
K06357	0	0	0	0	0	0	0	0	0	0	0	0	0	0	0	0	0	0	0	0
K07729	7212	9593	8073	8190	17695	16744	17879	18361	7208	7375	8287	8881	9511	8138	251	208	4688	6873	6903	7016
K07728	0	0	0	0	0	0	0	0	0	0	0	0	0	0	0	0	0	0	0	0
K07727	5301	7831	6413	6108	7542	9737	8646	10388	4162	4880	5060	4850	3834	3943	396	297	5809	12	7	8
K07726	712	968	862	642	2227	2784	2657	2612	722	671	1005	768	998	544	142	110	1898	12343	12333	12567
K07725	0	0	0	0	0	0	0	0	0	0	0	0	0	0	0	0	0	0	0	0
K07724	0	2	1	1	2	3	0	0	25	0	2	2	14	0	2	6	34	12090	12118	12323
K07723	76	184	75	42	734	616	853	822	101	48	120	80	13	16	2	5	111	0	0	0
K07722	1358	148	1242	692	2296	139	1140	284	1583	796	1144	723	287	1149	5740	5513	702	5231	5215	5305
K07721	0	0	0	0	0	0	0	0	0	0	0	0	0	0	0	0	0	0	0	0
K07720	9078	15640	11095	13700	22346	25163	26738	27829	8444	10228	12648	15565	17454	13440	30	32	478	5	0	2
K00899	70	165	80	113	124	281	251	196	98	105	163	139	218	135	6	12	119	5462	5435	5562
K05824	0	0	0	0	0	0	0	0	0	0	0	0	0	0	0	0	0	0	0	0
K00891	7180	8852	7827	8186	8953	11079	10073	12123	6837	7595	7501	8125	8711	7582	6590	6615	5122	14715	14663	14907
K00892	0	2	1	1	2	2	0	0	14	0	1	6	49	2	2	6	23	7334	7328	7450
K00895	1266	100	1162	623	2089	0	915	2	1526	768	1097	678	248	1130	6	5	54	2	0	0
K00897	141	244	294	239	254	665	332	442	180	220	256	208	165	68	577	879	195	4998	5000	5116
K08151	1266	101	1162	624	2113	17	931	16	1529	768	1098	678	250	1131	1286	1849	2127	1884	1891	1883
K08153	292	376	51	248	46	42	36	22	1	0	1	8	1	0	4	8	102	0	0	0
K08154	0	2	1	1	2	2	0	0	14	0	1	6	49	2	3	6	24	7334	7328	7450
K02948	7291	7047	7525	7117	8082	7299	7498	7772	7383	7092	7275	6963	6868	7149	6752	6719	7253	7387	7336	7460
K02942	0	0	0	0	0	0	0	0	0	0	0	0	0	0	0	0	0	0	0	0
K02944	0	0	0	0	0	0	0	0	0	0	0	0	0	0	0	0	0	0	0	0
K05665	0	0	0	0	0	0	0	0	0	0	0	0	0	0	0	0	0	0	0	0
K02946	7289	7040	7518	7113	8075	7278	7490	7759	7380	7085	7269	6958	6866	7149	6753	6721	7263	7387	7336	7460
K13793	0	0	0	0	0	0	0	0	0	0	0	0	0	0	0	0	0	0	0	0
K06352	0	0	0	0	0	0	0	0	0	0	0	0	0	0	0	0	0	0	0	0
K01769	0	0	0	0	0	0	0	0	0	0	0	0	0	0	0	0	2	0	0	0
K01768	2531	200	2324	1248	4179	1	1835	16	3051	1536	2194	1355	499	2261	579	441	7854	19	5	2
K01761	292	430	50	247	583	452	658	532	4	1	0	8	1	0	6314	6387	887	2119	2110	2079
K01760	358	501	136	268	133	80	252	83	49	52	75	36	102	7	6328	6405	1066	7372	7330	7452
K01762	0	0	0	0	0	0	0	0	0	0	0	0	0	0	0	0	0	0	0	0
K09578	0	0	0	0	0	0	0	0	0	0	0	0	0	0	0	0	0	0	0	0
K01766	0	2	1	1	2	2	0	0	14	0	1	6	49	2	2	7	40	7335	7328	7450
K08164	0	1	1	0	1	0	1	0	0	0	0	0	0	0	576	875	214	7	0	1
K02493	7211	6977	7424	7020	7634	6559	6957	7086	7378	7062	7259	6931	6822	7138	6757	6724	7302	7387	7336	7460
K08166	0	0	0	0	0	0	0	0	0	0	0	0	0	0	1	2	34	1	0	0
K08167	1	2	1	1	3	3	0	1	14	0	1	6	49	2	18	17	163	7335	7330	7450
K02496	0	2	1	1	2	3	0	0	14	0	1	6	49	2	7	17	67	7335	7328	7450
K02497	3	2	1	1	7	9	3	3	0	0	0	0	0	0	2	5	93	0	0	0
K02494	0	2	1	1	2	3	0	0	14	0	1	6	49	2	7	17	69	7335	7329	7450
K02495	10754	10219	11000	10253	14797	12496	13551	13634	10664	10009	10506	10116	9788	10365	13210	13220	10068	14974	14881	15102
K02498	0	3	1	1	2	3	0	0	14	0	1	7	50	2	6319	6399	911	7372	7328	7451
K02499	243	414	174	215	1022	843	1039	1104	175	165	337	230	134	244	4	6	112	0	0	0
K08168	0	0	0	0	0	0	0	0	0	0	0	0	0	0	1	2	28	0	0	0
K08169	361	1093	726	651	156	71	63	112	819	681	937	857	112	985	5742	5520	711	5752	5654	5818
K14415	641	1134	750	1108	1695	1713	2276	1988	635	742	946	1263	1599	1148	3	5	46	1865	1889	1881
K14414	1266	100	1162	623	2089	2	914	2	1540	768	1098	680	260	1131	4	7	65	6858	6888	6996
K06881	7597	7549	7728	7349	8090	7299	7310	7763	7431	7149	7414	6958	6817	7187	256	194	4036	9	5	6
K00436	0	0	0	0	0	0	0	0	0	0	0	0	0	0	2	0	15	0	0	0
K06332	0	0	0	0	0	0	0	0	0	0	0	0	0	0	1	1	62	0	0	0
K12815	0	0	0	0	0	0	0	0	0	0	0	0	0	0	0	0	0	0	0	0
K12810	0	0	0	0	0	0	0	0	0	0	0	0	0	0	0	0	0	0	0	0
K06885	495	766	511	496	577	1080	898	853	236	252	385	185	154	100	247	190	3916	7	4	5
K00437	2	54	0	0	565	432	456	524	0	0	0	0	1	0	0	0	5	0	0	0
K06335	0	0	0	0	0	0	0	0	0	0	0	0	0	0	0	0	2	0	0	0
K06334	2813	4143	2812	3503	6656	7273	7607	7922	2444	2897	3101	3601	4181	3198	4	4	114	1	0	1
K03547	2474	3484	2575	2763	4467	5075	4856	5538	1802	2224	2240	2445	2599	2037	157	127	2051	7339	7332	7452
K03546	1741	2039	1688	1535	2630	3223	2812	3492	1201	1447	1326	1193	1012	884	294	228	3810	7343	7333	7452
K03545	8586	9361	9259	9037	11455	11392	11269	12309	8497	8509	8832	8996	9019	8807	6753	6722	7273	7388	7336	7460
K03544	8455	9214	9037	8945	11357	11047	10942	11989	8372	8410	8600	8942	8816	8700	6753	6722	7269	7388	7336	7460
K03543	3934	1669	3436	3119	2254	133	1038	220	4340	3741	3425	3258	4026	3892	12065	11928	1794	9529	9438	9589
K06888	2245	1740	2008	2077	4387	2205	3512	2569	2192	1573	2176	2052	1917	2380	6451	6492	2685	43	2	1
K10941	0	0	0	0	0	0	0	0	0	0	0	0	0	0	2	8	30	0	0	0
K03549	1519	546	1702	1036	2561	1309	1557	854	1822	1117	1487	1002	402	1180	6323	6406	1046	5502	5436	5564
K03548	0	2	1	1	2	2	0	0	14	0	1	6	49	2	3	7	41	7334	7328	7450
K10940	0	0	0	0	0	0	0	0	0	0	0	0	0	0	0	0	0	0	0	0
K02236	427	612	330	455	355	792	590	509	147	183	214	178	54	33	217	174	4176	5	6	9
K02237	3721	3812	3885	3560	7086	6113	6491	6607	3270	2739	3313	3179	2809	3087	126	117	2336	7340	7334	7455
K02234	0	1	0	0	0	0	0	3	0	1	0	1	1	0	6453	6485	2651	41	1	1
K02232	1785	2843	2259	2360	4074	4811	4595	5197	1692	2146	2080	2408	2516	2056	6461	6495	2814	5241	5216	5307
K02233	2495	4079	3065	3499	5934	6700	6890	7476	2419	2931	3140	3735	4110	3215	6461	6494	2816	5242	5217	5307
K02230	1268	104	1163	624	2089	1	915	5	1526	768	1097	678	249	1131	6457	6490	2701	43	2	1
K02231	4783	5606	5392	5101	9771	8643	9544	9654	4332	4300	4955	5079	4887	4722	12925	12997	5605	12171	12122	12321
K06359	0	0	0	0	0	0	0	0	0	0	0	0	0	0	0	0	0	0	0	0
K02238	5017	5236	4680	5232	6668	7413	6975	7998	4711	5013	4845	5227	6499	4888	268	218	4186	7342	7335	7456
K02239	0	0	0	0	0	0	0	0	0	0	0	0	0	0	1	4	79	0	0	0
K03723	6971	6388	7060	6844	7528	6807	7110	7118	7204	6918	6994	6850	6841	7057	6594	6613	5282	7381	7337	7457
K03722	1685	772	1863	1137	3953	2596	2934	2362	1970	1250	1813	1223	665	1389	268	227	4104	7344	7333	7456
K03721	0	2	1	1	4	5	2	2	14	0	1	6	49	2	2	7	45	7335	7328	7450
K03720	0	2	1	1	2	2	0	0	14	0	1	6	49	2	3	6	23	7335	7328	7450
K03727	33	26	19	42	1	0	0	0	5	4	2	5	1	2	10	14	157	0	1	0
K03726	0	0	0	0	0	0	0	0	0	0	0	0	0	0	0	0	0	0	0	0
K03725	0	0	0	0	0	0	0	0	0	0	0	0	0	0	0	0	0	0	0	0
K03724	1417	410	1451	863	2547	709	1283	418	1684	946	1297	927	336	1160	6326	6403	1005	5030	5001	5116
K06358	0	0	0	0	0	0	0	0	0	0	0	0	0	0	0	0	0	0	0	0
K12673	0	0	0	0	0	0	0	0	0	0	0	0	0	0	0	0	0	0	0	0
K12679	0	0	0	0	0	0	0	0	0	0	0	0	0	0	0	0	0	0	0	0
K12678	0	0	0	0	0	0	0	0	0	0	0	0	1	0	0	0	1	0	0	0
K06410	1503	1984	1454	1419	2400	3030	2627	3217	676	1076	878	780	560	514	5	6	101	0	0	1
K11898	0	2	1	1	1	1	0	0	0	0	0	4	38	2	6	8	37	261	220	256
K11899	0	0	0	0	0	0	0	0	0	0	0	0	0	0	2	0	13	0	0	0
K11896	0	2	1	1	2	5	0	0	39	0	3	16	119	4	7	12	95	19242	19224	19631
K11897	0	2	1	1	1	1	0	0	0	0	0	4	38	2	6	9	61	261	220	256
K11894	0	0	0	0	1	0	0	0	3	0	0	0	0	0	2	2	34	2082	2109	2078
K11895	0	2	1	1	2	5	0	0	36	0	3	16	119	4	7	12	95	17369	17330	17743
K11892	0	2	1	1	2	5	0	0	36	0	3	14	108	4	8	12	101	17578	17546	17932
K11893	0	2	1	1	2	5	0	0	36	0	3	14	108	4	7	12	95	17369	17330	17743
K11890	0	2	1	1	1	1	0	0	0	0	0	4	38	2	6	9	66	261	220	256
K11891	0	2	1	1	2	5	0	0	36	0	3	14	107	4	7	12	105	17578	17546	17932
K08762	0	0	0	0	0	0	0	0	0	0	0	0	0	0	0	0	2	0	0	0
K08764	0	0	0	0	0	0	0	0	0	0	0	0	0	0	0	0	0	0	0	0
K08765	0	0	0	0	0	0	0	0	0	0	0	0	0	0	0	0	0	0	0	0
K10418	0	0	0	0	0	0	0	0	0	0	0	0	0	0	0	0	0	0	0	0
K11325	0	0	0	0	0	0	0	3	0	0	0	0	0	0	137	100	1764	4	1	0
K11326	0	0	0	0	0	0	0	0	0	0	0	0	0	0	0	0	0	0	0	0
K11327	0	0	0	0	0	0	0	0	0	0	0	0	0	0	0	0	0	0	0	0
K11328	0	0	0	0	0	0	0	0	0	0	0	0	0	0	0	0	0	0	0	0
K11329	0	0	0	1	0	0	0	6	0	0	0	0	1	0	274	200	3529	8	2	1
K00151	1	3	1	1	2	3	0	0	14	1	1	7	49	2	5745	5522	778	7147	7108	7253
K00150	0	0	0	0	0	0	0	3	0	0	0	0	0	0	137	100	1765	4	1	0
K00153	0	0	0	0	0	0	0	0	0	0	0	0	0	0	5	3	45	0	0	0
K00400	0	0	0	0	0	0	0	0	0	0	0	0	0	0	0	0	0	0	0	0
K00407	0	1	0	0	0	0	0	0	0	1	0	1	0	0	6316	6385	890	37	1	1
K00406	1266	101	1162	623	2090	1	915	2	1526	768	1097	678	248	1131	6317	6389	929	39	2	1
K00405	1266	101	1162	623	2090	1	915	2	1526	768	1097	678	248	1131	6317	6388	927	39	2	1
K00404	1266	101	1162	623	2089	1	915	2	1526	768	1097	678	248	1131	6317	6389	936	39	2	1
K00158	111	207	257	184	250	660	327	428	139	169	191	154	50	22	5	5	130	0	1	0
K01342	0	0	0	0	0	0	1	0	0	0	0	0	0	0	0	4	13	0	0	0
K09388	0	0	0	0	0	0	1	0	0	0	0	0	0	0	1	3	31	0	0	0
K09386	1	1	0	0	1	0	0	0	0	0	0	1	0	0	6320	6389	909	37	0	1
K09384	407	594	324	439	242	672	516	432	142	179	196	170	52	23	4	5	85	0	1	0
K04094	1646	1810	1537	1339	2036	2902	2369	2757	1091	1176	1263	803	651	590	6560	6571	4736	44	4	7
K04095	1346	1805	1242	1680	1930	2364	2416	2408	958	1273	1141	1454	1693	1180	16	19	263	12325	12328	12565
K04096	7140	6801	7243	6974	7584	6514	6948	7063	7309	6998	7107	6928	6823	7085	6586	6609	5091	7381	7336	7457
K04097	0	0	0	0	1	1	0	0	3	2	0	0	1	0	8	8	141	1865	1889	1881
K04090	0	0	0	0	0	0	0	0	0	0	0	1	0	1	11	14	153	1	0	0
K04091	1266	102	1163	624	2091	4	916	3	1550	768	1099	686	308	1133	33	37	526	12320	12324	12558
K04092	33	27	19	42	1	0	0	0	5	4	2	5	2	2	6323	6398	972	37	1	1
K04093	0	2	1	1	1	2	0	0	11	0	1	2	12	0	2	10	13	4992	4999	5119
K04098	0	0	0	0	0	0	0	0	0	0	0	0	0	0	2	1	17	0	0	0
K04099	0	0	0	0	0	0	0	0	0	0	0	0	0	0	0	0	13	0	0	0
K01578	0	0	0	0	0	0	0	0	0	0	0	0	0	0	4	4	62	0	0	0
K01579	4555	3352	4470	4002	2915	759	1506	1050	5328	4643	4672	4387	4154	4961	159	132	2089	7341	7331	7451
K01574	5	9	8	5	13	29	10	15	3	6	6	6	2	1	5	6	107	0	0	0
K01575	3	4	2	2	55	42	36	27	12	0	3	6	49	2	113	94	2098	5256	5223	5377
K01576	0	0	0	0	0	0	0	0	0	0	0	0	0	0	4	3	64	0	0	0
K01577	141	230	275	224	220	635	308	414	143	173	192	159	51	24	0	0	36	0	0	0
K01571	1932	2935	2269	2432	3760	4554	4396	5084	1643	2090	2167	2445	2444	2014	0	2	55	9983	9998	10230
K01572	6175	6912	6522	7102	6135	7091	7046	7492	6309	7122	6830	7456	8049	7178	4	3	96	10006	10008	10239
K01573	0	0	0	0	0	2	0	0	22	0	2	4	22	0	0	0	4	10004	10008	10239
K02009	1071	1796	1570	1698	2942	3124	3345	3615	1055	1191	1457	1650	1869	1358	3	3	60	5200	5214	5305
K02008	9244	13142	10751	10824	18857	22599	21252	24105	7780	9054	9826	10263	10470	8073	6394	6026	11306	12112	12125	12325
K02005	8959	5645	8460	7597	6527	2737	3843	2838	10142	8927	8680	8308	8753	9487	808	608	11129	26	9	7
K02004	47711	42545	46023	46262	59972	50857	56453	56428	46760	45277	45003	45583	50851	46804	7884	7657	25540	7661	7587	7684
K02007	1277	2095	1720	1848	3401	3547	3793	4272	1220	1397	1711	1837	2009	1545	5885	5617	2555	5234	5216	5306
K02006	13135	19172	15385	15742	27316	32595	30943	35108	10754	12400	13973	14638	15390	11627	6657	6228	15515	13984	14019	14212
K02001	579	753	102	495	32	36	32	13	15	1	1	23	51	3	12650	12795	2042	7409	7330	7452
K02000	579	753	102	495	56	52	49	25	16	1	2	23	51	3	12640	12783	1878	7409	7330	7452
K02003	44938	48522	48749	47191	84256	77569	83728	85913	42382	41627	45111	45718	47615	44080	7756	7552	24065	7451	7373	7494
K02002	582	756	107	498	59	56	51	27	17	1	2	27	51	3	13794	14536	2305	7423	7331	7454
K03065	0	0	0	0	0	0	0	0	0	0	0	0	0	0	0	0	0	0	0	0
K08952	0	0	0	0	0	0	0	0	0	0	0	0	0	0	0	0	0	0	0	0
K03060	4070	4129	4226	3800	6970	5931	6202	6320	3678	3331	3798	3494	3008	3313	6750	6721	7224	7387	7336	7460
K13809	0	0	0	0	0	0	0	0	0	0	0	0	0	0	0	0	0	0	0	0
K10948	0	0	0	0	0	0	0	0	0	0	0	0	0	0	0	0	0	0	0	0
K09607	0	0	0	0	0	0	0	0	0	0	0	0	0	0	3	1	64	0	0	0
K06125	0	0	0	0	0	0	0	0	0	0	0	0	0	0	0	0	0	0	0	0
K04337	0	0	0	0	0	0	0	0	0	0	0	4	36	2	0	0	1	469	435	442
K06120	349	507	606	433	444	761	589	878	106	211	250	186	130	91	0	0	0	0	0	0
K06121	0	0	0	0	0	0	0	0	0	0	0	0	0	0	0	0	0	0	0	0
K04336	0	2	1	1	1	1	0	0	0	0	0	4	38	2	1	3	3	469	435	446
K01127	0	0	0	0	0	0	0	0	0	0	0	0	0	0	0	0	0	0	0	0
K09703	4	55	0	0	566	433	458	525	0	0	0	0	0	0	15	18	194	1	1	0
K00004	0	0	0	0	48	32	33	23	1	0	1	0	0	0	10	4	50	0	2	1
K14699	0	0	0	0	0	0	0	0	0	0	0	0	0	0	0	0	2	0	0	0
K09702	84	148	189	108	183	295	324	160	170	158	361	204	84	119	17	19	241	4991	5001	5119
K14698	0	0	0	0	0	0	0	0	0	0	0	0	0	0	0	0	2	0	0	0
K05311	116	275	266	188	820	1126	975	1001	144	180	198	161	52	23	4	7	145	0	0	0
K13829	66	51	38	83	0	0	0	0	9	7	3	10	3	4	0	0	13	0	0	0
K10943	0	0	0	0	0	0	0	0	0	0	0	0	0	0	0	2	22	0	0	0
K07291	0	0	0	0	0	0	0	0	0	0	0	0	0	0	0	0	0	0	0	0
K07290	0	2	1	1	1	2	0	0	0	0	0	4	38	2	6	17	67	470	435	446
K10206	4094	3971	4579	3903	7258	6494	7056	7193	3607	3337	3901	3530	2982	3391	279	206	3610	10	2	2
K10202	1	0	0	0	23	37	35	53	0	0	0	0	0	0	2	2	20	0	0	0
K10208	3	2	1	1	6	9	2	2	0	0	0	0	0	0	1	1	7	0	0	0
K10209	19	15	6	16	47	49	210	34	2	2	10	5	0	10	0	1	9	0	0	0
K01966	1	2	1	1	2	0	0	1	0	1	0	1	1	0	6498	6522	3308	43	2	4
K01965	0	2	1	1	0	0	0	1	0	1	0	1	1	0	6486	6502	3079	43	0	4
K01964	57	42	11	4	78	9	22	43	3	5	6	4	31	0	2	0	2	0	0	0
K01963	3199	2648	3142	2394	5419	4366	4461	4414	2735	2326	2448	1963	1428	2012	6576	6596	4954	7380	7334	7457
K01962	2593	1470	2185	1624	4099	2379	3204	2304	2291	1738	1874	1238	959	1528	6574	6596	4902	9244	9223	9338
K01961	8098	7194	8103	7509	11248	10915	11091	12105	7436	7648	7373	7176	7910	6902	13168	13204	10075	14522	14458	14671
K01960	3029	2651	2996	3143	315	196	185	331	3605	3652	3263	3415	3714	3738	3	1	53	0	0	0
K01969	1	1	0	0	1	0	0	0	0	1	0	1	1	0	6324	6400	954	37	2	1
K01968	0	1	0	0	0	0	0	0	0	1	0	1	1	0	6320	6394	902	37	1	1
K07749	842	1598	1127	1442	2739	2893	2948	2977	836	1017	1329	1600	1727	1275	32	41	562	1874	1897	1888
K07748	0	0	0	0	0	0	0	0	0	0	0	0	0	0	0	0	1	0	0	0
K07741	481	780	927	638	769	1502	1151	1368	275	423	515	350	182	124	1	1	45	0	1	1
K07740	0	2	1	1	1	2	0	0	11	0	1	6	49	2	2	6	40	5462	5434	5562
K07743	0	0	0	0	0	0	0	0	0	0	0	0	0	0	0	0	0	0	0	0
K07742	2855	4062	3090	3125	5456	6465	6090	7024	2095	2499	2721	2705	2805	2254	6571	6582	4916	44	5	7
K07745	0	0	0	0	0	0	0	0	0	0	0	0	0	0	0	0	0	0	0	0
K07744	0	0	0	0	0	0	0	0	0	0	0	0	0	0	0	0	0	0	0	0
K07746	0	2	1	2	2	1	1	3	3	0	0	0	2	0	727	995	2120	1898	1899	1895
K01299	1940	1347	1944	1783	4041	1814	3096	2030	2188	1561	2131	2102	1973	2351	172	125	2377	5469	5435	5560
K01295	1381	478	1384	826	3102	952	1776	831	1719	1020	1482	1062	575	1387	14	18	204	25	10	13
K01297	660	1216	758	1115	2394	2264	2655	2670	649	751	962	1274	1653	1155	148	116	1947	5465	5435	5562
K02922	0	0	0	0	0	0	0	0	0	0	0	0	0	0	0	0	0	0	0	0
K05603	0	0	0	0	0	1	0	0	11	0	1	2	11	0	4	3	42	4992	4999	5115
K02921	0	0	0	0	0	0	0	0	0	0	0	0	0	0	0	0	0	0	0	0
K02926	7291	7047	7525	7117	8082	7299	7498	7772	7383	7092	7275	6963	6868	7149	6753	6721	7263	7387	7336	7460
K05607	0	0	0	0	0	0	0	0	0	0	0	0	0	0	0	0	0	0	0	0
K02924	0	0	0	0	0	0	0	0	0	0	0	0	0	0	0	0	0	0	0	0
K05605	0	0	0	0	0	0	0	0	0	0	0	0	0	0	0	0	0	0	0	0
K02928	0	0	0	0	0	0	0	0	0	0	0	0	0	0	0	0	0	0	0	0
K02929	0	0	0	0	0	0	0	0	0	0	0	0	0	0	0	0	0	0	0	0
K00216	0	3	1	1	1	2	0	0	11	0	1	6	49	2	5740	5515	681	5492	5434	5562
K00217	0	0	0	0	0	0	0	0	0	0	0	0	0	0	5	2	51	0	0	0
K00214	0	0	0	0	0	0	0	0	0	0	0	0	0	0	0	0	0	0	0	0
K00215	8171	8227	7998	8024	9518	8435	8800	9392	7569	7253	7484	7188	7029	7279	6753	6723	7279	7387	7335	7460
K00213	0	0	0	0	0	0	0	0	0	0	0	0	0	0	0	0	0	0	0	0
K00210	0	0	0	0	0	0	0	3	0	0	0	0	0	0	713	973	1937	11	1	1
K00211	0	0	0	0	0	0	0	0	0	0	0	0	0	0	0	0	0	0	0	0
K00218	0	0	0	0	1	0	0	4	0	0	0	0	0	0	139	103	1771	4	1	0
K00219	92	50	81	71	209	140	225	284	63	35	65	78	78	32	13	24	115	7335	7330	7450
K01035	2	54	0	0	565	433	456	524	0	0	0	0	1	0	0	0	12	208	215	190
K01034	508	990	371	495	1075	1171	941	1136	197	232	272	271	232	170	1	0	41	208	215	190
K04517	7108	6653	7079	6883	7809	6604	7174	7320	7158	6852	6925	6794	6766	7071	130	120	2434	5	5	5
K01740	11432	10865	11599	11554	11720	11216	11305	12413	11465	11825	11240	11711	12675	11644	6366	6449	1671	1915	1900	1891
K01031	0	1	0	0	0	2	0	0	11	0	1	3	11	0	6316	6388	837	5029	5001	5117
K01746	360	574	145	346	150	308	282	218	80	130	153	143	234	144	0	0	10	0	0	0
K01745	730	1718	871	1003	550	458	409	334	913	811	1092	1074	328	1129	6336	6418	1200	12355	12324	12559
K01744	4760	3380	4335	4119	2843	502	1502	856	5263	4493	4498	4216	4125	4895	5759	5537	977	7368	7331	7451
K01749	1901	1248	2293	1479	4041	2558	3092	2817	2377	1664	2143	1653	959	1878	6641	6637	5182	7384	7332	7455
K01039	47	140	66	56	118	266	240	179	67	86	91	84	167	87	4	6	80	0	0	0
K04518	3106	2784	3072	3186	515	404	413	643	3706	3701	3384	3496	3729	3754	6571	6585	4930	44	5	6
K09591	0	0	0	0	0	0	0	0	0	0	0	0	0	0	0	0	0	0	0	0
K14129	0	0	0	0	0	0	0	0	0	0	0	0	0	0	0	0	0	0	0	0
K14128	0	0	0	0	0	0	0	0	0	0	0	0	0	0	0	0	0	0	0	0
K14121	0	0	0	0	0	0	0	0	0	0	0	0	0	0	0	0	0	0	0	0
K14120	0	0	0	0	0	0	0	0	0	0	0	0	0	0	0	0	0	0	0	0
K14123	0	0	0	0	0	0	0	0	0	0	0	0	0	0	0	0	0	0	0	0
K14122	0	0	0	0	0	0	0	0	0	0	0	0	0	0	0	0	0	0	0	0
K14125	0	0	0	0	0	0	0	0	0	0	0	0	0	0	0	0	0	0	0	0
K14124	0	0	0	0	0	0	0	0	0	0	0	0	0	0	0	0	0	0	0	0
K14127	0	0	0	0	0	0	0	0	0	0	0	0	0	0	0	0	0	0	0	0
K14126	0	0	0	0	0	0	0	0	0	0	0	0	0	0	0	0	0	0	0	0
K03521	5686	7089	5527	6205	6793	7119	6640	8010	5530	5922	5840	6379	6682	6298	12074	11926	1912	1942	1897	1890
K03520	0	0	0	0	0	0	0	1	0	0	0	0	0	0	12	10	201	0	0	0
K03523	3079	4437	3138	3345	6260	7214	6807	7983	2105	2552	2689	2845	3050	2306	12888	12970	5752	82	6	8
K03522	5645	7233	5564	6196	6703	7247	6654	7908	5576	6015	5942	6421	6822	6367	12075	11926	1917	1942	1897	1890
K03525	7152	6705	7202	6986	7876	6743	7249	7416	7277	6982	7137	6949	6881	7171	154	123	2043	7	3	2
K03524	7244	6774	7193	6986	8380	7407	7789	8116	7176	6887	6943	6837	6890	7084	6754	6722	7268	7387	7336	7461
K03527	8645	7220	8749	7847	10015	6657	8237	7626	8804	7808	8275	7665	7150	8296	6478	6527	3088	7380	7333	7452
K03526	6458	5197	6305	5988	7614	6499	7078	7191	6363	6173	5990	5943	6762	6091	6475	6523	3017	7379	7331	7450
K03529	4225	4363	4503	3926	7763	7099	7311	7438	3756	3426	4005	3535	3053	3405	6580	6601	5025	46	7	7
K03528	0	2	1	1	2	2	0	0	14	0	1	6	49	2	4	14	56	7335	7329	7450
K06338	0	0	0	0	0	0	0	0	0	0	0	0	0	0	0	2	16	0	0	0
K02217	4427	4114	3914	4168	1900	1666	1937	2071	4395	4502	4063	3989	4221	4236	146	110	1878	7339	7330	7451
K03299	1642	705	1794	1118	3133	1235	1985	1432	1653	997	1406	896	396	1259	590	895	374	10	3	2
K03298	58	44	12	5	82	14	24	46	17	5	7	11	80	3	12	16	114	7334	7329	7450
K13472	0	0	0	0	0	0	0	0	0	0	0	0	0	0	0	0	5	0	0	0
K03293	833	1306	1160	1093	1218	2878	1488	1904	636	713	809	678	322	106	60	76	941	26544	26562	27025
K03292	4617	8024	6206	6531	9906	12056	11184	13454	3945	4646	5148	6045	6715	4979	153	131	1961	23273	23186	23735
K03291	0	4	2	2	2	4	0	0	22	0	2	12	99	4	8	12	72	10922	10868	11123
K03290	0	0	0	0	0	1	0	0	11	0	1	2	11	0	1	3	21	5199	5214	5305
K03297	1999	1262	1986	1796	3998	1871	3241	2284	2220	1540	2090	1979	1869	2293	6325	6402	1062	8779	8789	8894
K03296	15504	9289	15074	12598	16250	3742	9104	4259	18363	13858	15715	13643	11135	16963	25571	25828	7580	25311	25107	25591
K03295	3466	3267	3331	3620	590	896	537	778	3763	3832	3463	3594	3818	3765	6339	6424	1274	5499	5437	5563
K03294	2664	2405	3369	2388	6285	5810	5379	5432	2882	2380	2762	2246	1437	2036	447	360	6547	5476	5441	5570
K13009	0	0	0	0	0	1	0	0	11	0	1	2	11	0	0	0	2	4993	4999	5115
K12690	0	0	0	0	0	0	0	0	0	0	0	0	0	0	0	0	0	0	0	0
K09743	0	0	0	0	0	0	0	0	0	0	0	0	0	0	0	0	0	0	0	0
K06022	0	0	0	0	0	0	0	0	0	0	0	0	0	0	0	0	0	0	0	0
K07190	0	0	0	0	0	0	0	3	0	0	0	0	0	0	137	100	1764	4	1	0
K06021	0	0	0	0	0	0	0	0	0	0	0	0	0	0	0	0	2	0	0	0
K07192	2334	1216	2230	1617	3143	1729	2363	1705	1905	1548	1556	1101	490	1326	153	119	2063	6	4	1
K06020	0	0	0	0	0	0	0	0	0	0	0	0	0	0	3	3	27	0	0	0
K06027	0	0	0	0	0	0	0	0	0	0	0	0	0	0	0	0	4	0	0	0
K06026	0	0	0	0	0	0	0	0	0	0	0	0	0	0	0	0	0	0	0	0
K09744	0	0	0	0	0	0	0	3	0	0	0	0	0	0	137	100	1764	4	1	0
K07991	0	0	0	0	0	0	0	0	0	0	0	0	0	0	0	0	0	0	0	0
K08749	0	0	0	0	0	0	0	0	0	0	0	0	0	0	0	0	0	0	0	0
K09835	0	0	0	0	0	0	0	3	0	0	0	0	0	0	137	100	1770	4	1	0
K09834	0	0	0	0	0	0	0	3	0	0	0	0	0	0	137	100	1764	4	1	0
K10439	6996	9007	9101	8091	14113	15085	14132	16422	6715	7188	7537	7841	7406	6765	21943	23636	5703	30255	30088	30695
K06351	0	0	0	0	0	0	1	0	0	0	0	0	0	0	1	3	52	0	0	0
K09833	0	0	0	0	0	0	0	3	0	0	0	0	0	0	137	100	1764	4	1	0
K10925	0	0	0	0	0	0	0	0	0	0	0	0	0	0	0	0	0	0	0	0
K10924	0	0	0	0	0	0	0	0	0	0	0	0	0	0	0	0	1	0	0	0
K10927	0	0	0	0	0	0	0	0	0	0	0	0	0	0	0	0	1	0	0	0
K10926	0	0	0	0	0	0	0	0	0	0	0	0	0	0	0	0	1	0	0	0
K10923	0	0	0	0	0	0	0	0	0	0	0	0	0	0	0	0	0	0	0	0
K10922	0	0	0	0	0	0	0	0	0	0	0	0	0	0	0	0	0	0	0	0
K09629	0	0	0	0	0	0	0	0	0	0	0	0	0	0	0	0	0	0	0	0
K10697	0	0	0	0	0	0	0	3	0	0	0	0	0	0	137	100	1764	4	1	0
K00179	1723	2329	2086	1786	3084	3682	3211	4019	2060	2289	2028	1860	714	1756	3	1	36	0	0	0
K00172	730	944	649	578	966	970	1152	1256	499	662	448	371	208	296	0	1	36	0	0	0
K00171	458	463	394	309	455	518	771	624	385	554	329	237	181	150	0	0	13	0	0	0
K00170	569	501	443	417	661	653	996	906	435	580	364	304	208	275	0	0	20	0	0	0
K00177	4108	3957	3775	3995	3223	3064	2997	3584	4290	4399	3982	3906	4072	4143	6	2	77	0	0	0
K00176	4109	3957	3775	3995	3223	3064	2997	3584	4290	4399	3982	3906	4072	4143	6	2	67	0	0	0
K00175	8910	7353	8294	8120	6010	3642	4321	4319	9544	8962	8485	8218	8236	9113	15	11	300	2	0	0
K00174	8648	6840	8046	7883	4928	2744	3478	3151	9446	8863	8305	7989	8081	9021	15	11	299	2	0	0
K13478	0	0	0	0	0	0	0	0	0	0	0	0	0	0	0	0	0	0	0	0
K14338	0	0	0	0	0	0	0	0	0	0	0	0	0	0	9	2	60	0	0	0
K14339	0	0	0	0	0	0	0	0	0	0	0	0	0	0	4	4	27	0	0	0
K14335	0	0	0	0	0	0	0	0	0	0	0	0	0	0	2	3	32	0	0	0
K14337	0	0	0	0	0	0	0	0	0	0	0	0	0	0	1	1	11	0	0	0
K14330	0	0	0	0	0	0	0	3	0	0	0	0	0	0	137	100	1764	4	1	0
K14331	0	0	0	0	0	0	0	3	0	0	0	0	0	0	137	100	1764	4	1	0
K14333	1	0	0	0	0	0	0	0	0	0	0	0	0	0	3	2	23	0	0	0
K08918	0	0	0	0	0	0	0	0	0	0	0	0	0	0	0	0	0	0	0	0
K13479	498	876	929	698	918	1318	1034	1242	493	581	690	635	487	372	2	1	16	0	0	0
K04078	7142	6804	7245	6976	7591	6523	6950	7066	7309	6998	7107	6928	6823	7085	6768	6731	7571	7387	7337	7460
K04079	7072	6587	7011	6841	7780	6580	7150	7302	7142	6814	6867	6795	6813	7072	328	247	4264	7348	7332	7454
K04076	94	199	80	58	780	665	874	851	102	50	130	85	13	26	2	4	87	0	0	0
K04077	7222	6874	7346	7073	8039	7263	7491	7755	7314	7028	7123	6960	6868	7096	6906	6831	9343	7391	7338	7461
K04074	931	873	745	601	1139	984	1174	1155	665	717	630	339	193	316	112	90	2162	2	3	5
K04075	6700	6301	6972	6503	6936	5427	6057	6002	7148	6818	6935	6713	6646	7074	6751	6720	7252	7387	7335	7460
K04072	3598	5218	4391	4161	9433	11395	10631	12009	3133	3414	3729	3534	3549	2647	499	385	7817	14683	14665	14911
K04073	0	0	0	0	0	1	0	0	11	0	1	2	11	0	8	7	81	4991	4999	5115
K04070	1937	2638	1982	2258	3686	4574	4281	4706	1565	1994	2054	2359	2446	2052	1	1	21	1	0	0
K04071	0	0	0	0	0	0	0	0	0	0	0	0	0	0	0	0	0	0	0	0
K14597	0	0	0	0	0	0	0	0	0	0	0	0	0	0	0	0	0	0	0	0
K13318	0	0	0	0	0	0	0	0	0	0	0	0	0	0	0	0	0	0	0	0
K08280	0	0	0	0	0	0	0	0	0	0	0	0	0	0	0	0	9	0	0	0
K13641	1358	334	1300	730	2268	366	1193	224	1674	905	1383	848	472	1268	586	887	321	7343	7329	7451
K13640	125	73	99	111	208	137	225	283	51	32	48	48	28	20	10	14	157	0	1	0
K13643	44	94	72	50	63	103	40	45	81	52	196	87	58	50	5	10	62	7335	7329	7450
K13642	0	1	0	0	0	0	0	0	0	0	0	0	0	0	6309	6380	772	37	0	1
K02027	30336	51472	35511	48070	75560	81422	91587	91609	28253	33934	42352	54096	64260	47789	29511	31474	16941	5685	5460	5585
K02026	55383	93342	64477	86926	134981	146005	162552	163385	51029	60493	76480	95534	113746	84633	33999	35188	16291	5946	5670	5826
K02025	59053	99701	67854	93081	145391	155438	175002	174703	54117	64326	81585	102880	123237	91453	33998	35187	16277	5948	5670	5825
K02024	0	8	4	4	5	9	0	0	55	0	5	22	169	6	5	20	85	26157	26085	26729
K02023	1268	2211	1452	1730	2549	2964	3056	2795	1034	1202	1585	1783	2030	1404	27725	29147	6262	5174	5004	5125
K02022	19	21	9	20	50	54	211	41	27	2	12	17	101	14	1607	2087	6384	12637	12560	12836
K02021	289	374	50	247	15	16	15	6	0	1	0	8	0	0	8	3	85	0	0	0
K02020	2383	2032	2655	1836	5619	3854	4465	4542	2537	1807	2284	1818	1200	1981	6477	6529	3029	12840	12766	13014
K02029	6391	7204	6436	6007	11568	12160	11706	12140	5354	4872	5464	4935	4390	4359	34796	39351	21373	60380	60122	61444
K02028	5620	8570	6176	6679	10933	13391	11894	13797	4295	4901	5390	5750	5727	4484	21817	23109	14065	25605	25460	26065
K03886	0	0	0	0	0	1	1	0	0	0	0	0	0	0	2	5	93	0	0	0
K03887	0	0	0	0	0	1	1	0	0	0	0	0	0	0	2	4	84	0	0	0
K03884	0	0	0	0	0	0	0	0	0	0	0	0	0	0	0	0	0	0	0	0
K03885	4000	1723	3458	3130	2403	216	1294	315	4343	3751	3438	3264	4022	3892	6634	6637	5146	7613	7560	7656
K03881	0	0	0	0	0	0	0	0	0	0	0	0	0	0	0	0	0	0	0	0
K03888	0	0	0	0	0	1	1	0	0	0	0	0	0	0	2	4	84	0	0	0
K03889	0	0	0	0	1	0	0	0	0	0	0	0	0	0	10	14	157	0	1	0
K12998	0	0	0	0	0	0	0	0	0	0	0	0	0	0	0	0	0	0	0	0
K12999	0	0	0	0	0	0	0	0	0	0	0	0	0	0	96	76	1839	2	2	4
K12992	1753	948	2040	1293	3102	1663	2012	1754	1962	1402	1599	1244	640	1545	6	10	131	2	0	0
K12993	0	0	0	0	0	0	0	0	0	0	0	0	0	0	0	0	7	0	0	0
K12990	959	1506	806	1388	1708	1726	2106	1992	633	741	942	1264	1583	1146	0	2	18	0	0	0
K12991	0	0	0	0	0	0	0	0	0	0	0	0	0	0	0	0	7	0	0	0
K12996	20	10	22	18	239	305	323	320	13	13	28	12	74	21	106	82	2008	2	3	5
K12997	0	0	0	0	24	16	17	12	0	0	1	0	0	0	96	75	1833	2	2	5
K12994	0	0	0	0	0	0	0	0	0	0	0	0	0	0	3	3	19	0	0	0
K12995	306	110	188	144	0	0	0	0	166	364	8	31	0	11	5737	5508	644	30	0	0
K08979	0	0	0	0	0	0	0	0	0	0	0	0	0	0	0	0	0	0	0	0
K08978	4477	4755	4568	4987	4194	4823	4702	5209	5058	5507	5173	5637	6171	5696	6317	6383	915	38	0	2
K03088	75075	52220	74288	63273	95266	54200	74181	57400	80960	68924	73126	66237	60867	74587	15894	17101	16250	14843	14685	14918
K03089	1	6	2	2	2	3	0	1	15	1	1	7	51	2	12800	12894	3931	7415	7330	7455
K03086	9939	9488	10337	9713	13281	11029	11916	11865	9962	9220	9808	9456	9037	9834	6757	6726	7361	7389	7336	7460
K03087	0	2	1	4	2	2	0	15	14	0	1	6	52	2	691	509	8877	7355	7334	7452
K08971	0	0	0	0	0	0	0	0	0	0	0	0	0	0	0	0	0	0	0	0
K08970	1266	103	1163	624	2090	3	915	2	1537	768	1098	684	297	1133	6313	6386	858	5520	5444	5571
K03082	1268	148	1215	626	2091	5	915	6	1562	802	1155	682	272	1131	107	85	2043	5226	5228	5322
K03080	0	2	1	1	1	2	0	0	11	0	1	2	13	0	1	3	11	5222	5225	5318
K08974	6131	7494	6261	7358	5624	6811	6868	7574	5555	6123	6301	6907	7705	6727	111	90	2096	4	4	4
K13868	0	0	0	0	0	0	0	0	0	0	0	0	0	0	0	0	0	0	0	0
K00918	387	575	705	499	601	818	714	1008	307	336	308	256	211	118	0	0	12	0	0	0
K01553	0	0	0	0	0	0	0	0	0	0	0	0	0	0	0	0	0	0	0	0
K12214	0	0	0	0	0	0	0	0	0	0	0	0	0	0	2	0	2	0	0	0
K11646	0	0	0	0	0	0	0	0	0	0	0	0	0	0	3	2	16	0	0	0
K11645	0	0	0	0	0	0	0	0	0	0	0	0	0	0	0	0	0	0	0	0
K11641	0	0	0	0	0	0	0	0	0	0	0	0	0	0	0	0	2	0	0	0
K11640	0	0	0	0	0	0	0	0	0	0	0	0	0	0	0	0	2	0	0	0
K12736	0	0	0	0	0	0	0	0	0	0	0	0	0	0	0	0	0	0	0	0
K12733	0	0	0	0	0	0	0	0	0	0	0	0	0	0	0	0	0	0	0	0
K07507	3796	4056	3808	3956	2814	3402	2786	3388	4341	4455	4175	4285	4302	4415	6476	6511	3073	7116	7112	7196
K07506	0	4	2	3	3	4	1	6	11	0	1	6	52	2	859	1084	3837	5477	5436	5567
K07505	0	0	0	0	0	0	0	0	0	0	0	0	0	0	0	0	5	0	0	0
K07504	0	0	0	0	3	2	2	2	0	0	0	0	0	0	0	1	15	0	0	0
K07503	33	26	19	42	1	0	0	0	5	4	2	5	1	2	10	13	154	0	1	0
K07502	875	1771	1060	1399	2418	2885	2823	3096	808	1110	1285	1771	1889	1524	4	12	75	1	0	0
K07501	0	0	0	0	0	0	0	0	0	0	0	0	0	0	0	0	7	0	1	0
K07500	0	0	0	0	0	0	0	0	0	0	0	0	0	0	0	0	0	0	0	0
K07509	0	0	0	0	0	0	0	0	0	0	0	0	0	0	0	0	0	0	0	0
K07508	0	0	0	0	0	0	0	0	0	0	0	0	0	0	0	0	0	0	0	0
K11422	0	0	0	0	0	0	0	0	0	0	0	0	0	0	0	0	0	0	0	0
K08698	0	0	0	0	0	0	0	3	0	0	0	0	0	0	137	100	1764	4	1	0
K10773	7639	7514	8098	7630	8176	7694	7716	8147	7629	7407	7496	7352	7121	7274	6746	6710	7164	7387	7334	7460
K10774	0	0	0	0	0	0	0	0	0	0	0	0	0	0	0	0	0	0	0	0
K14286	0	0	0	0	0	0	0	0	0	0	0	0	0	0	0	0	2	0	0	0
K10778	1	5	1	1	2	3	0	0	15	1	1	7	50	3	12630	12773	1715	7430	7338	7461
K14287	0	2	1	1	2	2	0	0	11	0	1	6	49	2	6	16	67	5462	5434	5562
K00140	23	22	15	56	10	22	14	20	54	21	74	59	51	47	12671	12833	2392	15512	15452	15754
K05501	0	2	1	1	2	3	0	0	14	0	1	6	49	2	4	8	35	7335	7328	7450
K01903	1306	134	1189	670	2101	16	920	7	1546	772	1100	693	300	1135	6503	6538	3386	7380	7331	7454
K01902	1306	134	1189	670	2101	16	920	7	1546	772	1100	693	300	1135	6503	6538	3386	7380	7331	7454
K01905	2	54	0	0	565	432	456	524	0	0	0	0	0	0	0	0	1	0	0	0
K01904	0	0	0	0	0	0	0	0	0	0	0	0	0	0	1	4	16	0	1	0
K01907	1	1	0	0	1	0	0	0	0	0	0	1	0	0	6321	6389	905	37	0	1
K01906	0	0	0	0	0	0	0	0	0	0	0	0	0	0	0	0	8	0	0	0
K01909	0	0	0	0	0	0	0	0	0	0	0	0	0	0	0	0	0	0	0	0
K01908	1	1	0	0	0	0	0	0	0	1	0	1	1	0	6317	6386	885	37	0	1
K14534	843	1547	920	765	1974	2541	2303	2248	750	764	792	757	1043	624	2	0	19	0	0	0
K00147	6809	6226	7024	6632	7216	6144	6698	6789	7163	6842	6917	6790	6764	7070	6719	6706	6822	7385	7336	7458
K07767	0	0	0	0	0	0	0	0	0	0	0	0	0	0	0	0	0	0	0	0
K07769	0	0	0	0	0	0	0	3	0	0	0	0	0	0	137	100	1764	4	1	0
K07768	33	26	19	42	1	0	0	0	5	4	2	5	1	2	10	14	157	0	1	0
K06203	1	3	1	1	2	2	0	0	14	0	1	6	49	2	6317	6394	903	7372	7329	7451
K06202	0	2	1	1	2	3	0	0	14	0	1	6	49	2	4	9	46	7335	7328	7450
K09921	0	2	1	1	2	3	0	0	14	0	1	6	49	2	6	17	71	7335	7328	7450
K09920	0	2	1	1	1	2	0	0	11	0	1	6	49	2	3	14	53	5462	5434	5562
K09927	1903	1208	1899	1723	3784	1712	3190	1988	2165	1505	2038	1934	1878	2277	17	25	291	5463	5436	5561
K09024	0	2	1	1	1	2	0	0	11	0	1	6	48	2	6	7	80	5461	5435	5562
K09022	213	436	166	162	382	328	178	389	67	52	34	79	91	24	3	6	26	12326	12327	12565
K09023	1266	102	1163	624	2090	2	914	2	1536	768	1098	684	296	1132	4	8	59	5254	5219	5372
K09020	20	16	13	54	5	15	5	12	28	14	54	27	49	36	5	7	48	5252	5219	5372
K09021	0	2	1	1	1	2	0	0	11	0	1	6	48	2	3	6	37	5252	5219	5372
K02908	0	0	0	0	0	0	0	0	0	0	0	0	0	0	0	0	0	0	0	0
K02909	7575	7415	7567	7360	8099	7317	7513	7778	7397	7088	7276	6975	6917	7151	6755	6728	7334	14713	14658	14902
K08218	3029	2654	2998	3145	316	199	186	335	3619	3652	3264	3422	3765	3740	316	235	4104	7345	7330	7454
K08219	0	2	1	1	1	2	0	0	11	0	1	6	49	2	2	5	22	5462	5434	5562
K02904	6023	6901	6312	6492	5992	7296	6584	7766	5832	6289	6121	6286	6620	6018	6752	6719	7239	7386	7335	7460
K02906	7291	7047	7525	7117	8082	7299	7498	7772	7383	7092	7275	6963	6868	7149	6762	6727	7420	7387	7337	7460
K02907	5953	6773	6182	6448	5945	7258	6576	7743	5784	6260	6020	6282	6617	5965	6447	6505	3296	7376	7334	7457
K02902	6812	6817	7156	6805	7427	6422	6732	6802	7166	6670	7204	6858	6795	7109	6755	6721	7262	7179	7120	7270
K00230	348	472	62	252	660	461	678	573	17	5	7	18	81	3	5	9	51	7335	7328	7450
K00231	3	2	1	1	8	9	3	6	0	0	0	0	0	0	150	120	2038	4	2	1
K00232	0	0	0	0	1	0	0	0	0	0	0	0	0	0	8	15	142	0	1	0
K08976	1268	102	1163	624	2095	10	917	4	1526	768	1097	678	248	1131	3	7	121	2	0	0
K00234	0	0	0	0	0	0	0	0	0	0	0	0	0	0	0	0	0	0	0	0
K00239	5189	3691	5232	4639	3236	1444	2219	1774	5617	5226	4951	4574	4444	5173	6646	6639	5245	7384	7332	7455
K06209	1916	2757	1955	2154	3294	3907	3756	4093	1650	2039	2184	2373	2470	2043	5	7	123	1	0	1
K09928	1269	104	1167	626	2091	4	917	6	1527	769	1097	682	249	1131	6451	6486	2634	42	2	1
K01015	0	0	0	0	0	0	0	0	0	0	0	0	0	0	0	0	0	0	0	0
K01014	0	0	0	0	0	0	0	0	0	0	0	0	0	0	0	0	0	0	0	0
K01012	7333	6430	7240	6675	9447	8092	8873	9401	6881	6853	6391	6313	7085	6244	5896	5639	2751	7372	7331	7452
K01011	3227	1474	3099	1994	7258	2697	4466	3127	3400	1840	2593	1743	919	2440	13106	13178	8093	27335	27208	27717
K01010	0	0	0	0	0	0	0	0	0	0	0	0	0	0	0	0	0	0	0	0
K08920	0	0	0	0	0	0	0	0	0	0	0	0	0	0	0	0	0	0	0	0
K14103	0	0	0	0	0	0	0	0	0	0	0	0	0	0	0	0	0	0	0	0
K14102	0	0	0	0	0	0	0	0	0	0	0	0	0	0	0	0	0	0	0	0
K14101	0	0	0	0	0	0	0	0	0	0	0	0	0	0	0	0	0	0	0	0
K14100	0	0	0	0	0	0	0	0	0	0	0	0	0	0	0	0	0	0	0	0
K14105	0	0	0	0	0	0	0	0	0	0	0	0	0	0	0	0	0	0	0	0
K14104	0	0	0	0	0	0	0	0	0	0	0	0	0	0	0	0	0	0	0	0
K14109	0	0	0	0	0	0	0	0	0	0	0	0	0	0	0	0	0	0	0	0
K14108	0	0	0	0	0	0	0	0	0	0	0	0	0	0	0	0	0	0	0	0
K06401	0	0	0	0	0	0	0	0	0	0	0	0	0	0	1	4	81	0	0	0
K00893	0	0	0	0	0	0	0	0	0	0	0	0	0	0	0	0	0	0	0	0
K13402	0	0	0	0	0	0	0	0	0	0	0	0	0	0	0	0	0	0	0	0
K12858	0	0	0	0	0	0	0	0	0	0	0	0	0	0	0	0	0	0	0	0
K03503	3029	2657	2999	3146	318	200	185	334	3619	3652	3264	3421	3767	3740	144	115	1875	7360	7339	7467
K03502	5537	6061	5638	6014	4350	5190	4732	5680	5351	5935	5482	5956	6458	5758	152	127	1980	7384	7350	7481
K03501	6315	7320	6413	6740	6008	7315	6599	7775	5858	6324	6178	6294	6620	6019	6584	6605	5065	7379	7335	7457
K03500	5426	4298	5492	4511	9813	7068	8221	7422	5230	4140	4955	4218	3400	4487	12898	12993	5929	7419	7336	7458
K08924	0	0	0	0	0	0	0	0	0	0	0	0	0	0	0	0	0	0	0	0
K02278	94	188	98	83	206	244	268	379	114	98	201	156	82	85	581	880	278	8	0	1
K02279	796	855	730	675	2049	2125	1968	2267	574	796	713	674	448	471	583	882	293	8	0	1
K12977	0	0	0	0	0	0	0	0	0	0	0	0	0	0	0	0	0	0	0	0
K02276	1	2	1	2	2	1	2	5	0	1	0	1	1	0	6635	6628	5159	47	2	5
K02277	0	0	0	0	0	1	1	0	0	0	0	0	0	0	2	4	85	0	0	0
K02274	1266	102	1163	624	2091	2	916	6	1526	768	1097	679	250	1131	6645	6641	5339	49	3	5
K02275	1266	102	1163	624	2091	2	916	6	1526	768	1097	679	250	1131	6641	6637	5251	49	3	5
K13450	0	0	0	0	0	0	0	0	0	0	0	0	0	0	0	0	0	0	0	0
K13451	0	0	0	0	0	0	0	0	0	0	0	0	0	0	0	0	0	0	0	0
K13452	0	0	0	0	0	0	0	0	0	0	0	0	0	0	0	0	0	0	0	0
K13454	0	0	0	0	0	0	0	0	0	0	0	0	0	0	0	0	0	0	0	0
K13455	0	0	0	0	0	0	0	0	0	0	0	0	0	0	0	0	0	0	0	0
K12509	0	0	0	0	0	0	0	0	0	0	0	0	0	0	0	0	0	0	0	0
K12508	0	0	0	0	0	0	1	0	0	0	0	1	0	1	9	9	94	1	0	0
K12507	0	1	0	1	0	0	0	0	3	6	18	28	1	11	0	0	3	0	0	0
K12506	479	398	404	360	668	916	770	854	267	190	154	139	184	112	12641	12788	1926	74	3	2
K12500	0	2	1	1	2	3	0	0	14	0	1	6	49	2	2	7	63	7335	7328	7450
K12503	0	0	0	0	1	0	0	0	0	0	0	0	0	0	10	14	167	0	1	0
K05926	0	0	0	0	0	0	0	0	0	0	0	0	0	0	0	0	0	0	0	0
K09728	0	0	0	0	0	0	0	0	0	0	0	0	0	0	0	0	0	0	0	0
K14587	20	14	12	52	4	13	5	12	18	13	52	21	0	34	0	0	0	0	0	0
K06597	0	0	0	0	0	0	0	0	0	0	0	0	0	0	2	8	14	0	0	0
K06596	0	0	0	1	0	0	0	6	0	0	0	0	1	0	279	211	3573	8	3	1
K06595	0	0	0	0	0	0	1	0	0	0	0	0	0	0	2	3	35	0	0	0
K06599	0	0	0	0	0	0	0	0	0	0	0	0	0	0	0	1	2	1	0	0
[truncated: 4,911 more rows]

## Sheet: KO Pathways - Level 2
# Constructed from biom file
#OTU ID	Pretx1	Pretx2	Pretx3	Pretx4	Pretx5	Pretx6	Pretx7	Pretx8	NA1	NA2	NA3	NA4	NA5	NA6	aNA1	aNA2	aNA3	aNA4	aNA5	aNA6	KEGG_Pathways
1,1,1-Trichloro-2,2-bis(4-chlorophenyl)ethane (DDT) degradation	0	0	0	0	0	0	0	0	0	0	0	0	0	0	1	0	20	0	0	0	Metabolism; Xenobiotics Biodegradation and Metabolism; 1,1,1-Trichloro-2,2-bis(4-chlorophenyl)ethane (DDT) degradation
ABC transporters	433539	482520	456659	459297	758894	695633	754113	753203	408824	392045	444983	455864	464306	434342	1346184	1385356	587488	1864060	1853196	1889314	Environmental Information Processing; Membrane Transport; ABC transporters
Adherens junction	0	0	0	0	0	0	0	0	0	0	0	0	0	0	0	0	0	0	0	0	Cellular Processes; Cell Communication; Adherens junction
Adipocytokine signaling pathway	10238	9244	10036	10009	6875	4319	5592	5477	11284	10829	10759	10634	9855	11354	6693	6713	5878	8804	8803	8902	Organismal Systems; Endocrine System; Adipocytokine signaling pathway
African trypanosomiasis	1448	219	1274	740	2376	149	1162	328	1593	805	1152	736	358	1153	6496	6531	3272	7379	7331	7454	Human Diseases; Infectious Diseases; African trypanosomiasis
Alanine, aspartate and glutamate metabolism	165134	155000	169151	163670	192047	166461	179889	181773	170419	163619	166617	165603	170378	169742	202933	204298	126589	257342	256112	260251	Metabolism; Amino Acid Metabolism; Alanine, aspartate and glutamate metabolism
Aldosterone-regulated sodium reabsorption	0	0	0	0	0	0	0	0	0	0	0	0	0	0	0	0	0	0	0	0	Organismal Systems; Excretory System; Aldosterone-regulated sodium reabsorption
Alzheimer's disease	8623	7262	8711	7753	10849	7774	8914	8361	8936	7871	8380	7661	7214	8282	39018	39152	20701	18072	17785	18167	Human Diseases; Neurodegenerative Diseases; Alzheimer's disease
Amino acid metabolism	36675	33819	37960	35991	49582	40884	45630	43631	38665	35705	37711	36913	37231	38253	40468	40807	34683	132849	132611	135291	Unclassified; Metabolism; Amino acid metabolism
Amino acid related enzymes	234111	224610	239854	230029	285543	243336	263990	263909	239103	226459	236295	230371	231595	236870	258683	258389	224827	373118	371062	377642	Metabolism; Amino Acid Metabolism; Amino acid related enzymes
Amino sugar and nucleotide sugar metabolism	221092	215554	227835	223814	294606	258217	278654	279261	224622	215192	226332	226468	232341	228934	194027	194955	176877	419044	417348	425067	Metabolism; Carbohydrate Metabolism; Amino sugar and nucleotide sugar metabolism
Aminoacyl-tRNA biosynthesis	185290	182351	191032	182551	230015	204754	215775	218797	185964	177286	186412	179445	177452	182524	203358	203516	204047	211080	209518	213213	Genetic Information Processing; Translation; Aminoacyl-tRNA biosynthesis
Aminobenzoate degradation	24754	21132	23334	22452	34738	21614	27775	23042	25302	21724	24007	22668	20682	24863	88415	88294	37532	79078	78638	80047	Metabolism; Xenobiotics Biodegradation and Metabolism; Aminobenzoate degradation
Amoebiasis	2418	1569	2367	2061	4260	2216	3547	2706	2586	2088	2431	2248	1936	2500	6467	6509	2926	44	3	2	Human Diseases; Infectious Diseases; Amoebiasis
Amyotrophic lateral sclerosis (ALS)	5210	6050	5390	6255	5094	5095	6064	6224	5302	5574	5619	6332	7491	6263	25470	25724	6257	19815	19660	20023	Human Diseases; Neurodegenerative Diseases; Amyotrophic lateral sclerosis (ALS)
Antigen processing and presentation	7072	6587	7011	6841	7780	6580	7150	7302	7142	6814	6867	6795	6813	7072	328	247	4264	7348	7332	7454	Organismal Systems; Immune System; Antigen processing and presentation
Apoptosis	362	1092	725	650	154	67	64	113	809	683	936	847	27	980	12906	12974	6016	82	5	10	Cellular Processes; Cell Growth and Death; Apoptosis
Arachidonic acid metabolism	3711	1939	2899	2282	5525	1340	3166	1447	3601	1952	2819	1829	1046	2666	1022	1276	6838	24927	24877	25393	Metabolism; Lipid Metabolism; Arachidonic acid metabolism
Arginine and proline metabolism	203831	185534	205935	197879	264479	207629	239803	229532	211406	196484	205103	201948	206607	210254	334982	339164	175387	399623	397067	404710	Metabolism; Amino Acid Metabolism; Arginine and proline metabolism
Arrhythmogenic right ventricular cardiomyopathy (ARVC)	0	0	0	0	0	0	0	0	0	0	0	0	0	0	0	0	0	0	0	0	Human Diseases; Cardiovascular Diseases; Arrhythmogenic right ventricular cardiomyopathy (ARVC)
Ascorbate and aldarate metabolism	20008	20324	22360	21030	32899	27184	30961	30766	20269	19022	21318	20832	22130	20992	55260	57465	29496	157254	156669	160062	Metabolism; Carbohydrate Metabolism; Ascorbate and aldarate metabolism
Atrazine degradation	8691	4532	8370	6697	17215	6500	12370	7506	9876	6391	8872	7694	6608	9383	36629	36054	10783	21618	21321	21821	Metabolism; Xenobiotics Biodegradation and Metabolism; Atrazine degradation
Bacterial chemotaxis	51941	75576	56556	65345	124029	123553	135869	136966	48438	50791	61008	70691	78312	64681	68256	71252	26982	98656	97775	98935	Cellular Processes; Cell Motility; Bacterial chemotaxis
Bacterial invasion of epithelial cells	0	0	0	0	1	0	0	3	3	0	0	0	1	0	148	110	1962	1899	1906	1897	Human Diseases; Infectious Diseases; Bacterial invasion of epithelial cells
Bacterial motility proteins	117769	160743	121329	141098	295552	268699	310389	301993	109558	108549	134901	153566	168971	145042	194556	199411	103773	306970	304737	307504	Cellular Processes; Cell Motility; Bacterial motility proteins
Bacterial secretion system	107220	81163	108104	93294	128580	79447	99841	85232	114867	96829	105057	94202	86149	104511	171505	171936	125417	439816	438958	446452	Environmental Information Processing; Membrane Transport; Bacterial secretion system
Bacterial toxins	20934	19664	21467	20268	29281	25027	27442	27071	20722	19165	20380	19367	19154	19912	13884	14220	13035	5571	5452	5580	Environmental Information Processing; Signaling Molecules and Interaction; Bacterial toxins
Basal transcription factors	0	0	0	0	3	2	186	2	0	0	0	0	1	0	11	15	223	0	1	0	Genetic Information Processing; Transcription; Basal transcription factors
Base excision repair	72869	67583	73380	69361	89871	73052	80609	77506	72642	66704	70847	67308	65308	69894	74508	75180	68040	114150	113538	115498	Genetic Information Processing; Replication and Repair; Base excision repair
Benzoate degradation	27112	30903	27421	27872	44908	45665	44420	46783	25246	25647	26697	27254	28628	25026	163651	164135	49087	165037	164125	167605	Metabolism; Xenobiotics Biodegradation and Metabolism; Benzoate degradation
Betalain biosynthesis	0	0	0	0	0	0	0	0	0	0	0	0	0	0	2	1	49	1	0	0	Metabolism; Biosynthesis of Other Secondary Metabolites; Betalain biosynthesis
Bile secretion	0	2	1	1	1	1	0	0	0	0	0	0	1	0	7	6	70	22	10	13	Organismal Systems; Digestive System; Bile secretion
Biosynthesis and biodegradation of secondary metabolites	11134	9764	11576	10465	13950	8592	11208	9736	11833	10140	11412	10843	9812	11699	19317	19506	7614	80777	80490	82162	Unclassified; Metabolism; Biosynthesis and biodegradation of secondary metabolites
Biosynthesis of 12-, 14- and 16-membered macrolides	0	0	0	0	0	0	0	1	0	0	0	0	0	0	3	4	31	0	0	0	Metabolism; Metabolism of Terpenoids and Polyketides; Biosynthesis of 12-, 14- and 16-membered macrolides
Biosynthesis of ansamycins	14764	16575	16210	15541	23745	22579	23329	24904	14114	14453	15363	15336	15063	14617	8436	9345	7808	50653	50543	51630	Metabolism; Metabolism of Terpenoids and Polyketides; Biosynthesis of ansamycins
Biosynthesis of siderophore group nonribosomal peptides	2723	1920	2270	2212	4824	2405	3987	2933	2543	1915	2120	2080	2346	2319	35211	34149	7041	83788	83590	85138	Metabolism; Metabolism of Terpenoids and Polyketides; Biosynthesis of siderophore group nonribosomal peptides
Biosynthesis of type II polyketide backbone	0	0	0	0	1	0	0	0	0	0	0	0	0	0	8	5	51	0	0	0	Metabolism; Metabolism of Terpenoids and Polyketides; Biosynthesis of type II polyketide backbone
Biosynthesis of type II polyketide products	0	0	0	0	0	0	0	0	0	0	0	0	0	0	4	3	55	1	0	0	Metabolism; Metabolism of Terpenoids and Polyketides; Biosynthesis of type II polyketide products
Biosynthesis of unsaturated fatty acids	25676	15291	25256	19420	39624	17428	27048	18437	28449	20470	24781	20498	15614	24771	70893	71501	30037	106030	105522	107310	Metabolism; Lipid Metabolism; Biosynthesis of unsaturated fatty acids
Biosynthesis of vancomycin group antibiotics	12116	10644	12108	11897	11974	8802	10422	9887	12930	12050	12258	12194	12266	13031	14180	14839	7980	7439	7338	7460	Metabolism; Metabolism of Terpenoids and Polyketides; Biosynthesis of vancomycin group antibiotics
Biotin metabolism	26404	18214	24756	23037	24898	16329	20200	18676	27105	24978	23658	22960	26090	25036	36636	35666	18912	46117	45883	46606	Metabolism; Metabolism of Cofactors and Vitamins; Biotin metabolism
Bisphenol degradation	13341	12486	13929	13165	19453	15941	17983	17197	13421	12420	13429	12930	12180	13141	50209	50429	10669	2406	2133	2103	Metabolism; Xenobiotics Biodegradation and Metabolism; Bisphenol degradation
Bladder cancer	0	2	1	1	3	2	0	0	14	0	1	6	50	2	16	23	251	7335	7329	7450	Human Diseases; Cancers; Bladder cancer
Butanoate metabolism	96858	97104	99220	95279	139672	117864	129424	126805	98418	92064	98128	95683	96083	96484	255878	257093	109187	338106	336295	342438	Metabolism; Carbohydrate Metabolism; Butanoate metabolism
Butirosin and neomycin biosynthesis	14672	12790	14802	14247	17431	13083	15015	13861	15736	14554	15358	14995	14804	15965	6749	6748	7314	5516	5445	5569	Metabolism; Biosynthesis of Other Secondary Metabolites; Butirosin and neomycin biosynthesis
C5-Branched dibasic acid metabolism	47973	44909	48983	47771	62246	53324	58316	58614	49128	47070	49111	49311	51361	50395	64665	64714	39454	113986	113440	115554	Metabolism; Carbohydrate Metabolism; C5-Branched dibasic acid metabolism
CAM ligands	0	0	0	0	0	0	0	0	0	0	0	0	0	0	0	0	0	0	0	0	Environmental Information Processing; Signaling Molecules and Interaction; CAM ligands
Caffeine metabolism	1266	100	1162	623	2089	0	915	2	1526	768	1097	678	248	1130	6	7	88	2	0	0	Metabolism; Biosynthesis of Other Secondary Metabolites; Caffeine metabolism
Calcium signaling pathway	0	0	0	0	0	0	0	3	0	0	0	0	0	0	137	100	1764	4	1	0	Environmental Information Processing; Signal Transduction; Calcium signaling pathway
Caprolactam degradation	7209	3458	6924	4983	11922	3781	7620	4416	7518	4843	6208	4857	3606	6146	75093	75372	17063	63918	63436	64547	Metabolism; Xenobiotics Biodegradation and Metabolism; Caprolactam degradation
Carbohydrate digestion and absorption	222	304	271	256	649	1012	1035	828	171	140	421	216	162	123	241	191	3736	12584	12545	12819	Organismal Systems; Digestive System; Carbohydrate digestion and absorption
Carbohydrate metabolism	24294	25469	26288	25655	39731	35160	39749	38185	22074	21336	24529	24581	24402	23629	19921	19585	25020	73870	73367	75192	Unclassified; Metabolism; Carbohydrate metabolism
Carbon fixation in photosynthetic organisms	96632	96820	102242	97477	122520	108298	113827	116686	100329	96054	100799	98537	96679	100146	105027	107209	96114	211669	210837	214809	Metabolism; Energy Metabolism; Carbon fixation in photosynthetic organisms
Carbon fixation pathways in prokaryotes	170069	147222	167939	157453	183476	142501	160024	155327	174752	162667	163554	156073	156242	164983	216516	217676	138687	330620	329055	334874	Metabolism; Energy Metabolism; Carbon fixation pathways in prokaryotes
Cardiac muscle contraction	0	6	3	3	0	0	0	3	0	3	0	3	3	0	19456	19523	9215	129	3	12	Organismal Systems; Circulatory System; Cardiac muscle contraction
Carotenoid biosynthesis	1332	210	1240	690	2204	161	1169	107	1595	822	1302	764	259	1189	7430	7216	15374	71	9	1	Metabolism; Metabolism of Terpenoids and Polyketides; Carotenoid biosynthesis
Cell cycle	0	0	0	0	0	0	0	0	0	0	0	0	0	0	0	0	0	0	0	0	Cellular Processes; Cell Growth and Death; Cell cycle
Cell cycle - Caulobacter	80839	79194	83045	80395	92603	84831	86725	91209	80931	78495	80150	79249	79270	80269	160039	161859	101884	89183	88040	89554	Cellular Processes; Cell Growth and Death; Cell cycle - Caulobacter
Cell cycle - yeast	0	0	0	0	0	0	0	0	0	0	0	0	0	0	0	0	0	0	0	0	Cellular Processes; Cell Growth and Death; Cell cycle - yeast
Cell division	13448	11933	13118	13261	9950	8760	9208	10015	13910	13786	12990	13167	14662	13781	25752	25934	9986	27632	27426	27921	Unclassified; Cellular Processes and Signaling; Cell division
Cell motility and secretion	41458	25529	40935	33436	53153	23348	36668	24851	46044	35664	40380	35068	29619	41093	59530	60034	37087	81535	81080	82369	Unclassified; Cellular Processes and Signaling; Cell motility and secretion
Cellular antigens	9137	8309	8638	9208	6177	4204	5157	4543	9909	9301	9189	9280	9795	10051	926	1186	4915	19701	19651	20067	Environmental Information Processing; Signaling Molecules and Interaction; Cellular antigens
Chagas disease (American trypanosomiasis)	1299	130	1183	667	2091	3	915	2	1544	772	1100	689	300	1135	6494	6533	3236	7379	7330	7454	Human Diseases; Infectious Diseases; Chagas disease (American trypanosomiasis)
Chaperones and folding catalysts	168067	151050	170887	161815	187026	149798	166436	162734	175055	163399	167636	162413	162413	170560	179182	181639	163203	350063	348461	354500	Genetic Information Processing; Folding, Sorting and Degradation; Chaperones and folding catalysts
Chloroalkane and chloroalkene degradation	26385	24503	25956	25098	40146	33806	38544	36972	24753	23388	24845	23463	24022	22975	134010	135269	38456	63137	62324	63503	Metabolism; Xenobiotics Biodegradation and Metabolism; Chloroalkane and chloroalkene degradation
Chlorocyclohexane and chlorobenzene degradation	3291	1584	3300	2548	6279	2057	4149	2209	3866	2489	3496	2925	2302	3579	30361	29718	10545	12914	12763	12942	Metabolism; Xenobiotics Biodegradation and Metabolism; Chlorocyclohexane and chlorobenzene degradation
Cholinergic synapse	0	0	0	0	0	0	0	0	0	0	0	0	0	0	0	0	0	0	0	0	Organismal Systems; Nervous System; Cholinergic synapse
Chromosome	236422	240440	244468	237955	279791	262410	270144	281817	236767	230511	237719	234074	233849	235455	262570	264071	230403	447367	445250	452889	Genetic Information Processing; Replication and Repair; Chromosome
Chronic myeloid leukemia	0	0	0	0	0	0	0	0	0	0	0	0	0	0	0	0	0	1	0	0	Human Diseases; Cancers; Chronic myeloid leukemia
Circadian rhythm - plant	1266	100	1162	623	2089	1	914	2	1526	768	1097	678	248	1131	11	20	288	2	2	0	Organismal Systems; Environmental Adaptation; Circadian rhythm - plant
Citrate cycle (TCA cycle)	114584	89936	110488	101442	113971	71165	88819	78088	121189	108497	109824	102068	99258	112375	183735	184758	115543	272636	271333	276384	Metabolism; Carbohydrate Metabolism; Citrate cycle (TCA cycle)
Clavulanic acid biosynthesis	0	0	0	0	0	0	0	0	0	0	0	0	0	0	0	0	5	0	0	0	Metabolism; Biosynthesis of Other Secondary Metabolites; Clavulanic acid biosynthesis
Colorectal cancer	1	4	1	1	0	0	1	1	1	3	0	1	2	0	12799	12890	3997	80	1	5	Human Diseases; Cancers; Colorectal cancer
Complement and coagulation cascades	0	0	0	0	0	0	0	0	0	0	0	0	0	0	0	0	0	0	0	0	Organismal Systems; Immune System; Complement and coagulation cascades
Cyanoamino acid metabolism	46056	50706	46673	50293	53633	54484	56351	59196	45057	46056	47457	50407	56033	49455	34532	35175	31705	88325	87989	89852	Metabolism; Metabolism of Other Amino Acids; Cyanoamino acid metabolism
Cysteine and methionine metabolism	140565	134597	143878	136534	179298	152504	165701	165925	141454	134079	139109	134527	134495	137387	133772	134838	115058	330681	329377	335547	Metabolism; Amino Acid Metabolism; Cysteine and methionine metabolism
Cytochrome P450	0	0	0	0	0	0	0	0	0	0	0	0	0	0	0	0	4	0	0	0	Metabolism; Enzyme Families; Cytochrome P450
Cytokine receptors	0	0	0	0	0	0	0	0	0	0	0	0	0	0	0	0	0	0	0	0	Environmental Information Processing; Signaling Molecules and Interaction; Cytokine receptors
Cytokine-cytokine receptor interaction	0	0	0	0	0	0	0	0	0	0	0	0	0	0	0	0	0	0	0	0	Environmental Information Processing; Signaling Molecules and Interaction; Cytokine-cytokine receptor interaction
Cytoskeleton proteins	50757	55312	52885	51799	65315	68357	66034	72708	46990	47546	49029	48405	48021	46490	35957	36584	41774	39852	39574	40279	Cellular Processes; Cell Motility; Cytoskeleton proteins
Cytosolic DNA-sensing pathway	0	0	0	0	0	0	0	0	0	0	0	0	0	0	0	0	0	0	0	0	Organismal Systems; Immune System; Cytosolic DNA-sensing pathway
D-Alanine metabolism	16324	17213	17217	17099	22824	21866	22520	23030	16611	16377	17185	17429	17737	16941	20308	20692	15802	31337	31220	31700	Metabolism; Metabolism of Other Amino Acids; D-Alanine metabolism
D-Arginine and D-ornithine metabolism	673	1248	780	1159	1953	1818	2182	2025	647	793	1028	1418	1675	1216	6890	7263	1069	45	0	2	Metabolism; Metabolism of Other Amino Acids; D-Arginine and D-ornithine metabolism
D-Glutamine and D-glutamate metabolism	24521	23607	25293	24454	25181	22984	23390	24345	25810	24816	25218	24741	24711	25250	26559	26554	22519	39514	39337	40060	Metabolism; Metabolism of Other Amino Acids; D-Glutamine and D-glutamate metabolism
DNA repair and recombination proteins	451412	435559	464071	442447	533617	467167	494617	499047	454606	432289	450035	434162	429000	444157	445655	446382	438648	708807	705240	717081	Genetic Information Processing; Replication and Repair; DNA repair and recombination proteins
DNA replication	109277	106240	112570	107480	119065	108807	112488	116936	108934	105896	107839	103861	104351	106352	108336	108669	104729	136616	135840	137997	Genetic Information Processing; Replication and Repair; DNA replication
DNA replication proteins	200849	198352	207687	198898	220400	202394	208778	216379	200934	196092	200477	194032	193674	198282	176775	177065	183447	267957	266588	270898	Genetic Information Processing; Replication and Repair; DNA replication proteins
Dilated cardiomyopathy (DCM)	0	0	0	0	0	0	0	0	0	0	0	0	0	0	0	0	0	0	0	0	Human Diseases; Cardiovascular Diseases; Dilated cardiomyopathy (DCM)
Dioxin degradation	4700	7275	5793	5843	12512	15119	14103	15602	4127	4543	5316	5449	5622	4035	18457	17945	12892	50433	50308	51412	Metabolism; Xenobiotics Biodegradation and Metabolism; Dioxin degradation
Drug metabolism - cytochrome P450	5958	3167	4903	4223	9672	3427	6504	3729	5659	3671	4738	3656	2847	4723	78906	80397	29690	47460	46892	47774	Metabolism; Xenobiotics Biodegradation and Metabolism; Drug metabolism - cytochrome P450
Drug metabolism - other enzymes	51543	57788	54035	56170	61486	61966	63796	66998	51475	52453	54412	56399	58655	55533	33088	33242	29809	84569	84334	85869	Metabolism; Xenobiotics Biodegradation and Metabolism; Drug metabolism - other enzymes
ECM-receptor interaction	0	0	0	0	0	0	0	0	0	0	0	0	0	0	0	0	0	0	0	0	Environmental Information Processing; Signaling Molecules and Interaction; ECM-receptor interaction
Electron transfer carriers	2998	3309	3407	3257	7784	6473	8370	9579	2558	2181	2956	2972	3032	2078	6481	6555	3160	56386	56304	57261	Unclassified; Cellular Processes and Signaling; Electron transfer carriers
Endocrine and other factor-regulated calcium reabsorption	0	0	0	0	0	0	0	0	0	0	0	0	0	0	0	0	0	0	0	0	Organismal Systems; Excretory System; Endocrine and other factor-regulated calcium reabsorption
Endocytosis	0	0	0	0	0	0	0	0	0	0	0	0	0	0	0	0	4	0	1	0	Cellular Processes; Transport and Catabolism; Endocytosis
Energy metabolism	158008	151906	161231	156581	169434	146096	156836	162685	164210	158278	159313	156847	156304	162598	124448	125016	80957	344553	343417	349640	Unclassified; Metabolism; Energy metabolism
Epithelial cell signaling in Helicobacter pylori infection	14422	13927	14722	14470	17099	14805	16410	16406	14929	14361	14666	14729	15212	15208	18782	18609	8512	25709	25532	26033	Human Diseases; Infectious Diseases; Epithelial cell signaling in Helicobacter pylori infection
ErbB signaling pathway	0	0	0	0	0	0	0	0	0	0	0	0	0	0	0	0	0	0	0	0	Environmental Information Processing; Signal Transduction; ErbB signaling pathway
Ether lipid metabolism	11	33	8	11	155	57	121	127	10	18	22	35	51	14	110	103	2020	3	3	4	Metabolism; Lipid Metabolism; Ether lipid metabolism
Ethylbenzene degradation	7998	7853	7202	7607	8937	7681	7859	7750	7618	7515	7452	7167	7212	7458	25578	25825	8433	15081	14882	15163	Metabolism; Xenobiotics Biodegradation and Metabolism; Ethylbenzene degradation
Fat digestion and absorption	0	0	0	0	0	0	0	0	0	0	0	0	0	0	0	0	0	0	0	0	Organismal Systems; Digestive System; Fat digestion and absorption
Fatty acid biosynthesis	69188	60493	68621	62654	90368	73002	80323	78521	68268	63242	65187	61443	59771	63889	142960	143294	88222	146100	145120	147640	Metabolism; Lipid Metabolism; Fatty acid biosynthesis
Fatty acid elongation in mitochondria	1266	100	1162	623	2088	0	914	2	1526	768	1097	678	248	1130	0	2	22	2	0	0	Metabolism; Lipid Metabolism; Fatty acid elongation in mitochondria
Fatty acid metabolism	34097	30933	33597	31302	48980	35346	41682	38431	34340	30298	32792	30811	29690	32109	208949	209759	68027	174689	173329	176415	Metabolism; Lipid Metabolism; Fatty acid metabolism
Fc epsilon RI signaling pathway	0	0	0	0	0	0	0	0	0	0	0	0	0	0	0	0	0	0	0	0	Organismal Systems; Immune System; Fc epsilon RI signaling pathway
Fc gamma R-mediated phagocytosis	0	0	0	0	0	0	0	0	0	0	0	0	0	0	0	0	4	0	1	0	Organismal Systems; Immune System; Fc gamma R-mediated phagocytosis
Flagellar assembly	47637	82387	51025	69010	135642	137745	154509	154935	42321	48595	61022	76492	91265	68336	171493	174128	31020	89612	88158	87942	Cellular Processes; Cell Motility; Flagellar assembly
Flavone and flavonol biosynthesis	1281	2248	1495	2212	3393	3443	4191	3986	1262	1486	1892	2518	3182	2291	107	81	2051	3	3	4	Metabolism; Biosynthesis of Other Secondary Metabolites; Flavone and flavonol biosynthesis
Flavonoid biosynthesis	2630	2497	2893	2579	4239	2187	3433	2477	3207	2611	3204	2895	1937	3335	429	323	5710	15	5	2	Metabolism; Biosynthesis of Other Secondary Metabolites; Flavonoid biosynthesis
Fluorobenzoate degradation	2531	202	2325	1248	4179	7	1830	10	3087	1537	2197	1368	581	2264	326	264	4466	17528	17544	17863	Metabolism; Xenobiotics Biodegradation and Metabolism; Fluorobenzoate degradation
Focal adhesion	0	0	0	0	0	0	0	0	0	0	0	0	0	0	0	0	0	0	0	0	Cellular Processes; Cell Communication; Focal adhesion
Folate biosynthesis	68283	53361	67541	62148	72481	45735	56820	51948	74768	67017	67862	64753	64533	71401	97798	97911	67607	135123	134457	136725	Metabolism; Metabolism of Cofactors and Vitamins; Folate biosynthesis
Fructose and mannose metabolism	128926	129319	138453	129535	196550	181091	184190	192509	130247	126009	131796	128132	127249	127044	176901	178116	113814	387885	386651	394195	Metabolism; Carbohydrate Metabolism; Fructose and mannose metabolism
Function unknown	215896	192910	217323	208126	293476	223728	265546	244176	218929	195815	213925	207120	210179	215079	387627	392766	206218	849660	846191	861491	Unclassified; Poorly Characterized; Function unknown
G protein-coupled receptors	289	374	50	247	14	16	15	6	0	0	0	8	0	0	0	0	2	0	0	0	Environmental Information Processing; Signaling Molecules and Interaction; G protein-coupled receptors
GTP-binding proteins	0	0	0	0	0	0	0	0	0	0	0	0	0	0	0	0	0	0	0	0	Environmental Information Processing; Signaling Molecules and Interaction; GTP-binding proteins
Galactose metabolism	120448	126413	130462	131031	156190	156337	159414	167409	122226	123108	127713	131743	141582	128191	57625	58976	79001	215918	215434	219568	Metabolism; Carbohydrate Metabolism; Galactose metabolism
Gastric acid secretion	0	0	0	0	0	0	0	0	0	0	0	0	0	0	0	0	0	0	0	0	Organismal Systems; Digestive System; Gastric acid secretion
General function prediction only	548825	531046	562766	541655	716061	608342	663627	656123	559223	524738	555575	543541	538550	558071	676604	689421	532179	1231640	1226130	1247887	Unclassified; Poorly Characterized; General function prediction only
Geraniol degradation	9536	5280	9017	6862	11296	2882	6141	3164	10764	7908	8790	7278	6021	8887	104626	104065	24379	78742	78099	79447	Metabolism; Metabolism of Terpenoids and Polyketides; Geraniol degradation
Germination	6580	9126	4604	6150	6849	7851	7522	8887	2749	3120	3664	3781	3235	2569	50	72	1401	1	0	2	Unclassified; Cellular Processes and Signaling; Germination
Glioma	0	0	0	0	0	0	0	0	0	0	0	0	0	0	0	0	0	0	0	0	Human Diseases; Cancers; Glioma
Glutamatergic synapse	16509	14976	17040	15990	20285	16936	18692	18029	17244	16256	16872	16354	16018	16793	26018	26150	14336	19836	19672	20030	Organismal Systems; Nervous System; Glutamatergic synapse
Glutathione metabolism	29448	25154	28440	27045	35893	25357	30701	27047	28776	24908	26963	25454	25757	27013	107338	109368	63322	153981	153057	155841	Metabolism; Metabolism of Other Amino Acids; Glutathione metabolism
Glycan bindng proteins	0	0	0	0	0	0	0	0	0	0	0	0	0	0	0	0	0	0	0	0	Environmental Information Processing; Signaling Molecules and Interaction; Glycan bindng proteins
Glycan biosynthesis and metabolism	3738	3460	3597	3696	1992	1977	1780	2254	4181	3995	3858	3799	4338	4075	19253	19439	6516	50059	49841	50711	Unclassified; Metabolism; Glycan biosynthesis and metabolism
Glycerolipid metabolism	66806	69652	71466	69957	100759	90788	98704	99497	65081	62605	68403	67958	71015	67249	105784	107263	61373	147208	146554	149369	Metabolism; Lipid Metabolism; Glycerolipid metabolism
Glycerophospholipid metabolism	92028	84620	95549	86806	117980	92595	102806	99173	95936	86194	92788	86396	80472	91248	109295	111712	77131	207187	206374	209963	Metabolism; Lipid Metabolism; Glycerophospholipid metabolism
Glycine, serine and threonine metabolism	139829	127151	140303	135834	163361	127098	146052	138967	145704	135471	140645	138793	140821	145349	216598	219143	117240	314138	312455	318202	Metabolism; Amino Acid Metabolism; Glycine, serine and threonine metabolism
Glycolysis / Gluconeogenesis	171867	165705	178545	166984	236474	202224	217820	215290	174356	162095	173724	163863	159846	167262	244046	245188	180763	407236	405302	412887	Metabolism; Carbohydrate Metabolism; Glycolysis / Gluconeogenesis
Glycosaminoglycan biosynthesis - chondroitin sulfate	0	0	0	0	0	0	0	0	0	0	0	0	0	0	0	0	0	0	0	0	Metabolism; Glycan Biosynthesis and Metabolism; Glycosaminoglycan biosynthesis - chondroitin sulfate
Glycosaminoglycan degradation	29552	17205	27486	25561	24994	8512	16968	10258	33436	28321	28588	27247	29668	32127	155	136	2883	2353	2330	2331	Metabolism; Glycan Biosynthesis and Metabolism; Glycosaminoglycan degradation
Glycosphingolipid biosynthesis - ganglio series	18897	12496	17787	17417	9734	3241	6341	4175	21655	19963	18736	18699	21085	21312	40	41	669	2341	2326	2327	Metabolism; Glycan Biosynthesis and Metabolism; Glycosphingolipid biosynthesis - ganglio series
Glycosphingolipid biosynthesis - globo series	33117	28117	32389	34102	28085	21327	26834	24466	35515	34624	33991	35916	41185	38048	279	238	5063	12356	12341	12579	Metabolism; Glycan Biosynthesis and Metabolism; Glycosphingolipid biosynthesis - globo series
Glycosphingolipid biosynthesis - lacto and neolacto series	0	0	0	0	0	0	0	0	0	0	0	0	0	0	0	0	2	0	0	0	Metabolism; Glycan Biosynthesis and Metabolism; Glycosphingolipid biosynthesis - lacto and neolacto series
Glycosylphosphatidylinositol(GPI)-anchor biosynthesis	0	0	0	0	0	0	0	0	0	0	0	0	0	0	0	0	0	0	0	0	Metabolism; Glycan Biosynthesis and Metabolism; Glycosylphosphatidylinositol(GPI)-anchor biosynthesis
Glycosyltransferases	55486	44328	56483	49737	71087	45612	56976	47941	60560	50913	56162	51499	46632	56562	62190	62623	70046	160474	159845	162541	Metabolism; Glycan Biosynthesis and Metabolism; Glycosyltransferases
Glyoxylate and dicarboxylate metabolism	83018	75229	84030	80056	111324	84961	97310	92152	85389	77695	82831	81352	81379	84736	170280	175490	87414	273208	272131	276975	Metabolism; Carbohydrate Metabolism; Glyoxylate and dicarboxylate metabolism
GnRH signaling pathway	0	0	0	0	0	0	0	0	0	0	0	0	0	0	0	0	4	0	1	0	Organismal Systems; Endocrine System; GnRH signaling pathway
Hedgehog signaling pathway	0	0	0	0	0	0	0	0	0	0	0	0	0	0	0	0	0	0	0	0	Environmental Information Processing; Signal Transduction; Hedgehog signaling pathway
Hematopoietic cell lineage	0	0	0	0	0	0	0	0	0	0	0	0	0	0	0	0	3	0	0	0	Organismal Systems; Immune System; Hematopoietic cell lineage
Hepatitis C	0	0	0	0	0	0	0	0	0	0	0	0	0	0	0	0	0	0	0	0	Human Diseases; Infectious Diseases; Hepatitis C
Histidine metabolism	105102	99277	104731	101797	114701	96721	105328	105784	106854	101683	103090	100475	100606	105194	161712	162884	82076	135271	134219	136581	Metabolism; Amino Acid Metabolism; Histidine metabolism
Homologous recombination	149380	146022	152024	147230	161234	148101	152845	159610	149102	145495	147644	143563	144720	146624	141793	141629	144301	201231	200139	203436	Genetic Information Processing; Replication and Repair; Homologous recombination
Huntington's disease	7810	6431	7404	7089	8473	4270	6528	4865	8030	6638	7335	6736	6685	7673	46046	46533	23401	22313	21998	22379	Human Diseases; Neurodegenerative Diseases; Huntington's disease
Hypertrophic cardiomyopathy (HCM)	0	0	0	0	0	0	0	0	0	0	0	0	0	0	2	8	14	0	0	0	Human Diseases; Cardiovascular Diseases; Hypertrophic cardiomyopathy (HCM)
Indole alkaloid biosynthesis	0	0	0	0	0	0	0	0	0	0	0	0	0	0	2	1	34	1	0	0	Metabolism; Biosynthesis of Other Secondary Metabolites; Indole alkaloid biosynthesis
Influenza A	1	4	1	1	0	0	1	1	1	3	0	1	2	0	12799	12890	4011	80	1	5	Human Diseases; Infectious Diseases; Influenza A
Inorganic ion transport and metabolism	41328	27936	41029	35583	60973	31666	46815	35995	44935	35230	40650	36857	35984	42145	47868	52712	27800	189908	189219	192703	Unclassified; Cellular Processes and Signaling; Inorganic ion transport and metabolism
Inositol phosphate metabolism	18431	17673	19363	19441	25615	18559	24083	20969	20271	18360	20776	20678	21479	21605	71191	72076	26204	95579	95250	97040	Metabolism; Carbohydrate Metabolism; Inositol phosphate metabolism
Insulin signaling pathway	12895	10918	12937	11714	17055	13748	14999	14442	12265	11523	11808	10962	9911	11402	7308	7159	14514	20201	20110	20471	Organismal Systems; Endocrine System; Insulin signaling pathway
Ion channels	3418	1748	3138	2164	5345	1554	2774	1520	3384	1896	2579	1760	682	2364	6688	6694	7161	12845	12772	13023	Environmental Information Processing; Signaling Molecules and Interaction; Ion channels
Isoflavonoid biosynthesis	0	0	0	0	0	0	0	0	0	0	0	0	0	0	0	0	17	0	0	0	Metabolism; Biosynthesis of Other Secondary Metabolites; Isoflavonoid biosynthesis
Isoquinoline alkaloid biosynthesis	7595	6528	7732	7029	10907	6995	8773	7984	8463	7170	7814	7385	7088	8147	7817	8434	6032	24980	24882	25395	Metabolism; Biosynthesis of Other Secondary Metabolites; Isoquinoline alkaloid biosynthesis
Leishmaniasis	0	0	0	0	0	0	0	0	0	0	0	0	0	0	1	0	3	0	0	0	Human Diseases; Infectious Diseases; Leishmaniasis
Leukocyte transendothelial migration	0	0	0	0	0	0	0	0	0	0	0	0	0	0	0	0	0	0	0	0	Organismal Systems; Immune System; Leukocyte transendothelial migration
Limonene and pinene degradation	19621	15728	18643	17327	26150	17414	21654	18915	19659	17265	18235	16828	17172	18291	130710	130627	32113	69498	68673	69939	Metabolism; Metabolism of Terpenoids and Polyketides; Limonene and pinene degradation
Linoleic acid metabolism	10350	9067	10119	9927	13065	11063	12260	11643	9747	9390	9567	9278	9466	9251	38507	39242	6149	236	8	14	Metabolism; Lipid Metabolism; Linoleic acid metabolism
Lipid biosynthesis proteins	95326	85168	95759	89052	114386	86732	99165	94937	98010	89600	94074	89386	84469	94384	182444	183353	105766	193472	192218	195525	Metabolism; Lipid Metabolism; Lipid biosynthesis proteins
Lipid metabolism	18578	18312	18586	17788	29226	23897	27086	26276	17673	15962	18187	17514	17258	17545	20394	20299	23495	73238	72807	74375	Unclassified; Metabolism; Lipid metabolism
Lipoic acid metabolism	9826	7834	9713	9237	8512	3838	5962	4359	11440	10040	10489	10011	10108	11286	14244	14444	16257	22120	21999	22366	Metabolism; Metabolism of Cofactors and Vitamins; Lipoic acid metabolism
Lipopolysaccharide biosynthesis	60213	36120	58371	51243	51097	10268	28624	12531	71660	57982	61179	56178	53263	67526	57941	58484	22483	161195	160695	163210	Metabolism; Glycan Biosynthesis and Metabolism; Lipopolysaccharide biosynthesis
Lipopolysaccharide biosynthesis proteins	75669	51299	73628	67524	70204	27580	48779	31997	86692	72546	76345	72108	71700	83636	83256	83743	36691	281145	280365	285132	Metabolism; Glycan Biosynthesis and Metabolism; Lipopolysaccharide biosynthesis proteins
Long-term depression	0	0	0	0	0	0	0	0	0	0	0	0	0	0	0	0	0	0	0	0	Organismal Systems; Nervous System; Long-term depression
Long-term potentiation	0	0	0	0	0	0	0	0	0	0	0	0	0	0	0	0	0	0	0	0	Organismal Systems; Nervous System; Long-term potentiation
Lysine biosynthesis	128355	122778	131103	126737	156148	139313	147175	152397	128351	124734	126720	125231	129219	126951	126853	127631	101564	184346	183433	186573	Metabolism; Amino Acid Metabolism; Lysine biosynthesis
Lysine degradation	24252	20637	23640	21201	31231	18675	24427	19770	24818	20674	22954	20725	18703	22711	152398	153717	40697	117996	116849	119022	Metabolism; Amino Acid Metabolism; Lysine degradation
Lysosome	43393	31313	41708	41826	43501	22674	36049	26907	48079	42705	44468	45073	50267	50229	756	1053	3473	2368	2333	2332	Cellular Processes; Transport and Catabolism; Lysosome
MAPK signaling pathway	0	0	0	0	0	0	0	0	0	0	0	0	0	0	0	0	0	0	0	0	Environmental Information Processing; Signal Transduction; MAPK signaling pathway
MAPK signaling pathway - yeast	10113	9392	10032	10031	8188	6680	7543	7663	10846	10613	10259	10341	10933	10979	24369	23999	7202	12732	12552	12829	Environmental Information Processing; Signal Transduction; MAPK signaling pathway - yeast
Measles	0	0	0	0	0	0	0	0	0	0	0	0	0	0	0	0	0	0	0	0	Human Diseases; Infectious Diseases; Measles
Meiosis - yeast	2534	202	2325	1249	4185	10	1837	19	3051	1536	2194	1355	499	2261	590	462	8012	19	6	2	Cellular Processes; Cell Growth and Death; Meiosis - yeast
Melanogenesis	0	0	0	0	0	0	0	0	0	0	0	0	0	0	0	0	15	0	0	0	Organismal Systems; Endocrine System; Melanogenesis
Membrane and intracellular structural molecules	100155	68352	94928	87779	86780	43336	61708	47993	110322	96387	96153	91711	96506	103636	148328	151498	89250	349928	348366	354653	Unclassified; Cellular Processes and Signaling; Membrane and intracellular structural molecules
Metabolism of cofactors and vitamins	16935	11267	16106	12833	27454	13149	18705	14195	17967	12933	15639	12723	10041	14862	57203	57438	21081	85253	84741	86409	Unclassified; Metabolism; Metabolism of cofactors and vitamins
Metabolism of xenobiotics by cytochrome P450	4402	2695	3692	3354	7569	3411	5573	3721	4133	2903	3641	2970	2598	3592	78331	79510	29359	47474	46900	47786	Metabolism; Xenobiotics Biodegradation and Metabolism; Metabolism of xenobiotics by cytochrome P450
Methane metabolism	198103	206962	210823	206279	243943	233171	240998	253326	204670	204124	208352	209021	211097	207439	137977	140482	123336	340262	339034	345227	Metabolism; Energy Metabolism; Methane metabolism
Mineral absorption	219	278	127	97	355	241	468	430	125	110	217	169	146	86	7315	7578	6548	57	5	4	Organismal Systems; Digestive System; Mineral absorption
Mismatch repair	131949	128898	136624	129825	151742	140165	143381	149575	131142	127457	130217	125938	124920	127794	116697	117081	126544	164832	163916	166556	Genetic Information Processing; Replication and Repair; Mismatch repair
N-Glycan biosynthesis	6414	4416	6330	5758	6817	2986	4907	3407	7547	6312	6785	6471	6026	7585	440	344	5759	277	226	258	Metabolism; Glycan Biosynthesis and Metabolism; N-Glycan biosynthesis
NOD-like receptor signaling pathway	7072	6587	7011	6841	7780	6580	7150	7302	7142	6814	6867	6795	6814	7072	338	253	4435	7348	7333	7454	Organismal Systems; Immune System; NOD-like receptor signaling pathway
Naphthalene degradation	24260	21103	23639	22131	36634	27428	31695	29247	24341	21343	23238	21221	19944	22619	105741	105230	32757	47718	47110	47899	Metabolism; Xenobiotics Biodegradation and Metabolism; Naphthalene degradation
Neuroactive ligand-receptor interaction	0	0	0	0	0	0	0	0	0	0	0	0	0	0	0	0	14	0	0	0	Environmental Information Processing; Signaling Molecules and Interaction; Neuroactive ligand-receptor interaction
Neurotrophin signaling pathway	0	0	0	0	0	0	0	0	0	0	0	0	0	0	0	0	0	0	0	0	Organismal Systems; Nervous System; Neurotrophin signaling pathway
Nicotinate and nicotinamide metabolism	60104	62645	61581	61996	59477	63032	59550	67496	60042	61396	60517	60643	63008	60450	74588	76104	51538	152215	151611	154206	Metabolism; Metabolism of Cofactors and Vitamins; Nicotinate and nicotinamide metabolism
Nitrogen metabolism	101491	97385	103756	99970	125558	107339	119245	120312	102259	97402	100775	99807	101457	100696	238464	240697	95376	343776	342491	348153	Metabolism; Energy Metabolism; Nitrogen metabolism
Nitrotoluene degradation	8230	7632	8444	6355	15702	12396	13924	14395	7333	7053	6574	5484	3752	5227	801	1089	3404	34551	34533	35108	Metabolism; Xenobiotics Biodegradation and Metabolism; Nitrotoluene degradation
Non-homologous end-joining	4667	1447	3888	2626	6751	442	3164	506	4792	2541	3895	2426	958	3644	2381	3606	1920	34	5	3	Genetic Information Processing; Replication and Repair; Non-homologous end-joining
Notch signaling pathway	0	0	0	0	0	0	0	0	0	0	0	0	0	0	0	0	0	1	0	0	Environmental Information Processing; Signal Transduction; Notch signaling pathway
Novobiocin biosynthesis	19956	18379	19963	19279	24920	20575	22606	23078	20479	19423	19635	19458	20427	20181	33615	34412	17666	43553	43333	44079	Metabolism; Biosynthesis of Other Secondary Metabolites; Novobiocin biosynthesis
Nucleotide excision repair	65924	60965	68316	63379	79536	65790	71590	70581	67585	62658	65884	62526	60043	64951	48529	48967	53172	59066	58693	59672	Genetic Information Processing; Replication and Repair; Nucleotide excision repair
Nucleotide metabolism	7129	8006	8676	7225	9814	9193	8430	9657	8335	7649	8369	7681	6410	7497	6468	6546	3493	66483	66281	67666	Unclassified; Metabolism; Nucleotide metabolism
Olfactory transduction	0	0	0	0	0	0	0	0	0	0	0	0	0	0	0	0	0	0	0	0	Organismal Systems; Sensory System; Olfactory transduction
One carbon pool by folate	107149	101286	109151	105164	117026	100321	107612	109333	110402	105934	107146	105198	106951	109106	94089	94733	79266	128047	127348	129545	Metabolism; Metabolism of Cofactors and Vitamins; One carbon pool by folate
Oocyte meiosis	0	0	0	0	0	0	0	0	0	0	0	0	0	0	0	0	0	0	0	0	Cellular Processes; Cell Growth and Death; Oocyte meiosis
Other glycan degradation	76243	69270	76246	82234	76315	61214	77034	70717	80846	79342	80577	86832	101815	90147	948	1235	6075	18312	18216	18587	Metabolism; Glycan Biosynthesis and Metabolism; Other glycan degradation
Other ion-coupled transporters	172130	171134	179417	172480	235113	203606	218448	217416	176343	165415	176433	173858	174937	175794	207100	210403	134926	715361	713087	726329	Unclassified; Cellular Processes and Signaling; Other ion-coupled transporters
Other transporters	33840	33644	35370	32901	50038	44594	47399	48100	33374	31346	33513	31983	31402	32237	46610	47086	31782	122142	121699	123762	Unclassified; Cellular Processes and Signaling; Other transporters
Other types of O-glycan biosynthesis	0	0	0	0	0	0	0	0	0	0	0	0	0	0	0	0	0	0	0	0	Metabolism; Glycan Biosynthesis and Metabolism; Other types of O-glycan biosynthesis
Others	150039	144844	155933	149021	243269	197081	227307	214737	150493	135657	152622	148303	149410	151659	176479	181787	156067	400329	398806	406209	Unclassified; Metabolism; Others
Oxidative phosphorylation	205763	171217	208554	192470	213564	162160	183225	178478	214897	199659	199677	191958	195534	203285	343218	343870	241215	319386	316741	322217	Metabolism; Energy Metabolism; Oxidative phosphorylation
PPAR signaling pathway	16280	15144	16575	15844	18638	12912	16050	15079	17260	15658	17001	16338	15055	17229	26179	26315	15552	21262	21142	21475	Organismal Systems; Endocrine System; PPAR signaling pathway
Pancreatic cancer	0	0	0	0	0	0	0	0	0	0	0	0	0	0	0	0	0	0	0	0	Human Diseases; Cancers; Pancreatic cancer
Pancreatic secretion	0	0	0	0	0	0	0	0	0	0	0	0	0	0	0	0	14	0	0	0	Organismal Systems; Digestive System; Pancreatic secretion
Pantothenate and CoA biosynthesis	99600	89141	102152	95084	118693	95695	105179	104133	104986	97933	100676	97990	98044	102106	118947	119632	85818	178243	177324	180512	Metabolism; Metabolism of Cofactors and Vitamins; Pantothenate and CoA biosynthesis
Parkinson's disease	1	10	4	4	0	0	1	4	1	6	0	4	5	0	32255	32413	13212	209	4	17	Human Diseases; Neurodegenerative Diseases; Parkinson's disease
Pathogenic Escherichia coli infection	0	0	0	0	0	0	0	0	0	0	0	0	0	0	0	0	0	0	0	0	Human Diseases; Infectious Diseases; Pathogenic Escherichia coli infection
Pathways in cancer	9098	7559	8758	8112	10236	7531	8639	7922	9061	8215	8265	7774	7351	8330	19771	19775	13460	14813	14665	14914	Human Diseases; Cancers; Pathways in cancer
Penicillin and cephalosporin biosynthesis	7230	3721	7147	5511	7628	1893	3949	1657	8638	6419	7193	6061	4754	7291	6723	6744	7472	22361	22335	22803	Metabolism; Biosynthesis of Other Secondary Metabolites; Penicillin and cephalosporin biosynthesis
Pentose and glucuronate interconversions	80000	82712	86495	85624	122863	112041	122040	121764	79305	77290	84002	86235	91731	84821	129042	130183	62143	259927	258742	264155	Metabolism; Carbohydrate Metabolism; Pentose and glucuronate interconversions
Pentose phosphate pathway	127402	130021	136590	128908	189476	166642	176365	178322	128630	120554	132664	128818	124658	129035	137890	141310	106860	299715	298549	304152	Metabolism; Carbohydrate Metabolism; Pentose phosphate pathway
Peptidases	298702	291011	305137	299567	376558	333948	357421	361462	302251	291980	299682	298850	308336	302525	269238	272809	261187	558035	555549	565658	Metabolism; Enzyme Families; Peptidases
Peptidoglycan biosynthesis	121106	118357	123511	120149	149606	135830	143898	145986	122037	117998	121482	119184	119088	120203	127714	127380	132723	194748	193782	197053	Metabolism; Glycan Biosynthesis and Metabolism; Peptidoglycan biosynthesis
Peroxisome	31096	29026	30787	31459	26899	22060	25214	25201	32413	31779	31346	32331	34833	33441	52267	52528	31867	58105	57799	58750	Cellular Processes; Transport and Catabolism; Peroxisome
Pertussis	3030	2678	3009	3158	336	233	186	334	3812	3653	3278	3515	4520	3773	6484	6579	3283	108559	108441	110202	Human Diseases; Infectious Diseases; Pertussis
Phagosome	0	0	0	0	0	0	0	0	0	0	0	0	0	0	0	0	0	0	0	0	Cellular Processes; Transport and Catabolism; Phagosome
Phenylalanine metabolism	30099	24121	29575	26934	42320	28424	35614	31531	30958	26650	28939	27189	26723	29200	74943	77667	30873	131555	130985	133753	Metabolism; Amino Acid Metabolism; Phenylalanine metabolism
Phenylalanine, tyrosine and tryptophan biosynthesis	136484	121630	135155	130206	156584	131148	143619	144466	135195	130341	131128	129600	135168	134070	144858	146260	89959	217032	215989	219896	Metabolism; Amino Acid Metabolism; Phenylalanine, tyrosine and tryptophan biosynthesis
Phenylpropanoid biosynthesis	25733	30562	26851	29680	29903	31687	32927	34931	25655	26781	28076	30644	34057	29891	809	702	11623	44015	43865	44925	Metabolism; Biosynthesis of Other Secondary Metabolites; Phenylpropanoid biosynthesis
Phosphatidylinositol signaling system	15489	12112	15397	13910	18148	10847	14264	12121	16975	14252	15552	14151	13430	15711	33423	33783	23198	30970	30790	31264	Environmental Information Processing; Signal Transduction; Phosphatidylinositol signaling system
Phosphonate and phosphinate metabolism	9248	8483	9382	9642	16261	13179	16618	14627	9698	8795	10068	10294	12018	10699	31250	31286	8853	28242	28000	28636	Metabolism; Metabolism of Other Amino Acids; Phosphonate and phosphinate metabolism
Phosphotransferase system (PTS)	36150	54099	51444	41354	115344	135357	115913	137974	35224	37798	41656	38229	36607	29670	27668	29384	91937	531318	530727	541218	Environmental Information Processing; Membrane Transport; Phosphotransferase system (PTS)
Photosynthesis	55473	48255	54813	52352	64268	57729	59784	62730	52171	51697	49572	49543	55137	49443	68412	66068	163136	54379	53749	54578	Metabolism; Energy Metabolism; Photosynthesis
Photosynthesis - antenna proteins	0	0	0	4	0	0	0	51	0	0	0	0	4	0	2329	1702	29992	68	17	4	Metabolism; Energy Metabolism; Photosynthesis - antenna proteins
Photosynthesis proteins	56128	49380	55572	53483	65966	59443	61878	64773	52825	52515	50517	50824	56822	50591	77200	74273	195971	61823	61096	62034	Metabolism; Energy Metabolism; Photosynthesis proteins
Phototransduction	0	0	0	0	0	0	0	0	0	0	0	0	0	0	0	0	0	0	0	0	Organismal Systems; Sensory System; Phototransduction
Phototransduction - fly	0	0	0	0	0	0	0	0	0	0	0	0	0	0	0	0	0	0	0	0	Organismal Systems; Sensory System; Phototransduction - fly
Plant-pathogen interaction	22177	24238	22968	22903	32369	29934	32215	32802	21298	20886	22414	22676	22983	22267	26111	26239	15321	35191	34978	35571	Organismal Systems; Environmental Adaptation; Plant-pathogen interaction
Polycyclic aromatic hydrocarbon degradation	15819	13883	15662	14615	18815	15006	16401	15950	16133	14741	15262	14542	14159	15431	61980	61263	25192	17448	17142	17459	Metabolism; Xenobiotics Biodegradation and Metabolism; Polycyclic aromatic hydrocarbon degradation
Polyketide sugar unit biosynthesis	36661	35076	37045	36997	36014	28769	32028	32066	38986	37199	37702	37697	37141	39643	25021	27315	25842	26738	26574	27053	Metabolism; Metabolism of Terpenoids and Polyketides; Polyketide sugar unit biosynthesis
Pores ion channels	60181	48218	61149	55437	54932	28131	39386	31286	69855	60197	63141	59240	55225	67153	87797	89445	58660	282739	281689	286891	Unclassified; Cellular Processes and Signaling; Pores ion channels
Porphyrin and chlorophyll metabolism	96066	114549	108722	106982	176534	167718	179343	187400	96601	96178	106366	110369	112372	104450	295019	295591	182486	292202	290439	295554	Metabolism; Metabolism of Cofactors and Vitamins; Porphyrin and chlorophyll metabolism
Prenyltransferases	55822	45499	55761	50364	58565	41114	47097	43466	59348	52823	54203	50384	46978	54544	48805	48693	62690	66410	66015	67105	Metabolism; Metabolism of Terpenoids and Polyketides; Prenyltransferases
Primary bile acid biosynthesis	6256	6073	6637	6489	6589	6424	6139	6359	6457	6241	6613	6584	6341	6680	12647	12786	1942	1952	1896	1892	Metabolism; Lipid Metabolism; Primary bile acid biosynthesis
Primary immunodeficiency	5745	6958	6495	6553	6572	7743	7093	8329	5720	6291	5905	6238	6591	5841	419	350	6874	14681	14669	14910	Human Diseases; Immune System Diseases; Primary immunodeficiency
Prion diseases	1417	2191	1561	1917	2662	2927	3223	3457	988	1140	1353	1601	2056	1349	6326	6408	922	7372	7329	7452	Human Diseases; Neurodegenerative Diseases; Prion diseases
Progesterone-mediated oocyte maturation	7072	6587	7011	6841	7780	6580	7150	7302	7142	6814	6867	6795	6813	7072	328	247	4264	7348	7332	7454	Organismal Systems; Endocrine System; Progesterone-mediated oocyte maturation
Propanoate metabolism	73842	68923	73719	69141	101889	84507	93516	91595	72338	67693	70150	66654	66504	67992	244163	246287	96742	249451	248007	252275	Metabolism; Carbohydrate Metabolism; Propanoate metabolism
Prostate cancer	7433	7675	7735	7490	7934	6647	7213	7414	7950	7494	7803	7641	6838	8052	328	247	4270	7348	7332	7454	Human Diseases; Cancers; Prostate cancer
Proteasome	7138	6639	7049	6925	7784	6580	7150	7302	7152	6822	6871	6805	6815	7076	344	259	4475	7348	7332	7454	Genetic Information Processing; Folding, Sorting and Degradation; Proteasome
Protein digestion and absorption	3063	2677	3015	3184	316	196	185	331	3609	3656	3265	3420	3716	3740	8	11	116	0	0	0	Organismal Systems; Digestive System; Protein digestion and absorption
Protein export	97797	92501	98997	95427	103353	90562	95753	98201	98723	95922	96144	93964	94106	96655	107457	107135	106766	130989	130136	132361	Genetic Information Processing; Folding, Sorting and Degradation; Protein export
Protein folding and associated processing	112375	98721	113486	108320	153476	107222	133655	120206	118624	103991	114314	111818	110933	119196	188230	188044	121772	294391	292850	298121	Unclassified; Genetic Information Processing; Protein folding and associated processing
Protein kinases	44658	45275	47439	46850	77010	63138	74097	70080	46041	42253	48565	49678	52071	49790	63377	64437	68155	191887	191156	194570	Metabolism; Enzyme Families; Protein kinases
Protein processing in endoplasmic reticulum	13354	10411	13001	11916	13149	8060	10269	8850	14274	12437	13093	12077	11219	13354	3067	4080	10757	7414	7347	7467	Genetic Information Processing; Folding, Sorting and Degradation; Protein processing in endoplasmic reticulum
Proximal tubule bicarbonate reclamation	7489	3751	7404	5690	8299	2795	4786	2528	8876	6887	7443	6122	4953	7479	5907	5660	3001	17357	17333	17682	Organismal Systems; Excretory System; Proximal tubule bicarbonate reclamation
Purine metabolism	341201	327324	352775	337088	416061	358234	385311	387076	348668	330103	345428	336290	337308	343898	435652	436619	340347	627943	624787	635447	Metabolism; Nucleotide Metabolism; Purine metabolism
Pyrimidine metabolism	289666	293855	301156	295054	328927	313184	320656	336802	291763	288720	294624	291951	298611	293226	268759	269009	261842	414078	412023	419154	Metabolism; Nucleotide Metabolism; Pyrimidine metabolism
Pyruvate metabolism	163691	151710	166277	156252	216760	179243	198545	193030	166119	154814	161991	154856	153867	159892	294485	296535	176770	422148	420197	428085	Metabolism; Carbohydrate Metabolism; Pyruvate metabolism
RIG-I-like receptor signaling pathway	66	175	180	110	201	102	169	180	236	198	161	98	185	75	1259	1840	2359	487	439	452	Organismal Systems; Immune System; RIG-I-like receptor signaling pathway
RNA degradation	81092	71861	83014	76691	90016	69741	77928	76067	84606	77940	80001	75846	73389	80428	70180	71054	76129	110611	110013	111844	Genetic Information Processing; Folding, Sorting and Degradation; RNA degradation
RNA polymerase	25535	24755	26854	24800	30550	27073	28137	28750	26004	24750	25938	24420	23670	24815	27256	27073	32924	29555	29348	29846	Genetic Information Processing; Transcription; RNA polymerase
RNA transport	20778	22883	21886	21610	29852	28918	29211	30439	20394	19732	21352	21054	20896	20596	18105	17258	16382	36554	36453	37031	Genetic Information Processing; Translation; RNA transport
Regulation of actin cytoskeleton	0	0	0	0	0	0	0	0	0	0	0	0	0	0	0	0	0	0	0	0	Cellular Processes; Cell Motility; Regulation of actin cytoskeleton
Renal cell carcinoma	2025	968	1746	1270	2456	951	1488	619	1918	1398	1398	978	536	1258	6643	6638	5196	7384	7332	7455	Human Diseases; Cancers; Renal cell carcinoma
Renin-angiotensin system	0	0	0	0	0	0	0	0	0	0	0	0	0	0	3	13	42	0	1	0	Organismal Systems; Endocrine System; Renin-angiotensin system
Replication, recombination and repair proteins	117752	103055	121601	105972	171287	133255	150839	141108	119543	103223	114956	103834	97247	109136	163404	169354	128562	262144	261041	264244	Unclassified; Genetic Information Processing; Replication, recombination and repair proteins
Restriction enzyme	24360	22767	23839	21672	20209	15666	15374	17132	25745	24542	24219	22001	19614	23978	18040	17170	13850	41434	41353	42247	Unclassified; Genetic Information Processing; Restriction enzyme
Retinol metabolism	4400	2676	3686	3345	7561	3398	5569	3708	4089	2898	3638	2947	2439	3582	44265	44342	14273	25408	25106	25592	Metabolism; Metabolism of Cofactors and Vitamins; Retinol metabolism
Rheumatoid arthritis	0	0	0	0	0	0	0	0	0	0	0	0	0	0	0	0	0	0	0	0	Human Diseases; Immune System Diseases; Rheumatoid arthritis
Riboflavin metabolism	35056	28169	33164	30295	36193	22548	27184	24157	36340	31517	32480	30256	29009	33540	52763	52920	38498	103608	103207	104988	Metabolism; Metabolism of Cofactors and Vitamins; Riboflavin metabolism
Ribosome	380994	370988	392110	373991	410928	373472	383922	398603	386431	372641	381145	366550	363623	375683	362993	360371	393144	413716	410926	418066	Genetic Information Processing; Translation; Ribosome
Ribosome Biogenesis	218779	211393	222307	212529	254281	224718	235038	241071	218819	208987	215010	207349	206831	211938	221944	222791	205765	422932	421011	428296	Genetic Information Processing; Translation; Ribosome Biogenesis
Ribosome biogenesis in eukaryotes	7326	7129	7545	7160	8650	7734	7954	8296	7402	7096	7278	6971	6891	7151	6774	6760	7523	14515	14449	14718	Genetic Information Processing; Translation; Ribosome biogenesis in eukaryotes
Salivary secretion	0	0	0	0	0	0	0	0	0	0	0	0	0	0	0	0	0	0	0	0	Organismal Systems; Digestive System; Salivary secretion
Secondary bile acid biosynthesis	6255	6071	6637	6488	6588	6424	6139	6358	6454	6234	6595	6555	6340	6668	6894	7263	1097	1921	1895	1891	Metabolism; Lipid Metabolism; Secondary bile acid biosynthesis
Secretion system	185371	167261	187372	174034	286700	216963	253009	236384	189113	165219	184922	176028	170684	184171	247851	250789	243510	910526	908438	923404	Environmental Information Processing; Membrane Transport; Secretion system
Selenocompound metabolism	56076	53927	57334	54405	77329	60788	69396	66463	57736	52747	56906	54891	53796	56643	62015	63341	51941	137827	137288	139779	Metabolism; Metabolism of Other Amino Acids; Selenocompound metabolism
Sesquiterpenoid biosynthesis	0	0	0	0	0	0	0	0	0	0	0	0	0	0	1	0	31	0	0	0	Metabolism; Metabolism of Terpenoids and Polyketides; Sesquiterpenoid biosynthesis
Shigellosis	0	0	0	0	0	0	0	0	0	0	0	0	1	0	0	0	13	0	0	0	Human Diseases; Infectious Diseases; Shigellosis
Signal transduction mechanisms	69319	62903	72204	65170	106827	85883	95982	91355	70739	63191	69453	64709	61627	66553	37726	38168	69599	205374	204839	208332	Unclassified; Cellular Processes and Signaling; Signal transduction mechanisms
Small cell lung cancer	1	4	1	1	0	0	1	1	1	3	0	1	2	0	12800	12890	4000	80	1	5	Human Diseases; Cancers; Small cell lung cancer
Sphingolipid metabolism	52652	44903	53262	53716	60986	45408	57745	51396	54407	50921	53296	55212	61627	57874	430	367	7141	15784	15685	16079	Metabolism; Lipid Metabolism; Sphingolipid metabolism
Spliceosome	0	0	0	0	0	0	0	0	0	0	0	0	0	0	0	0	0	0	0	0	Genetic Information Processing; Transcription; Spliceosome
Sporulation	80062	112411	84729	89625	156666	178889	173536	195271	62047	72202	77600	80317	80986	68048	601	663	11800	39	7	31	Unclassified; Cellular Processes and Signaling; Sporulation
Staphylococcus aureus infection	589	1272	1195	840	4153	5023	3804	4591	778	844	839	693	374	111	6767	6746	9241	49	16	21	Human Diseases; Infectious Diseases; Staphylococcus aureus infection
Starch and sucrose metabolism	142744	152366	147972	150080	196960	188615	195385	202385	140071	138988	146470	149866	156505	146220	52856	53536	103545	314001	312888	319421	Metabolism; Carbohydrate Metabolism; Starch and sucrose metabolism
Steroid biosynthesis	3797	300	3486	1870	6268	2	2744	11	4577	2303	3291	2033	744	3392	286	216	3757	13	4	0	Metabolism; Lipid Metabolism; Steroid biosynthesis
Steroid hormone biosynthesis	7326	2694	7270	4863	12292	1780	6728	2111	9075	5256	7362	5490	2896	7779	161	137	2273	5264	5223	5368	Metabolism; Lipid Metabolism; Steroid hormone biosynthesis
Stilbenoid, diarylheptanoid and gingerol biosynthesis	378	1092	736	662	376	359	371	434	820	692	963	856	100	1001	6063	5752	5023	38	3	1	Metabolism; Biosynthesis of Other Secondary Metabolites; Stilbenoid, diarylheptanoid and gingerol biosynthesis
Streptomycin biosynthesis	58848	54131	59608	58570	63645	47877	55368	52876	63543	59166	61601	60683	59815	64311	64117	66586	48347	69196	68800	70081	Metabolism; Biosynthesis of Other Secondary Metabolites; Streptomycin biosynthesis
Styrene degradation	4048	3137	3974	3330	8239	4640	6193	4724	4484	3233	4074	3746	3165	4237	19175	19391	6164	27223	27126	27725	Metabolism; Xenobiotics Biodegradation and Metabolism; Styrene degradation
Sulfur metabolism	45222	33131	44314	38085	63721	36637	49268	39926	47668	38895	42772	38556	35161	43293	53815	54681	39178	109531	109071	110990	Metabolism; Energy Metabolism; Sulfur metabolism
Sulfur relay system	35358	27608	35915	29519	57876	39075	45324	42215	36010	28991	32808	28381	24429	30990	72234	72513	49150	155090	154505	157192	Genetic Information Processing; Folding, Sorting and Degradation; Sulfur relay system
Synthesis and degradation of ketone bodies	4060	5105	4174	3993	9045	8261	7777	8024	3754	3267	3967	3833	3334	3442	38169	38610	9481	17637	17389	17748	Metabolism; Lipid Metabolism; Synthesis and degradation of ketone bodies
Systemic lupus erythematosus	1266	100	1162	623	2089	0	914	2	1526	768	1097	678	248	1130	1	4	43	2	0	0	Human Diseases; Immune System Diseases; Systemic lupus erythematosus
TGF-beta signaling pathway	0	0	0	0	0	0	0	0	0	0	0	0	0	0	0	0	0	0	0	0	Environmental Information Processing; Signal Transduction; TGF-beta signaling pathway
Taurine and hypotaurine metabolism	21872	19843	21515	20835	22864	17066	19666	18368	22236	20118	21288	20334	20066	21628	13405	13428	13407	39687	39552	40304	Metabolism; Metabolism of Other Amino Acids; Taurine and hypotaurine metabolism
Terpenoid backbone biosynthesis	89637	82754	90880	85185	100477	86805	90301	92338	90769	85883	86731	83336	81103	85317	87015	87407	76336	106206	105595	107375	Metabolism; Metabolism of Terpenoids and Polyketides; Terpenoid backbone biosynthesis
Tetracycline biosynthesis	17051	13656	16519	13877	26119	21892	23323	23232	15236	14063	14213	12338	11802	12560	32896	32995	24937	38527	38349	38923	Metabolism; Metabolism of Terpenoids and Polyketides; Tetracycline biosynthesis
Thiamine metabolism	77277	73578	77839	74491	93043	79067	84977	86699	77316	73340	75290	73123	73960	75093	78967	79210	59246	128453	127901	130165	Metabolism; Metabolism of Cofactors and Vitamins; Thiamine metabolism
Tight junction	0	0	0	0	0	0	0	0	0	0	0	0	0	0	0	0	0	0	0	0	Cellular Processes; Cell Communication; Tight junction
Toluene degradation	18412	11960	18566	15579	16100	6666	10466	7701	20432	17110	17801	15901	14461	18112	32512	32270	24661	76688	76405	77744	Metabolism; Xenobiotics Biodegradation and Metabolism; Toluene degradation
Toxoplasmosis	1	4	1	1	0	0	1	1	1	3	0	1	2	0	12799	12890	3997	80	1	5	Human Diseases; Infectious Diseases; Toxoplasmosis
Transcription factors	210906	249701	231184	229801	394182	377507	399013	408523	203432	198961	226758	230894	235407	218081	345987	355462	210889	1041705	1038359	1058790	Genetic Information Processing; Transcription; Transcription factors
Transcription machinery	167333	147075	171433	155691	218464	169000	192653	181454	172706	158121	166597	156860	150243	164966	109962	110898	109615	143013	142117	144400	Genetic Information Processing; Transcription; Transcription machinery
Transcription related proteins	1755	952	2103	1272	3429	1944	2523	1896	1838	1196	1615	1046	541	1259	583	894	317	18027	17988	18331	Unclassified; Genetic Information Processing; Transcription related proteins
Translation factors	90804	86028	93432	88888	97930	85445	90462	91594	93787	89288	91738	88495	87996	91536	80156	79574	82245	115636	115014	116978	Genetic Information Processing; Translation; Translation factors
Translation proteins	146238	140535	148566	142457	175083	149952	160437	160920	147436	139219	145043	140050	138486	143584	136921	138219	131877	270915	269736	274441	Unclassified; Genetic Information Processing; Translation proteins
Transporters	915679	1100741	989451	1039094	1691364	1640636	1751218	1780585	869547	872957	991181	1053942	1117182	987784	2019776	2090441	1078605	3304185	3287787	3352297	Environmental Information Processing; Membrane Transport; Transporters
Tropane, piperidine and pyridine alkaloid biosynthesis	15886	14205	15849	14787	20975	16113	18508	18056	16337	14926	15552	14805	14619	15629	26634	27094	14987	48717	48552	49384	Metabolism; Biosynthesis of Other Secondary Metabolites; Tropane, piperidine and pyridine alkaloid biosynthesis
Tryptophan metabolism	32119	26109	30968	29114	38423	23513	30750	25995	33392	28644	30634	29108	29270	31682	159835	161488	49772	161491	160440	163485	Metabolism; Amino Acid Metabolism; Tryptophan metabolism
Tuberculosis	25668	20447	25456	22796	31100	22683	26092	24129	26175	23460	24238	22373	21694	23942	34120	33860	40271	22276	22021	22392	Human Diseases; Infectious Diseases; Tuberculosis
Two-component system	224618	220407	229964	224726	375179	292618	350358	321705	227773	204018	234031	235071	238363	239574	320357	327303	231789	944116	940729	956985	Environmental Information Processing; Signal Transduction; Two-component system
Type I diabetes mellitus	10402	9615	10433	10289	8663	7621	7940	8424	10971	10714	10439	10423	10640	10852	12651	12347	10065	9294	9233	9350	Human Diseases; Metabolic Diseases; Type I diabetes mellitus
Type II diabetes mellitus	7570	7485	7587	7376	8253	7671	7891	7956	7439	7129	7465	7033	6999	7214	1136	1313	8236	14694	14666	14907	Human Diseases; Metabolic Diseases; Type II diabetes mellitus
Tyrosine metabolism	49046	42638	47859	44742	68502	52397	59410	55825	49407	43895	46631	43384	42495	45937	142073	143131	66712	180651	179679	183142	Metabolism; Amino Acid Metabolism; Tyrosine metabolism
Ubiquinone and other terpenoid-quinone biosynthesis	42451	26971	42083	36431	40576	14599	26502	17058	48506	39314	41846	37978	36381	44306	85287	84648	67858	172300	171626	174639	Metabolism; Metabolism of Cofactors and Vitamins; Ubiquinone and other terpenoid-quinone biosynthesis
Ubiquitin system	1304	132	1183	668	2105	22	918	10	1555	772	1101	691	310	1135	151	124	2045	12331	12331	12566	Genetic Information Processing; Folding, Sorting and Degradation; Ubiquitin system
VEGF signaling pathway	0	0	0	0	0	0	0	0	0	0	0	0	0	0	1	0	3	0	0	0	Environmental Information Processing; Signal Transduction; VEGF signaling pathway
Valine, leucine and isoleucine biosynthesis	123045	108584	125453	117507	158527	124406	141361	135925	127969	117839	124755	120991	122159	126845	142361	144446	113502	207344	206249	209909	Metabolism; Amino Acid Metabolism; Valine, leucine and isoleucine biosynthesis
Valine, leucine and isoleucine degradation	39882	35452	39087	37497	49020	33594	40455	35946	41736	36937	39590	38136	38544	40825	274092	276454	81741	155043	153378	156178	Metabolism; Amino Acid Metabolism; Valine, leucine and isoleucine degradation
Various types of N-glycan biosynthesis	0	0	0	0	0	0	0	0	0	0	0	0	0	0	0	0	0	0	0	0	Metabolism; Glycan Biosynthesis and Metabolism; Various types of N-glycan biosynthesis
Vascular smooth muscle contraction	0	0	0	0	0	0	0	0	0	0	0	0	0	0	0	0	0	0	0	0	Organismal Systems; Circulatory System; Vascular smooth muscle contraction
Vasopressin-regulated water reabsorption	0	0	0	0	0	0	0	0	0	0	0	0	0	0	0	0	4	0	0	0	Organismal Systems; Excretory System; Vasopressin-regulated water reabsorption
Vibrio cholerae infection	0	0	0	0	0	0	0	0	0	0	0	0	2	0	3	2	13	0	0	0	Human Diseases; Infectious Diseases; Vibrio cholerae infection
Vibrio cholerae pathogenic cycle	8735	10044	9681	9446	13170	12540	12841	13670	8579	8588	9270	9297	9530	8889	7162	7096	12633	39551	39418	40036	Human Diseases; Infectious Diseases; Vibrio cholerae pathogenic cycle
Viral myocarditis	1	4	1	1	0	0	1	1	1	3	0	1	2	0	12799	12890	3997	80	1	5	Human Diseases; Cardiovascular Diseases; Viral myocarditis
Vitamin B6 metabolism	31614	30402	32863	31922	32945	29360	31349	32139	33378	32154	32576	32386	32840	33432	39734	40263	24822	76279	75989	77313	Metabolism; Metabolism of Cofactors and Vitamins; Vitamin B6 metabolism
Wnt signaling pathway	0	0	0	0	0	0	0	0	0	0	0	0	0	0	0	0	0	1	0	0	Environmental Information Processing; Signal Transduction; Wnt signaling pathway
Xylene degradation	4582	7054	5521	5652	12250	14429	13764	15159	3950	4367	5116	5268	5449	4006	6290	5960	9091	34678	34663	35371	Metabolism; Xenobiotics Biodegradation and Metabolism; Xylene degradation
Zeatin biosynthesis	7222	6874	7346	7073	8039	7263	7491	7752	7314	7028	7123	6960	6868	7096	6753	6721	7262	7386	7335	7460	Metabolism; Metabolism of Terpenoids and Polyketides; Zeatin biosynthesis
alpha-Linolenic acid metabolism	176	432	263	198	395	477	236	436	173	148	184	202	213	89	5926	5704	3197	22031	21985	22345	Metabolism; Lipid Metabolism; alpha-Linolenic acid metabolism
beta-Alanine metabolism	33280	29476	33176	31449	31968	22996	27048	26279	35320	33243	32686	32012	33508	33860	145025	145637	40334	127427	126413	128744	Metabolism; Metabolism of Other Amino Acids; beta-Alanine metabolism
beta-Lactam resistance	6231	4004	6606	5337	6250	2925	4141	2912	7308	5948	6355	5551	4743	6295	866	1122	4577	17336	17332	17684	Metabolism; Biosynthesis of Other Secondary Metabolites; beta-Lactam resistance
mRNA surveillance pathway	0	0	0	0	0	0	0	0	0	0	0	0	0	0	0	0	3	0	0	0	Genetic Information Processing; Translation; mRNA surveillance pathway
mTOR signaling pathway	0	0	0	0	0	0	0	0	0	0	0	0	0	0	0	0	0	0	0	0	Environmental Information Processing; Signal Transduction; mTOR signaling pathway
p53 signaling pathway	1	4	1	1	0	0	1	1	1	3	0	1	2	0	12799	12890	4001	80	1	5	Cellular Processes; Cell Growth and Death; p53 signaling pathway

## Sheet: KO Pathways -  Level 3
# Constructed from biom file
#OTU ID	Pretx1	Pretx2	Pretx3	Pretx4	Pretx5	Pretx6	Pretx7	Pretx8	NA1	NA2	NA3	NA4	NA5	NA6	aNA1	aNA2	aNA3	aNA4	aNA5	aNA6	KEGG_Pathways
Amino Acid Metabolism	1551854	1428118	1566692	1499681	1900184	1545219	1723574	1687745	1586766	1487509	1542210	1506081	1526783	1563017	2526093	2549510	1415997	3165631	3147294	3204891	Metabolism; Amino Acid Metabolism
Biosynthesis of Other Secondary Metabolites	161706	150257	164844	160516	191756	147137	170197	162254	172974	159944	168740	166529	165774	175467	153939	158007	130995	275734	274555	279927	Metabolism; Biosynthesis of Other Secondary Metabolites
Cancers	18558	16212	18242	16875	20629	15131	17342	15957	18945	17113	17467	16401	14779	17642	52357	52463	31174	37041	36660	37283	Human Diseases; Cancers
Carbohydrate Metabolism	1610884	1567898	1670792	1606388	2197495	1901974	2054842	2048959	1632578	1548451	1636830	1606559	1625973	1625978	2332044	2356682	1503813	4226094	4208236	4288258	Metabolism; Carbohydrate Metabolism
Cardiovascular Diseases	1	4	1	1	0	0	1	1	1	3	0	1	2	0	12801	12898	4011	80	1	5	Human Diseases; Cardiovascular Diseases
Cell Communication	0	0	0	0	0	0	0	0	0	0	0	0	0	0	0	0	0	0	0	0	Cellular Processes; Cell Communication
Cell Growth and Death	83736	80492	86096	82295	96942	84908	88627	91342	84792	80717	83280	81452	79798	83510	186334	188185	119913	89364	88052	89571	Cellular Processes; Cell Growth and Death
Cell Motility	268104	374018	281795	327252	620538	598354	666801	666602	247307	255481	305960	349154	386569	324549	470262	481375	203549	535090	530244	534660	Cellular Processes; Cell Motility
Cellular Processes and Signaling	621499	574495	630890	595079	829065	662537	745042	720748	632876	578719	616933	593663	587215	615087	667843	682570	475451	2031045	2023716	2060254	Unclassified; Cellular Processes and Signaling
Circulatory System	0	6	3	3	0	0	0	3	0	3	0	3	3	0	19456	19523	9215	129	3	12	Organismal Systems; Circulatory System
Digestive System	3504	3261	3414	3538	1321	1450	1688	1589	3905	3906	3903	3805	4025	3949	7571	7786	10484	12663	12560	12836	Organismal Systems; Digestive System
Endocrine System	46485	41893	46559	44408	50348	37559	43791	42300	47951	44824	46435	44729	41634	47057	40511	40447	40269	57615	57389	58302	Organismal Systems; Endocrine System
Energy Metabolism	928881	850372	948013	897573	1083016	907278	988249	991609	949571	903013	916018	894319	908133	919876	1242958	1246658	1123005	1771514	1762091	1792886	Metabolism; Energy Metabolism
Environmental Adaptation	23443	24338	24130	23526	34458	29935	33129	32804	22824	21654	23511	23354	23231	23398	26122	26259	15609	35193	34980	35571	Organismal Systems; Environmental Adaptation
Enzyme Families	343360	336286	352576	346417	453568	397086	431518	431542	348292	334233	348247	348528	360407	352315	332615	337246	329346	749922	746705	760228	Metabolism; Enzyme Families
Excretory System	7489	3751	7404	5690	8299	2795	4786	2528	8876	6887	7443	6122	4953	7479	5907	5660	3005	17357	17333	17682	Organismal Systems; Excretory System
Folding, Sorting and Degradation	404110	360202	410046	382961	461309	363838	403778	395379	417375	386283	397654	380177	372681	400198	432615	436804	412525	773846	770125	783384	Genetic Information Processing; Folding, Sorting and Degradation
Genetic Information Processing	418374	385133	425403	396444	547661	434412	488901	469946	425890	386124	414436	393754	383354	410697	521574	528306	416691	953618	949508	965167	Unclassified; Genetic Information Processing
Glycan Biosynthesis and Metabolism	476697	381608	472231	453725	487939	316570	410361	351478	519948	468001	483845	474134	490462	517146	332963	334224	282394	833201	830126	844018	Metabolism; Glycan Biosynthesis and Metabolism
Immune System	14210	13349	14202	13792	15761	13262	14469	14784	14520	13826	13895	13688	13812	14219	1925	2340	11065	15183	15105	15360	Organismal Systems; Immune System
Immune System Diseases	7011	7058	7657	7176	8661	7743	8007	8331	7246	7059	7002	6916	6839	6971	420	354	6917	14683	14669	14910	Human Diseases; Immune System Diseases
Infectious Diseases	57611	50294	58889	54180	74586	57652	64959	62171	60001	54577	56974	54282	53932	56711	118522	118355	93373	213005	212000	215501	Human Diseases; Infectious Diseases
Lipid Metabolism	478981	422874	486165	449651	635093	477127	553697	516910	489865	438907	472838	448221	433337	472635	924477	932588	474473	1064456	1058082	1076956	Metabolism; Lipid Metabolism
Membrane Transport	1677959	1885784	1793030	1807073	2980882	2768036	2974094	2993378	1617575	1564848	1767799	1818265	1874928	1740478	3812984	3927906	2126957	7049905	7019106	7152685	Environmental Information Processing; Membrane Transport
Metabolic Diseases	17972	17100	18020	17665	16916	15292	15831	16380	18410	17843	17904	17456	17639	18066	13787	13660	18301	23988	23899	24257	Human Diseases; Metabolic Diseases
Metabolism	410636	387744	424145	402504	560275	449656	510658	492672	422727	387702	417351	404199	398673	418273	469555	475798	338613	1240704	1235821	1259872	Unclassified; Metabolism
Metabolism of Cofactors and Vitamins	658230	608826	673251	640132	787939	641640	710247	707106	684973	642699	662544	648614	655735	673788	1032337	1035464	706581	1460115	1452890	1478211	Metabolism; Metabolism of Cofactors and Vitamins
Metabolism of Other Amino Acids	237498	229657	239810	236381	287906	240538	267872	261380	241891	227853	238799	236980	245301	242705	447322	452744	248952	646385	642856	654918	Metabolism; Metabolism of Other Amino Acids
Metabolism of Terpenoids and Polyketides	266485	234216	267039	248025	309408	240086	266942	258765	273258	251409	258040	245195	237019	257494	501099	503384	291930	535459	532120	541531	Metabolism; Metabolism of Terpenoids and Polyketides
Nervous System	16509	14976	17040	15990	20285	16936	18692	18029	17244	16256	16872	16354	16018	16793	26018	26150	14336	19836	19672	20030	Organismal Systems; Nervous System
Neurodegenerative Diseases	23061	21944	23070	23018	27078	20066	24730	22911	23257	21229	22687	22334	23451	23567	149115	150230	64493	67781	66776	68038	Human Diseases; Neurodegenerative Diseases
Nucleotide Metabolism	630867	621179	653931	632142	744988	671418	705967	723878	640431	618823	640052	628241	635919	637124	704411	705628	602189	1042021	1036810	1054601	Metabolism; Nucleotide Metabolism
Poorly Characterized	764721	723956	780089	749781	1009537	832070	929173	900299	778152	720553	769500	750661	748729	773150	1064231	1082187	738397	2081300	2072321	2109378	Unclassified; Poorly Characterized
Replication and Repair	1422749	1385506	1463028	1399201	1642007	1468328	1537616	1571957	1426504	1369643	1414557	1367890	1356823	1397153	1377244	1382650	1351204	2100060	2089209	2124030	Genetic Information Processing; Replication and Repair
Sensory System	0	0	0	0	0	0	0	0	0	0	0	0	0	0	0	0	0	0	0	0	Organismal Systems; Sensory System
Signal Transduction	250220	241911	255393	248667	401515	310145	372165	341492	255594	228883	259842	259563	262726	266264	378287	385185	263956	987824	984072	1001078	Environmental Information Processing; Signal Transduction
Signaling Molecules and Interaction	33778	30095	33293	31887	40817	30801	35388	33140	34015	30362	32148	30415	29631	32327	21498	22100	25127	38117	37875	38670	Environmental Information Processing; Signaling Molecules and Interaction
Transcription	403774	421531	429471	410292	643199	573582	619989	618729	402142	381832	419293	412174	409321	407862	483216	493448	353651	1214273	1209825	1233036	Genetic Information Processing; Transcription
Translation	903971	880772	928312	886729	1031656	925041	962362	988800	912797	875030	902935	869864	863689	889428	893330	890270	909109	1214433	1207371	1228302	Genetic Information Processing; Translation
Transport and Catabolism	74489	60339	72495	73285	70400	44734	61263	52108	80492	74484	75814	77404	85100	83670	53023	53581	35344	60473	60133	61082	Cellular Processes; Transport and Catabolism
Xenobiotics Biodegradation and Metabolism	263266	242347	262990	248922	386756	301540	344969	323111	262754	237371	257375	244962	236473	252350	1039554	1041657	390073	908959	902579	919741	Metabolism; Xenobiotics Biodegradation and Metabolism
