# Supplementary material for: Antibiotic-induced microbiome depletion alters metabolic homeostasis by affecting gut signaling and colonic metabolism
Source: Nat Commun. 2018 Jul 20;9:2872. doi: 10.1038/s41467-018-05336-9 (PMC6054678; doi:10.1038/s41467-018-05336-9)
Supplement: Supplementary file 6 — Supplementary Data 3 [file 41467_2018_5336_MOESM6_ESM.xlsx]

## Sheet: Antibiotic vs untreated
Gene	Mean normalized count	Fold change (log2)	Raw p-value	Adjusted p-value
Anxa1	962.899	3.10592	9.26609e-106	1.70153e-101
Edn3	657.445	2.86726	2.25858e-90	2.07372e-86
Insl5	144.433	4.80947	5.30833e-74	3.24923e-70
Cyp4f15	104.608	-4.38768	1.5896e-71	7.29747e-68
Cyp2d22	174.505	-2.41625	3.25051e-68	1.19378e-64
Dstn	14301.7	1.72718	1.43771e-65	4.40012e-62
Pla2g15	177.417	-2.60089	9.01378e-58	2.36457e-54
Slc10a2	784.233	3.40755	5.74269e-54	1.31816e-50
Tmem35	89.1142	-2.94027	1.29667e-48	2.64564e-45
Tubb2a	525.34	-1.67197	6.83551e-47	1.25521e-43
Adss	1562.29	1.10287	8.24701e-47	1.37673e-43
Gstt1	202.729	-2.5794	1.25171e-46	1.91543e-43
Dio1	1816.04	-2.40076	3.2515e-45	4.59287e-42
Ces2a	3765.34	-2.65015	3.3198e-44	4.3544e-41
Casp3	276.147	3.06176	3.41644e-43	4.18241e-40
Serpinb1a	9013.83	1.39316	4.0972e-43	4.70231e-40
1700019G17Rik	144.971	2.15643	6.95424e-43	7.51181e-40
Ptprr	973.828	1.74026	9.24807e-43	9.43457e-40
Plscr1	1797.34	1.5881	1.61108e-41	1.55707e-38
Agbl2	39.3413	-3.89781	2.29775e-40	2.10968e-37
Ltbp3	138.986	-2.13866	2.75209e-40	2.40651e-37
Slc16a3	68.3535	2.57539	8.46894e-38	7.06887e-35
4931406C07Rik	7425.77	-1.4642	5.16315e-35	4.12222e-32
Mat2a	3457.16	-1.47804	5.81363e-35	4.44815e-32
Gm9917	109.267	2.21045	6.17873e-35	4.5384e-32
Scd1	2363.92	-1.926	2.23524e-34	1.57868e-31
Rhbdl2	177.711	1.73065	2.60573e-33	1.77219e-30
Trpv3	45.448	2.97495	5.04971e-33	3.31171e-30
Gcg	853.311	2.54021	6.14789e-33	3.826e-30
Cyp2c55	90299.8	-1.62414	6.25062e-33	3.826e-30
Nipal1	433.15	1.53881	3.05278e-32	1.80833e-29
Pfkp	1346.04	1.42299	4.56166e-32	2.61768e-29
Gpt	1490.69	-1.61584	1.13659e-31	6.32459e-29
Zfand2a	384.678	1.84666	4.75224e-31	2.56663e-28
Tex19.1	70.7052	-3.75332	1.33799e-30	7.01987e-28
Riiad1	35.1599	-3.70587	1.40415e-30	7.16232e-28
Samd9l	1090.12	1.46415	2.52583e-30	1.25356e-27
Il1rn	134.548	2.32066	1.3901e-29	6.7175e-27
Tlr4	82.9199	1.82741	4.48591e-29	2.11217e-26
Tnfaip3	217.672	1.90948	4.72804e-29	2.17053e-26
Hdac9	86.7001	-2.08415	6.44929e-29	2.88849e-26
B4galnt2	1331.72	2.95996	8.54814e-29	3.73737e-26
Pnpo	2650.59	-1.93772	1.93228e-28	8.25175e-26
Ttc39c	94.8658	-2.07086	4.53803e-28	1.89391e-25
Pnliprp2	122.501	2.85043	5.9716e-28	2.39093e-25
Lrat	111.026	2.17088	5.98936e-28	2.39093e-25
Vstm5	91.5081	-1.92553	3.99737e-27	1.56178e-24
Atl3	473.736	0.984444	6.92064e-27	2.64758e-24
Ly75	510.343	-1.57999	2.34517e-26	8.78865e-24
Mgll	615.017	-1.72477	7.72374e-26	2.83662e-23
Cyp2d9	116.012	3.23043	1.24851e-25	4.49538e-23
Glt28d2	215.917	1.31478	2.1337e-25	7.4404e-23
Ankrd22	67.3217	2.08968	2.14748e-25	7.4404e-23
Tsku	454.241	-1.34178	2.29356e-25	7.79938e-23
Cyp2d34	692.213	1.96818	3.31957e-25	1.10831e-22
Usp15	495.218	1.13801	3.48352e-25	1.14228e-22
Cmtm8	303.888	-1.55886	4.99904e-25	1.61048e-22
Xpnpep3	53.7881	1.91198	1.37044e-24	4.33887e-22
Cyp3a44	19.8928	-4.37715	1.80902e-24	5.63034e-22
Pbld2	515.03	-1.4243	1.85031e-24	5.66288e-22
2010002M12Rik	343.416	1.70076	2.3966e-24	7.21455e-22
Adgrg7	1023.94	1.85807	2.62922e-24	7.78717e-22
Sdr42e1	574.185	-1.04705	1.3e-23	3.78919e-21
Arg2	418.69	-1.23599	2.57469e-23	7.38734e-21
March3	43.1272	2.62018	3.97009e-23	1.12158e-20
Ak4	770.506	2.20812	6.14752e-23	1.71041e-20
Cyp4f14	3494.23	1.48027	6.44295e-23	1.76585e-20
Wfdc2	183.205	-2.66856	8.05276e-23	2.1746e-20
Tspan3	8234.16	-1.17113	1.18638e-22	3.15732e-20
Nenf	494.256	-1.85045	1.30953e-22	3.42898e-20
Ldha	18011.1	0.987454	1.3258e-22	3.42898e-20
Cytip	723.551	1.07117	1.59028e-22	4.05587e-20
Gm2061	197.694	1.2696	1.80914e-22	4.55086e-20
mt-Co1	431788	-1.06187	0.0102123	0.0329916
5430427M07Rik	21.7446	2.63452	2.47994e-22	6.07189e-20
Ckmt1	7618.1	1.2176	2.74915e-22	6.64246e-20
Grpel2	931.648	0.893812	2.82812e-22	6.74452e-20
Odc1	502.425	1.48028	3.00947e-22	7.085e-20
Fam149a	49.2461	-1.64199	6.32232e-22	1.46958e-19
Fbxo4	206.044	1.34127	6.70415e-22	1.53885e-19
Lipk	13.9317	3.50267	7.18776e-22	1.62949e-19
Edn1	168.28	1.62445	8.22041e-22	1.84087e-19
Casp4	262.414	1.40728	2.05375e-21	4.54374e-19
C1galt1	243.49	1.15804	4.16282e-21	9.10023e-19
Tmem161a	335.748	-1.08232	4.64125e-21	1.00267e-18
Gm14446	540.684	2.34433	5.25037e-21	1.12108e-18
Btnl5-ps	306.453	2.30334	7.37677e-21	1.55701e-18
St3gal1	535.532	1.98807	8.76041e-21	1.82804e-18
Scfd1	334.491	1.17656	9.1396e-21	1.88574e-18
Osbpl9	644.191	-0.682035	1.32364e-20	2.70066e-18
Prkcdbp	177.092	-1.71643	1.44797e-20	2.92187e-18
Por	908.814	-1.5842	2.02727e-20	4.0464e-18
Stard3nl	510.385	1.017	2.23449e-20	4.41204e-18
Ggt1	92.4335	-2.31743	2.54175e-20	4.96534e-18
Slc41a2	173.492	1.63771	3.49669e-20	6.75892e-18
Arhgap27os2	31.4518	2.13595	4.01721e-20	7.67228e-18
Gm16755	99.1689	-1.89055	4.05278e-20	7.67228e-18
Itpripl2	526.103	1.67212	8.2181e-20	1.53989e-17
Rab5a	247.124	1.85535	8.55538e-20	1.58689e-17
Rnasel	2172.86	1.25889	1.88719e-19	3.46546e-17
Btnl4	121.768	1.85688	2.19925e-19	3.9985e-17
Pla2g3	503.193	-1.37606	2.41375e-19	4.34546e-17
Nlrp9b	111.461	1.95686	2.47159e-19	4.40639e-17
Fam83b	143.897	1.84687	2.75349e-19	4.84184e-17
Pgam1	40.1333	2.40243	2.76857e-19	4.84184e-17
Naip2	464.771	1.03998	2.89186e-19	5.00974e-17
Farp2	198.68	-1.31999	3.83119e-19	6.57497e-17
Mospd1	261.83	1.21547	4.21086e-19	7.15963e-17
Dhx32	445.504	1.68329	4.71175e-19	7.93778e-17
Tmem62	348.338	0.763671	6.01033e-19	1.00334e-16
Mapkapk5	768.005	0.969372	6.24307e-19	1.03281e-16
Lpl	616.06	-1.35793	7.24058e-19	1.18713e-16
Sulf2	525.558	-1.06898	1.18976e-18	1.93342e-16
Rufy3	403.515	-0.959079	1.30076e-18	2.09526e-16
Rragc	526.802	0.958761	1.39219e-18	2.22302e-16
Ripk1	93.0996	2.3492	1.42251e-18	2.23626e-16
Cck	26.394	2.35576	1.42483e-18	2.23626e-16
Rlf	233.74	0.928111	1.49932e-18	2.33322e-16
Rpl7	1425.1	1.35863	1.77302e-18	2.73596e-16
Plscr4	312.069	1.59007	1.95565e-18	2.99264e-16
Ighv4-1	19.403	3.84602	2.31789e-18	3.51763e-16
Cyp2d12	22.4547	2.63886	2.38221e-18	3.58562e-16
Sat2	24.3538	-2.46673	2.70943e-18	4.04499e-16
Pawr	207.276	1.37035	3.25424e-18	4.81917e-16
B3gnt6	89.2462	-1.65322	3.88514e-18	5.70742e-16
Ang4	53.0905	2.35088	4.53246e-18	6.60552e-16
Btnl6	383.061	2.13941	5.56199e-18	8.04211e-16
S100g	1157.69	-2.23295	7.88309e-18	1.13092e-15
Prkx	506.975	1.43061	8.99763e-18	1.2808e-15
Pcgf5	163.696	0.983957	9.2015e-18	1.29975e-15
Ypel3	407.561	-1.21262	1.25576e-17	1.76026e-15
Anxa4	4640.13	0.678946	1.27948e-17	1.77953e-15
Lpar3	66.2962	-1.81833	1.28888e-17	1.77953e-15
Slc6a8	692.057	1.70176	1.47809e-17	2.02554e-15
Ptprs	160.935	-1.37164	1.51356e-17	2.05878e-15
Fam134a	1367.77	-1.23126	1.77708e-17	2.39946e-15
Gyk	437.952	1.32254	1.84265e-17	2.46983e-15
Rnd2	116.496	-1.62712	1.86618e-17	2.48323e-15
Me1	212.394	-1.51337	1.88578e-17	2.49126e-15
Plcd3	19.6081	-2.48906	2.23807e-17	2.93555e-15
Prelid1	858.04	1.44015	2.62722e-17	3.42153e-15
Zbtb20	338.804	-1.71799	3.08009e-17	3.98308e-15
Rbpms2	285.247	-1.73713	3.20437e-17	4.11481e-15
Ahcy	817.625	-1.03111	3.97195e-17	5.06507e-15
Fam217b	118.804	-1.40432	4.55036e-17	5.76263e-15
Sprr2a3	4053.08	1.57795	4.64808e-17	5.84608e-15
Rnd3	632.541	1.19293	4.851e-17	6.05979e-15
Rab27b	199.314	1.30678	5.50575e-17	6.83122e-15
Marveld3	536.871	0.897751	6.10939e-17	7.52931e-15
Rnf19a	227.376	1.01904	6.3305e-17	7.7498e-15
1700016C15Rik	27.5918	2.60824	6.67228e-17	8.11411e-15
H2-Q1	439.28	-1.13822	7.69944e-17	9.30163e-15
Ppp2r3c	92.1194	1.20491	8.57865e-17	1.02961e-14
Nhlrc2	263.032	0.965039	9.11413e-17	1.08677e-14
Ston2	80.3933	1.63373	9.72169e-17	1.15174e-14
Ccdc93	307.315	0.960375	1.21168e-16	1.42629e-14
Lzts2	141.61	-1.10119	1.22436e-16	1.43204e-14
Tmem150b	412.766	1.40781	1.30145e-16	1.51256e-14
Tcf23	149.673	1.42902	1.66164e-16	1.91903e-14
Tusc2	833.717	-1.06015	1.73031e-16	1.98585e-14
Fig4	112.268	1.35664	1.94138e-16	2.21426e-14
Satb1	130.236	-1.86145	2.11144e-16	2.39336e-14
Tmem144	115.84	1.1978	2.19018e-16	2.46738e-14
Apobec1	908.364	0.92124	2.3825e-16	2.66767e-14
Slc15a4	340.494	-0.989998	2.41076e-16	2.68296e-14
Selm	278.103	-1.41013	2.64742e-16	2.92859e-14
Saa3	1280.62	1.642	2.70994e-16	2.9798e-14
Cited2	506.721	1.08383	3.04134e-16	3.3243e-14
Gstk1	2029.89	-1.18243	3.09878e-16	3.36704e-14
Ctsl	2662.01	-1.156	3.14155e-16	3.39343e-14
Kazn	137.211	-1.17708	3.16255e-16	3.39613e-14
Rnf149	193.21	2.09817	3.33029e-16	3.55547e-14
Pacsin2	675.918	1.22233	4.24458e-16	4.50538e-14
Themis3	80.7353	2.00978	4.49519e-16	4.74398e-14
Zfp36l2	249.446	1.62292	4.62461e-16	4.85267e-14
Lss	212.016	1.34193	6.00485e-16	6.26517e-14
Pcp4	244.87	-2.33533	6.09668e-16	6.32504e-14
Ces1g	3672.78	-1.15137	6.26564e-16	6.46381e-14
Hsd17b12	1069.59	0.989705	6.43004e-16	6.59636e-14
Tnfrsf14	19.2657	2.3097	6.50801e-16	6.63925e-14
Ptprf	529.169	-0.850466	8.56772e-16	8.69221e-14
Mb21d2	157.708	1.33066	9.346e-16	9.4297e-14
1190002N15Rik	438.596	1.01082	1.03963e-15	1.0432e-13
Zfhx3	166.509	-1.69571	1.09567e-15	1.09347e-13
Igsf5	856.352	0.814989	1.10695e-15	1.09875e-13
9130409J20Rik	701.289	0.869496	1.11745e-15	1.10321e-13
Mia2	32.4824	2.84431	1.13226e-15	1.10772e-13
Cd44	972.736	-1.31599	1.13408e-15	1.10772e-13
Itpr2	132.895	-1.35227	1.37449e-15	1.33544e-13
Insig1	829.125	1.21772	1.38715e-15	1.34064e-13
Cyp2j6	2984.5	1.03262	1.40636e-15	1.3521e-13
Cyp2d26	1131.06	1.40226	1.42439e-15	1.3623e-13
Snx9	206.957	1.38204	1.57115e-15	1.49487e-13
Gsdmc2	3726.66	-1.14863	1.58796e-15	1.50308e-13
2010109I03Rik	4503.16	2.05414	1.6936e-15	1.59485e-13
Psmb10	721.65	-1.29561	1.71073e-15	1.60276e-13
Oas1g	114.893	1.54131	1.76779e-15	1.64782e-13
Hist1h2be	71.6886	-1.47873	1.96941e-15	1.82648e-13
Lama3	95.2	1.8978	2.04144e-15	1.88377e-13
Egln3	595.562	1.43809	2.17551e-15	1.99744e-13
Crkl	84.6643	1.76976	2.30084e-15	2.102e-13
Zfp869	33.5951	2.10543	2.50775e-15	2.27969e-13
Bmp2	1127.72	0.895717	2.60699e-15	2.35823e-13
Raph1	608.997	0.782283	2.78627e-15	2.50805e-13
Sprr2a2	34.1456	2.50837	2.81289e-15	2.51966e-13
Tbc1d8b	100.136	2.03967	3.17602e-15	2.83113e-13
Esyt2	1558.62	0.876554	3.3434e-15	2.96593e-13
Lysmd3	72.5781	1.93016	3.57494e-15	3.15554e-13
Slc50a1	338.26	-1.05372	3.5915e-15	3.15554e-13
Rin2	331.978	1.01296	3.99078e-15	3.48965e-13
Mep1b	2837.59	1.23278	4.05374e-15	3.5279e-13
Vldlr	489.443	0.954492	4.13377e-15	3.58058e-13
5430403G16Rik	35.675	-1.85122	4.49595e-15	3.87601e-13
Tmigd1	12503.8	1.02085	4.72295e-15	4.05269e-13
Tnni1	291.8	-1.99919	5.14174e-15	4.39153e-13
Smco4	144.708	-1.16011	5.24901e-15	4.45092e-13
Sprr2a1	22.6858	2.60626	5.25975e-15	4.45092e-13
Sephs2	180.647	1.8279	5.37992e-15	4.53172e-13
Pqlc1	442.527	-1.16044	5.65751e-15	4.74379e-13
Ppil1	466.419	-0.887643	6.0019e-15	5.00967e-13
Syngr2	1736.62	-0.942618	6.14509e-15	5.10599e-13
Hmbox1	223.317	-1.00406	6.49456e-15	5.37206e-13
Il1f8	8.83307	3.15422	6.83447e-15	5.62786e-13
Rab5b	324.335	1.16578	7.2466e-15	5.9406e-13
Rbp1	203.121	-1.91633	7.88711e-15	6.43694e-13
Gtf2b	773.179	-0.944884	8.14564e-15	6.61851e-13
Ubxn2a	239.992	1.02015	8.19756e-15	6.63136e-13
mt-Rnr2	209858	-1.77629	1.33565e-12	7.16183e-11
Tubb3	64.484	-2.66711	9.17061e-15	7.35371e-13
Cyp3a25	14.6895	-3.387	9.88373e-15	7.89109e-13
Slc16a9	695.287	-1.05224	1.11938e-14	8.89835e-13
Klhl21	146.931	-1.08644	1.29197e-14	1.0226e-12
Tnip3	51.9854	2.40253	1.32664e-14	1.04554e-12
Sorbs2	283.831	-1.1205	1.38093e-14	1.08367e-12
Mlx	1345.21	0.773748	1.41154e-14	1.10299e-12
Spg21	393.574	0.89349	1.48168e-14	1.15288e-12
Cutal	2265.49	1.11436	1.54178e-14	1.19459e-12
Cpt2	1511.34	-0.77555	1.60501e-14	1.23835e-12
Emp1	48812.1	1.12207	1.63759e-14	1.2582e-12
Meis3	55.7338	-1.53319	1.68199e-14	1.28693e-12
Nckap5	45.1675	1.62684	1.80108e-14	1.37234e-12
Cdc40	178.629	1.05719	1.84326e-14	1.39867e-12
Naa60	376.398	0.929247	1.88621e-14	1.42537e-12
Trappc8	263.982	1.60969	1.99668e-14	1.50267e-12
Rybp	39.4195	2.07108	2.06401e-14	1.547e-12
Adamts15	117.57	-1.60007	2.21944e-14	1.65673e-12
Snx4	415.844	0.707837	2.23425e-14	1.66103e-12
Ptger4	376.4	1.03618	2.42522e-14	1.79574e-12
Gsto1	6923.03	0.766348	2.69291e-14	1.98594e-12
Bmp8b	64.4945	1.39868	2.9325e-14	2.15398e-12
Gabpb2	249.599	1.16187	2.94462e-14	2.15427e-12
Ezr	8288.8	1.03127	3.00101e-14	2.18681e-12
Mkrn2os	573.235	0.872196	3.12347e-14	2.26705e-12
Eps8	2429.68	1.15243	3.36338e-14	2.43157e-12
Hoxb5	140.48	-1.35403	3.41824e-14	2.46153e-12
Fgfrl1	241.768	-0.841636	3.97545e-14	2.85161e-12
Hmgcs2	31060.7	-1.09767	4.07195e-14	2.90946e-12
Psmd6	657.605	0.754973	4.19007e-14	2.98226e-12
Cd81	517.741	-0.856645	4.31507e-14	3.0558e-12
Aph1a	133.157	1.14162	4.32667e-14	3.0558e-12
Mfn1	672.077	0.647715	4.53796e-14	3.19274e-12
Pdzd4	83.293	-1.18553	4.5615e-14	3.19706e-12
mt-Cytb	165723	-1.29719	2.24438e-07	3.59317e-06
Eef2k	279.948	1.27186	4.87703e-14	3.39231e-12
Nags	48.6216	-1.70985	6.13947e-14	4.25431e-12
Tmem139	1304.8	-1.06571	7.30663e-14	5.03109e-12
Mbnl1	1458.33	-0.912812	7.31526e-14	5.03109e-12
Ero1l	392.753	0.911996	7.80736e-14	5.3495e-12
Pgk1	428.685	0.887909	7.98717e-14	5.45236e-12
Tmc5	1789.01	-1.04172	8.28862e-14	5.63325e-12
Nxpe4	27.4202	2.07501	8.31351e-14	5.63325e-12
Tm9sf1	124.911	1.82564	9.65937e-14	6.52114e-12
Nckap1	1848.83	0.92762	9.74822e-14	6.55701e-12
Degs1	638.561	-0.999722	1.00704e-13	6.74901e-12
Hspg2	112.825	-1.67598	1.03487e-13	6.91032e-12
Ptrf	1491.26	-1.75357	1.0673e-13	7.09562e-12
Ebpl	660.839	-1.31441	1.07035e-13	7.09562e-12
Numb	328.799	0.872869	1.36267e-13	9.00099e-12
N4bp2l1	52.783	-1.38273	1.52224e-13	1.0019e-11
Gab1	336.448	-0.908144	1.67234e-13	1.09676e-11
Nsdhl	405.083	0.934923	1.73969e-13	1.13687e-11
Asns	204.813	1.30296	1.8217e-13	1.18268e-11
Slbp	197.725	0.901839	1.82267e-13	1.18268e-11
Exoc6	147.031	1.20833	1.85204e-13	1.1975e-11
Bri3bp	167.922	-0.850655	1.89945e-13	1.22385e-11
Nnat	40.9616	-2.11709	2.01221e-13	1.29196e-11
Lama5	73.2772	-1.31266	2.05099e-13	1.31227e-11
Copg2	416.329	0.780015	2.16788e-13	1.38225e-11
Gm13657	37.1182	-1.88637	2.3835e-13	1.51447e-11
Sema3g	33.6241	-1.53931	2.44771e-13	1.5499e-11
Gm36986	22.4596	-1.89977	2.65756e-13	1.677e-11
Prdx6	39884.4	-1.09925	2.76227e-13	1.73711e-11
Dnaja4	119.597	-1.20004	3.43097e-13	2.15027e-11
Gm15500	23.2067	2.00927	3.45361e-13	2.1571e-11
Gm10522	434.071	1.61332	3.50502e-13	2.18179e-11
Il17rc	315.233	1.59902	3.72619e-13	2.31162e-11
Pkp1	176.343	1.56665	3.8178e-13	2.36048e-11
Myo5b	2560.72	0.788074	3.83375e-13	2.36239e-11
Ptp4a2	3947.77	0.476645	3.84884e-13	2.36375e-11
Fam13b	130.09	1.08295	3.97083e-13	2.43055e-11
Top1mt	57.4144	-1.35842	4.00357e-13	2.44244e-11
Slc17a5	226.098	1.26285	4.16361e-13	2.53167e-11
BC026585	30.9436	-1.50768	4.5095e-13	2.73293e-11
Cox15	291.05	0.978689	4.72808e-13	2.85598e-11
Prss23	777.578	1.23987	4.87162e-13	2.92509e-11
Suv420h1	303.727	0.854423	4.87436e-13	2.92509e-11
Dap	664.158	-0.996882	5.04504e-13	3.01766e-11
Ada	251.868	1.51063	5.27325e-13	3.14392e-11
5730437C11Rik	16.1774	-2.0953	5.46742e-13	3.24913e-11
Pck1	1581.55	-1.63116	5.52493e-13	3.27272e-11
F3	212.066	1.2899	5.61821e-13	3.31727e-11
Fastkd1	181.386	0.865771	5.81088e-13	3.42004e-11
Stmn3	81.2254	-2.35517	5.97362e-13	3.50458e-11
Cct2	1301.96	0.770139	6.04958e-13	3.53785e-11
Cry1	404.504	1.03175	6.08966e-13	3.54998e-11
Afg3l2	878.145	1.04964	6.18703e-13	3.59533e-11
Ccng1	1090.84	0.755691	6.33853e-13	3.664e-11
Ror2	68.2276	-1.62647	6.3451e-13	3.664e-11
Usf1	425.668	-1.22482	6.43112e-13	3.70203e-11
Nsa2	149.917	1.3122	6.62058e-13	3.79918e-11
Atp5b	11886.7	1.01963	6.70786e-13	3.83727e-11
Vkorc1	102.03	-1.13106	6.76775e-13	3.84687e-11
Susd4	37.1589	2.03645	6.77572e-13	3.84687e-11
Gm15998	39.0947	1.83939	6.79059e-13	3.84687e-11
Btc	66.5102	1.49092	6.80843e-13	3.84687e-11
Slc27a4	2923.29	-1.05224	7.35519e-13	4.14305e-11
Adam15	113.791	-1.19606	8.54603e-13	4.7991e-11
Upp1	131.566	1.75691	8.91872e-13	4.99111e-11
Slc10a5	64.9732	1.83841	8.94231e-13	4.99111e-11
Pdzd11	406.181	0.702678	9.1797e-13	5.10808e-11
Aspg	154.528	-1.17423	9.57794e-13	5.31359e-11
Cbx4	85.186	-1.39894	1.03081e-12	5.70141e-11
Lima1	2087.83	0.649646	1.03893e-12	5.72454e-11
Ttll6	16.0312	2.21425	1.04122e-12	5.72454e-11
Nlrc4	320.533	0.903088	1.07623e-12	5.8893e-11
Pcyox1l	75.8606	-1.45596	1.0776e-12	5.8893e-11
Cdyl	191.907	1.00979	1.12408e-12	6.12507e-11
Lce3f	8.97401	3.16012	1.12834e-12	6.13011e-11
Dapk2	485.142	-0.970175	1.13673e-12	6.15746e-11
Usp35	167.376	-1.41669	1.18309e-12	6.38972e-11
Tlcd2	174.072	-0.98678	1.19531e-12	6.43679e-11
mt-Nd1	155757	-1.42964	1.19356e-08	2.60922e-07
Tmem69	223.524	1.18126	1.33775e-12	7.16183e-11
Anxa8	71.9692	1.87616	1.38389e-12	7.38734e-11
Fam3c	656.861	-0.925529	1.43222e-12	7.62314e-11
Apob	2719.45	1.61258	1.48634e-12	7.88836e-11
Map10	53.0398	-1.49076	1.52636e-12	8.07737e-11
Pklr	643.627	1.05282	1.55706e-12	8.21616e-11
Ocln	1323.77	1.05749	1.56974e-12	8.2516e-11
Golph3l	2265.91	0.770627	1.57276e-12	8.2516e-11
Defb37	42.5551	-1.8279	1.61571e-12	8.45278e-11
Gm16536	111.048	-1.08247	1.63238e-12	8.51572e-11
Nfib	866.424	-0.905519	1.65199e-12	8.59365e-11
Pdk4	233.206	-1.40141	1.66932e-12	8.65923e-11
Hnf4a	4723.36	1.1889	1.76133e-12	9.11077e-11
Il22ra1	36.5791	2.20031	1.81408e-12	9.35727e-11
Bach1	340.169	1.1288	1.94415e-12	1.00001e-10
Rpn1	3129.97	-0.887676	1.95988e-12	1.00529e-10
Igfbp3	89.8195	1.40827	2.08293e-12	1.06543e-10
Aldh1a1	14510.2	0.741335	1.44899e-06	1.80637e-05
Rab10	1074.48	0.964263	2.18231e-12	1.11008e-10
1700049G17Rik	143.246	-1.0119	2.23449e-12	1.13231e-10
Fam43a	129.064	-1.54601	2.23836e-12	1.13231e-10
Zbtb38	445.411	-1.09021	2.31137e-12	1.16603e-10
Eif4ebp2	104.802	1.56154	2.33578e-12	1.17512e-10
Tpt1-ps3	37.9282	1.69606	2.36188e-12	1.18501e-10
Hpgd	4648.95	1.03368	2.48847e-12	1.24511e-10
Amt	73.4844	-1.1111	2.77392e-12	1.38417e-10
B4galnt3	29.762	2.40995	2.80603e-12	1.3964e-10
Tha1	73.5305	-1.02617	2.92108e-12	1.44973e-10
Ankrd37	222.099	1.45115	3.01478e-12	1.49219e-10
Pvrl3	1323.97	0.722267	3.041e-12	1.50112e-10
Emp2	66.7483	-1.32898	3.07019e-12	1.51147e-10
Klf6	3703.75	0.725139	3.09942e-12	1.52178e-10
Cspg5	31.4749	-1.95223	3.22039e-12	1.57696e-10
RP24-328P2.5	93.0757	1.14238	3.26848e-12	1.59625e-10
Phyh	6049.28	-1.13298	3.34806e-12	1.63078e-10
Ankrd52	63.6796	1.67432	3.42475e-12	1.66372e-10
Slc25a5	2380.9	0.874375	3.51814e-12	1.70363e-10
Gm9892	11.2333	2.54123	3.52546e-12	1.70363e-10
Dnmbp	100.49	2.0188	3.89975e-12	1.87956e-10
Myzap	166.975	1.03642	4.10679e-12	1.97416e-10
Atp11b	2029.31	0.832383	4.27199e-12	2.04821e-10
Mmadhc	1051.52	0.572434	4.50679e-12	2.15516e-10
Btnl1	1345.99	1.15153	4.58419e-12	2.18648e-10
Rhoa	1516.6	0.508155	4.75013e-12	2.25659e-10
Slc30a9	484.37	0.556018	4.75576e-12	2.25659e-10
Slc17a2	26.026	-1.65057	4.82323e-12	2.27799e-10
Nudt16l1	504.798	-1.25081	4.82568e-12	2.27799e-10
Pold3	477.458	-0.596643	4.89856e-12	2.30647e-10
Uqcrc2	5341.81	0.779484	4.95e-12	2.32473e-10
Mitd1	189.572	0.915843	5.40264e-12	2.53083e-10
Fah	40.6033	-1.3818	5.73898e-12	2.68155e-10
Echdc2	76.6838	-1.027	5.83858e-12	2.72116e-10
Actr3	3796.15	0.706581	6.10927e-12	2.84011e-10
Ipo7	124.227	1.80685	6.32753e-12	2.93415e-10
Rpsa	114.406	-1.28946	6.72184e-12	3.10915e-10
Spef1	112.718	-1.01695	6.93914e-12	3.20159e-10
Cyp2d41-ps	7.7364	2.71967	7.44097e-12	3.42453e-10
Ppp1r3b	176.545	1.02521	7.60391e-12	3.49077e-10
Chodl	15.3132	-2.62553	7.77527e-12	3.56053e-10
Runx1t1	34.1713	-1.87681	7.97473e-12	3.64279e-10
Hk2	1448.78	1.49584	8.15925e-12	3.71782e-10
Numa1	1224.36	-1.02941	8.18251e-12	3.71919e-10
Casp8	976.871	0.864583	8.39489e-12	3.8063e-10
Vps26a	803.12	0.596792	9.17777e-12	4.15102e-10
Galm	706.507	0.817159	9.27372e-12	4.18411e-10
St6galnac4	66.152	-1.31946	9.50355e-12	4.2773e-10
Psmd2	2092.43	-0.907201	9.59554e-12	4.30814e-10
Pbp2	14.1007	2.49526	9.8279e-12	4.4017e-10
Lipg	228.229	1.33949	9.89643e-12	4.42161e-10
Zbtb44	531.697	-0.837474	1.01514e-11	4.5245e-10
Gtf2h1	643.061	0.52926	1.0569e-11	4.69925e-10
Coasy	444.847	-1.0056	1.07713e-11	4.77761e-10
Cyp4b1	1022.97	-1.10831	1.11206e-11	4.92067e-10
Ptprj	190.48	1.31427	1.11709e-11	4.93102e-10
Id3	408.861	-1.29632	1.13209e-11	4.98525e-10
Tbk1	416.787	0.665338	1.14201e-11	5.01691e-10
Snw1	735.864	0.626522	1.14768e-11	5.0298e-10
Mbd2	1191.01	0.80122	1.16663e-11	5.10067e-10
Prdm2	129.442	1.16844	1.18405e-11	5.16455e-10
Fmo1	317.238	-0.979684	1.27216e-11	5.53572e-10
Gm21885	118.447	1.09227	1.31629e-11	5.71419e-10
Bik	21.055	-1.65665	1.35337e-11	5.8613e-10
Gosr2	319.58	0.949298	1.36706e-11	5.90667e-10
Aldh2	2221.61	-0.366448	0.0101703	0.0328797
Vamp3	1791.33	0.503833	1.41291e-11	6.07619e-10
Ptpn9	285.579	1.07353	1.46313e-11	6.27743e-10
Dpp8	503.134	0.839811	1.49419e-11	6.39577e-10
Nars	1581.31	0.662316	1.59299e-11	6.8028e-10
Slc35e3	239.727	-1.10159	1.61302e-11	6.87237e-10
Gm29560	22.6019	-1.83093	1.64136e-11	6.97691e-10
Mctp1	40.9938	1.58303	1.66429e-11	7.05805e-10
Slc25a33	228.216	-0.959038	1.71182e-11	7.24291e-10
Tldc2	16.783	2.20127	1.7183e-11	7.2536e-10
Gm26616	13.1112	2.11389	1.72501e-11	7.26521e-10
Entpd8	991.691	0.790144	1.80043e-11	7.56549e-10
Ndel1	339.253	0.940137	1.80473e-11	7.56627e-10
Ces2c	449.391	2.31496	1.81176e-11	7.57842e-10
Mgst2	2770.45	-0.995809	1.83441e-11	7.65575e-10
Slc2a6	41.482	-1.55309	1.89146e-11	7.86732e-10
Pyroxd2	61.3157	-1.19672	1.89367e-11	7.86732e-10
Lpin3	186.728	1.46585	1.93468e-11	8.01953e-10
Cyp2d10	58.7946	1.5426	1.93939e-11	8.02093e-10
Nxt2	118.377	1.01342	2.01294e-11	8.30643e-10
Emc4	115.516	1.25489	2.04545e-11	8.42165e-10
Ugt1a1	120.113	2.40024	2.07238e-11	8.51344e-10
Daam1	956.626	0.781069	2.08169e-11	8.53261e-10
Capn2	629.505	0.768075	2.10034e-11	8.57723e-10
Wdr45	417.555	-1.00998	2.10192e-11	8.57723e-10
Hfe	112.026	-0.936437	2.11233e-11	8.60062e-10
Prap1	723.546	-1.20801	2.14535e-11	8.71572e-10
Nbn	112.071	1.04223	2.17091e-11	8.79806e-10
Rgma	28.5024	-1.8514	2.1752e-11	8.79806e-10
Dgcr6	956.421	-1.40207	2.21415e-11	8.93592e-10
Cmah	131.196	1.73743	2.23253e-11	8.99034e-10
Srpr	478.284	0.948296	2.40428e-11	9.66079e-10
Mogs	336.901	-0.931146	2.46021e-11	9.86395e-10
Rmdn2	44.4436	1.42445	2.51283e-11	1.00529e-09
Gm13509	10.6358	2.32234	2.60303e-11	1.03912e-09
Flywch2	64.3856	-1.54137	2.64468e-11	1.05345e-09
Psmb9	298.515	-1.20561	2.71141e-11	1.0777e-09
Soat1	407.325	-0.768505	2.84103e-11	1.12678e-09
Anxa7	2997.1	0.727476	2.88962e-11	1.14222e-09
E130012A19Rik	807.178	-0.881175	2.89242e-11	1.14222e-09
S100b	17.6926	-2.29702	2.90534e-11	1.14487e-09
Smarcal1	156.012	-0.916003	2.95636e-11	1.16248e-09
Jak2	728.348	0.791526	3.04693e-11	1.19553e-09
Aim2	458.643	0.693417	3.13425e-11	1.22717e-09
Aggf1	305.407	0.8393	3.22133e-11	1.25858e-09
Usp12	262.272	1.3804	3.49005e-11	1.36068e-09
Gsdmc3	628.774	-1.00295	3.54198e-11	1.378e-09
Map3k13	24.752	1.55946	3.56204e-11	1.38287e-09
Cadps2	121.186	1.16963	3.65016e-11	1.41409e-09
Gm5602	27.0787	1.39962	3.87962e-11	1.49982e-09
Ppp2r5c	1510.47	0.594726	3.94014e-11	1.52002e-09
Ccdc87	13.6701	2.25782	4.05802e-11	1.56221e-09
Slc6a14	5991.74	1.52949	4.08392e-11	1.56889e-09
Sec24c	791.192	0.982055	4.13201e-11	1.58405e-09
Zfp503	63.0695	-1.55254	4.17734e-11	1.59809e-09
Ccdc114	23.8416	-1.73936	4.20297e-11	1.60455e-09
Tnrc18	360.96	-1.02996	4.33652e-11	1.65211e-09
Dis3	51.7396	1.36386	4.43368e-11	1.68563e-09
Cyp3a13	9298.96	0.958749	4.62243e-11	1.75139e-09
Stat5b	139.749	-0.732042	4.63079e-11	1.75139e-09
Irf2bpl	370.728	-1.17214	4.63529e-11	1.75139e-09
Bex1	16.774	-1.9485	4.70283e-11	1.77327e-09
Dhrs9	198.198	1.4749	4.74531e-11	1.78562e-09
Tfdp1	46.9834	1.81055	4.79984e-11	1.80244e-09
Casq2	68.7512	-1.32642	4.82696e-11	1.80742e-09
Slc2a4	170.102	-1.58202	4.83277e-11	1.80742e-09
Got1	593.517	0.854931	4.94393e-11	1.84523e-09
Trappc3	438.095	0.868229	5.03592e-11	1.87575e-09
2010005H15Rik	17.4775	-1.956	5.25397e-11	1.95301e-09
Morf4l2	609.999	0.617076	5.28225e-11	1.95956e-09
Slc35d1	1955.12	-0.783934	5.31038e-11	1.96602e-09
Calcb	39.1665	1.74252	5.32415e-11	1.96715e-09
2610015P09Rik	51.5156	-1.08394	5.50147e-11	2.02858e-09
Ddit4	175.262	0.815435	5.64872e-11	2.07871e-09
Ptcd3	139.537	1.50611	5.70974e-11	2.09696e-09
Sri	6538.9	0.593723	5.77402e-11	2.11634e-09
Ubxn4	491.104	0.530984	6.09431e-11	2.22928e-09
Pycr2	406.127	-1.31716	6.27711e-11	2.29158e-09
Mgmt	26.9986	-1.64088	6.65886e-11	2.42612e-09
Dnase2a	313.248	-0.85043	6.91652e-11	2.51501e-09
Smurf1	128.482	1.05804	6.97517e-11	2.53132e-09
Appl2	492.287	0.764954	7.04838e-11	2.54824e-09
Pappa2	5.17652	2.88447	7.04953e-11	2.54824e-09
BC030870	470.067	0.839884	7.10712e-11	2.56401e-09
Cast	4008.49	0.838064	7.30816e-11	2.63137e-09
Tmem184b	284.993	-0.893994	7.41583e-11	2.66491e-09
Bst2	249.348	-0.952466	7.49181e-11	2.68696e-09
Faf1	358.344	0.787579	7.54546e-11	2.70092e-09
Pyy	263.093	1.38027	7.58431e-11	2.70955e-09
Heca	350.548	0.836952	7.65423e-11	2.72922e-09
0610011F06Rik	1240.7	-1.11523	7.77337e-11	2.76632e-09
Copb1	1109.26	0.723758	8.18327e-11	2.90656e-09
Atxn2	491.343	-1.08841	8.29838e-11	2.94176e-09
Fosb	38.4935	1.81995	8.5024e-11	3.00828e-09
Dact2	70.1089	1.17172	8.69356e-11	3.07e-09
Chd7	383.161	-1.04241	8.75339e-11	3.08519e-09
Plod1	105.621	-0.986096	8.93629e-11	3.14362e-09
Rab27a	253.896	0.896621	9.29773e-11	3.26452e-09
Gm15283	8.95454	2.42467	9.38039e-11	3.28725e-09
Nfkb1	445.39	0.994725	9.69514e-11	3.39108e-09
Mrpl3	229.94	1.12382	1.00177e-10	3.49725e-09
Hmcn2	81.6591	-2.04814	1.01226e-10	3.52715e-09
Fez2	473.469	0.710186	1.03008e-10	3.58245e-09
Rbsn	219.436	1.05945	1.0424e-10	3.61845e-09
Slc3a1	834.57	1.12936	1.04749e-10	3.62927e-09
Fdft1	530.74	1.05959	1.04949e-10	3.62933e-09
Ccpg1	211.666	-1.05942	1.08359e-10	3.74021e-09
Acaa1b	221.888	-1.49517	1.1203e-10	3.85967e-09
Ppp1r14a	28.067	-1.93898	1.13555e-10	3.90489e-09
Garem	53.5972	1.36646	1.15387e-10	3.96048e-09
Oasl1	234.188	1.20429	1.15959e-10	3.97269e-09
Klhl5	126.529	-0.912451	1.18541e-10	4.05356e-09
Acbd6	207.551	-0.910086	1.1908e-10	4.06443e-09
Gmpr2	117.998	0.991845	1.23488e-10	4.20707e-09
Hes1	1279.35	-1.33294	1.35619e-10	4.6118e-09
Pdk1	685.446	0.830973	1.36201e-10	4.62302e-09
Sept5	353.273	1.56092	1.40318e-10	4.75397e-09
Anxa11	83.2628	1.99255	1.40753e-10	4.75993e-09
Cttn	1145.13	1.05593	1.41129e-10	4.76389e-09
Gm15614	10.8446	2.0827	1.41544e-10	4.76913e-09
Proca1	22.3194	-1.83679	1.43185e-10	4.81222e-09
Pkig	915.121	-1.16148	1.43347e-10	4.81222e-09
Sh3yl1	724.319	0.732111	1.45602e-10	4.87899e-09
Kremen2	60.5948	-1.45998	1.46303e-10	4.89356e-09
Cers4	578.698	-0.763822	1.49964e-10	5.00689e-09
Pacsin3	22.6274	-1.7371	1.52808e-10	5.09258e-09
Slc40a1	627.547	1.05999	1.53574e-10	5.10885e-09
Gm11946	74.6721	-2.05817	1.55628e-10	5.16407e-09
Gstp2	95.3568	-1.22426	1.55797e-10	5.16407e-09
Ccdc162	12.5282	2.05101	1.5715e-10	5.19954e-09
Pard6b	180.251	1.22452	1.5888e-10	5.24733e-09
Arfgap2	188.599	1.07575	1.63654e-10	5.39528e-09
Ppm1a	890.673	0.602262	1.70045e-10	5.59594e-09
Fads3	100.852	-1.37826	1.72746e-10	5.67465e-09
Map7d1	270.915	-0.98521	1.78348e-10	5.84821e-09
Ldah	273.045	0.958444	1.80189e-10	5.89807e-09
Zfp667	179.243	-1.01507	1.8377e-10	6.00457e-09
Rasef	661.891	1.03639	1.85667e-10	6.05579e-09
Tmem234	594.194	0.902667	2.02342e-10	6.58794e-09
Ralgps2	650.309	0.589519	2.03724e-10	6.6212e-09
Ngb	36.5644	-1.89819	2.05995e-10	6.68318e-09
Blvrb	180.632	-1.24407	2.10283e-10	6.81028e-09
Gnal	112.36	-1.1117	2.14033e-10	6.91952e-09
Gm37844	98.6426	1.15274	2.14411e-10	6.91956e-09
Nsmce2	91.6389	1.02576	2.17349e-10	7.00208e-09
Arhgap5	200.059	1.6885	2.17995e-10	7.01059e-09
Stra6l	96.153	0.934857	2.21213e-10	7.10162e-09
Tspan7	687.586	0.873242	2.24251e-10	7.1866e-09
Rasgef1b	684.553	1.23548	2.25069e-10	7.20024e-09
Dfna5	204.593	1.35985	2.3151e-10	7.39343e-09
Mall	3888.48	1.05792	2.37076e-10	7.55805e-09
Gm17066	195.488	-1.27598	2.45799e-10	7.82167e-09
Tgm7	3.97939	2.83794	2.46198e-10	7.82167e-09
Nhsl1	283.798	0.956484	2.4808e-10	7.86787e-09
Haus8	143.816	-0.737533	2.5024e-10	7.92151e-09
Ttc39b	919.481	-0.844703	2.50634e-10	7.92151e-09
Psmd4	1453.37	-0.85088	2.51267e-10	7.92785e-09
Sqle	1215.85	0.827814	2.5206e-10	7.93926e-09
Nceh1	1229.93	-0.8097	2.64201e-10	8.3074e-09
Paqr5	1146.21	-0.656789	2.66358e-10	8.36092e-09
Fdxr	78.825	-1.24293	2.68e-10	8.3981e-09
Mapkapk3	226.628	1.39456	2.68938e-10	8.41312e-09
Morc2a	183.978	0.73387	2.69586e-10	8.41905e-09
Arhgap27	654.051	1.20704	2.73658e-10	8.53172e-09
Setd4	64.9367	-1.13005	2.83522e-10	8.82427e-09
Tspan15	1043.68	0.659323	2.85015e-10	8.85571e-09
Rbm10	341.209	-0.9238	2.86948e-10	8.90073e-09
Il11ra1	176.445	-1.31386	2.93958e-10	9.1028e-09
P4ha1	256.309	0.887856	2.95619e-10	9.1388e-09
Iqgap1	1656.21	0.644781	2.99256e-10	9.23571e-09
Atp8a2	77.1225	0.900522	3.03931e-10	9.36423e-09
1700024P16Rik	210.528	-1.04798	3.05956e-10	9.41084e-09
Ccdc22	109.858	-1.30006	3.22103e-10	9.89093e-09
Pyroxd1	535.563	0.669107	3.33594e-10	1.02267e-08
Uprt	52.7881	1.08916	3.40389e-10	1.04176e-08
Slc39a11	754.032	-0.692964	3.48021e-10	1.06334e-08
Ildr1	2754.02	0.831615	3.52357e-10	1.07481e-08
Brd3	254.119	-0.718081	3.69349e-10	1.12477e-08
Entpd5	7376.46	-0.750084	3.80551e-10	1.15696e-08
Slc16a5	808.547	0.976478	3.99605e-10	1.21288e-08
Chmp7	256.931	0.986351	4.12663e-10	1.25045e-08
Tdrd7	408.902	0.710433	4.19658e-10	1.26955e-08
Chchd2	18314.6	-1.44033	4.3047e-10	1.30012e-08
Mospd2	153.289	1.09022	4.40138e-10	1.32714e-08
Ppp1r9a	153.363	-0.971523	4.42166e-10	1.32833e-08
Magohb	239.699	-0.995299	4.42733e-10	1.32833e-08
Gsdmc4	7751.46	-1.18245	4.43062e-10	1.32833e-08
Nek3	116.795	0.878036	4.43426e-10	1.32833e-08
Pxk	407.289	0.824543	4.52744e-10	1.35403e-08
Mapre2	776.718	0.7416	4.76102e-10	1.42157e-08
2610034B18Rik	365.162	0.884263	4.83385e-10	1.44097e-08
M6pr	1216.55	0.89927	4.91946e-10	1.46412e-08
Mmp7	12.8031	2.68142	4.9584e-10	1.47332e-08
Fam102a	1711.25	-0.851854	5.0516e-10	1.49859e-08
Celf2	269.266	-1.1935	5.32538e-10	1.57583e-08
Rai14	633.614	0.757356	5.32914e-10	1.57583e-08
Leprot	535.317	0.885449	5.3639e-10	1.58356e-08
Atp5c1	4479.44	0.792268	5.46306e-10	1.61024e-08
Tsc22d1	6979.39	-0.895665	5.52935e-10	1.62717e-08
Adora2b	161.322	-1.55879	5.65623e-10	1.66185e-08
Nrbf2	23.1427	1.67656	5.79996e-10	1.70135e-08
Gstm4	259.462	-1.00107	5.87833e-10	1.72159e-08
Rdh13	168.711	0.969786	6.05142e-10	1.76761e-08
B230219D22Rik	288.2	0.836837	6.05471e-10	1.76761e-08
Ptma	3222.62	-1.47916	6.12103e-10	1.78413e-08
Tmem131	393.932	1.17121	6.35933e-10	1.85066e-08
Glrx5	3958.7	-1.30678	6.52959e-10	1.8972e-08
Atf3	382.262	1.01196	6.79041e-10	1.96986e-08
Nelfcd	371.38	-0.707595	6.83265e-10	1.97899e-08
Anxa9	16.1721	-1.56913	6.95855e-10	2.01047e-08
Gm2830	137.956	-1.33306	6.96325e-10	2.01047e-08
Vamp5	53.0456	-1.49107	7.16562e-10	2.06566e-08
Cyba	452.137	-1.32423	7.21797e-10	2.07749e-08
Atp5j	1708.38	0.91714	7.24838e-10	2.08297e-08
Ckb	208.318	-1.82813	7.43441e-10	2.13008e-08
Ikbip	99.0202	-1.26396	7.43552e-10	2.13008e-08
Pdzd7	11.8821	-2.12001	7.47812e-10	2.13895e-08
Cecr5	138.223	-1.09481	7.7253e-10	2.20622e-08
Skiv2l2	224.696	1.04296	7.85898e-10	2.24091e-08
Cyb561a3	34.8876	1.67345	7.95588e-10	2.26285e-08
Mcu	1540.84	1.12116	7.96158e-10	2.26285e-08
Hnrnph2	216.017	1.10408	7.97291e-10	2.26285e-08
Scnn1g	23.363	1.77333	8.15902e-10	2.31124e-08
Lgmn	1005.6	-1.15456	8.16857e-10	2.31124e-08
Ier2	405.177	-1.04833	8.27698e-10	2.33831e-08
Bcl10	806.279	0.567541	8.4691e-10	2.38891e-08
Rplp1	2369.56	-1.28523	8.57837e-10	2.41602e-08
Tat	95.0549	1.11097	8.62212e-10	2.42463e-08
Denr	386.654	0.612404	8.74998e-10	2.45682e-08
Pcsk9	104.612	1.30117	8.95739e-10	2.51122e-08
Rab29	238.842	-0.810438	9.03942e-10	2.53035e-08
Ppp2r5e	568.102	0.550901	9.0561e-10	2.53116e-08
Gdf10	33.1115	-1.88376	9.13221e-10	2.54855e-08
Dhrs4	340.34	0.636613	9.24802e-10	2.57696e-08
Cul1	916.674	0.570428	9.29574e-10	2.58633e-08
Acot1	101.909	-1.46677	9.42648e-10	2.61874e-08
Lin54	289.401	0.889998	9.46867e-10	2.62648e-08
Rab35	447.122	0.794836	9.56937e-10	2.65041e-08
Capn8	37.0486	1.28898	9.68518e-10	2.67845e-08
Slc25a36	397.363	-0.679862	1.02259e-09	2.82373e-08
Aldob	1936.22	0.762678	1.0569e-09	2.9141e-08
Smcr8	241.948	0.755082	1.08948e-09	2.99694e-08
Gda	1645.14	0.799238	1.09021e-09	2.99694e-08
Prph	51.7273	-1.9201	1.09621e-09	3.00588e-08
Polr3gl	166.606	-0.732943	1.09674e-09	3.00588e-08
2900041M22Rik	14.2442	-2.14706	1.11743e-09	3.05802e-08
Arl14ep	138.944	-0.679451	1.12131e-09	3.06409e-08
Mtch2	6876.34	-1.0131	1.13046e-09	3.0845e-08
Mpzl2	417.663	-0.828166	1.1869e-09	3.23369e-08
Cox17	1295.53	-1.68981	1.19436e-09	3.24918e-08
Mypop	23.5745	-1.30218	1.2132e-09	3.29557e-08
Mob1a	841.202	0.744979	1.22876e-09	3.33289e-08
H2afy2	29.8652	-1.56929	1.28101e-09	3.46951e-08
Tmem29	142.903	0.705747	1.30143e-09	3.51934e-08
Itpr1	178.376	-0.943544	1.30325e-09	3.51934e-08
Cldn8	95.7365	1.43969	1.319e-09	3.55664e-08
Nt5c3b	86.4612	-1.08501	1.3557e-09	3.65025e-08
Adal	65.3682	1.10475	1.35912e-09	3.65409e-08
Gm10499	30.0163	-1.87781	1.39393e-09	3.74105e-08
Wasl	968.404	0.961154	1.39553e-09	3.74105e-08
Iws1	248.784	0.774383	1.4502e-09	3.88192e-08
Asxl2	177.174	0.881667	1.46379e-09	3.91261e-08
Maoa	21839.2	0.826162	1.4759e-09	3.93924e-08
Usp9x	137.661	1.62053	1.50935e-09	4.02268e-08
Tpm2	3856.52	-1.50133	1.53344e-09	4.08096e-08
Arf5	2413.51	-1.19488	1.5652e-09	4.15943e-08
RP24-68G17.3	17.5543	-2.16788	1.57867e-09	4.18917e-08
Tatdn2	215.978	0.881745	1.61822e-09	4.28792e-08
Gsta1	116.502	1.21946	1.66938e-09	4.41713e-08
Cab39	4481.65	0.571449	1.6718e-09	4.41716e-08
Ppp1r35	65.2954	-1.22318	1.69e-09	4.45883e-08
Cep44	132.727	-0.856085	1.7034e-09	4.48775e-08
Utp14b	1095.61	-0.838571	1.74042e-09	4.57869e-08
Src	361.068	1.16905	1.83687e-09	4.82553e-08
Rab6a	1189.75	0.759249	1.84979e-09	4.85252e-08
Fancg	264.496	-1.09182	1.8562e-09	4.86239e-08
Ahsa1	341.958	0.87554	1.88851e-09	4.93998e-08
Srp72	504.284	0.597212	1.96612e-09	5.13567e-08
Elk1	47.1582	-0.998255	2.12741e-09	5.54909e-08
A4galt	76.6997	-1.10273	2.17392e-09	5.66238e-08
Zfp354c	25.3037	-1.36779	2.21938e-09	5.77259e-08
Blvra	189.787	0.838884	2.23099e-09	5.7939e-08
Plk2	65.1831	1.06295	2.23388e-09	5.7939e-08
Mical2	221.899	1.02852	2.28531e-09	5.91892e-08
Marc1	9.75396	-1.89821	2.34178e-09	6.05663e-08
Dusp26	8.98303	-2.52695	2.37534e-09	6.13478e-08
Hunk	117.098	-1.08479	2.41701e-09	6.23364e-08
Gm37274	15.5844	-1.9923	2.42484e-09	6.24506e-08
Htr1d	15.5817	-1.79584	2.43715e-09	6.26798e-08
Mrps22	165.531	0.896936	2.47444e-09	6.35498e-08
H1f0	4252.75	-0.862436	2.54547e-09	6.52829e-08
Cldnd1	625.859	0.820513	2.56285e-09	6.56369e-08
Stom	366.031	1.1472	2.60297e-09	6.65715e-08
Nsg2	99.5258	-1.74206	2.61775e-09	6.68565e-08
Rarres1	17.5203	-1.64919	2.67804e-09	6.83011e-08
Etfdh	933.004	0.730239	2.69019e-09	6.85158e-08
Gm11545	3.58406	2.69338	2.7104e-09	6.8935e-08
Thop1	40.0896	1.60887	2.74778e-09	6.97891e-08
Pip4k2c	622.128	1.13802	2.8522e-09	7.22736e-08
Tmem106a	486.514	0.696762	2.85347e-09	7.22736e-08
Ncald	146.357	-0.762718	2.9131e-09	7.36822e-08
Hpse	90.8083	0.798465	2.9602e-09	7.47704e-08
Scrib	177.03	-0.74913	3.02143e-09	7.62123e-08
Get4	86.8341	1.20364	3.02713e-09	7.62512e-08
Gfod2	146.905	-0.837341	3.12433e-09	7.85918e-08
Ube4a	604.146	0.75348	3.20294e-09	8.04591e-08
Gm17634	16.7936	-1.83593	3.32375e-09	8.33798e-08
Anp32a	2319.76	-0.864723	3.36082e-09	8.41948e-08
Plin2	1212.97	-0.606478	3.57717e-09	8.94925e-08
Papd4	108.029	1.03027	3.60498e-09	9.00656e-08
Tmem181c-ps	16.6409	1.92554	3.65008e-09	9.10686e-08
Ifi27l2a	118.054	-1.16245	3.75157e-09	9.34736e-08
Matn2	516.005	-0.969738	3.86194e-09	9.60933e-08
Ldb3	154.681	-1.20774	3.89318e-09	9.67394e-08
D6Wsu163e	61.3209	1.10558	3.90375e-09	9.68709e-08
Clip4	55.5413	-1.35831	3.94972e-09	9.78795e-08
Aldh1b1	1063.36	0.645319	5.11659e-06	5.32027e-05
Fgd4	592.192	0.910027	4.04408e-09	9.99481e-08
Atad2b	14.0742	1.85294	4.07729e-09	1.00633e-07
Larp1b	569.849	0.658803	4.08506e-09	1.00634e-07
Haghl	184.486	-1.33187	4.09114e-09	1.00634e-07
Smug1	105.679	0.983218	4.09375e-09	1.00634e-07
Bhlhb9	38.4011	-1.3525	4.13199e-09	1.01438e-07
Cbr3	288.39	-1.11477	4.54444e-09	1.11415e-07
Foxp2	84.9197	-1.57156	4.60301e-09	1.127e-07
Scin	1244.84	0.797726	4.64731e-09	1.13633e-07
Cgnl1	162.189	-0.684448	4.66637e-09	1.13948e-07
Eef1a1	4902.74	1.09141	4.67886e-09	1.14101e-07
Zfp574	68.5412	-0.907892	4.77448e-09	1.16278e-07
Oasl2	379.529	1.37381	4.84505e-09	1.17773e-07
Zcchc9	199.712	0.674734	4.84868e-09	1.17773e-07
Trpv6	4.13915	-2.62119	4.87681e-09	1.18207e-07
Rbm3	134.512	1.02645	4.87944e-09	1.18207e-07
Fam213a	323.301	-0.871448	4.95478e-09	1.19874e-07
Mtfr1l	674.416	-0.632664	5.00473e-09	1.20808e-07
Hist3h2a	146.233	-0.81882	5.00653e-09	1.20808e-07
Uchl1	119.907	-2.12083	5.08174e-09	1.22462e-07
Ndrg1	8057.23	0.893989	5.13438e-09	1.23568e-07
Gpx2	4481.09	-1.30737	5.18805e-09	1.24697e-07
Ugt1a6a	16.4398	1.74405	5.27483e-09	1.26617e-07
Arhgef2	264.259	0.903597	5.30337e-09	1.27136e-07
Slc8a1	39.0928	1.781	5.3572e-09	1.28258e-07
Rpp25l	230.238	-0.971961	5.49826e-09	1.31464e-07
Paip2b	87.917	1.06499	5.5436e-09	1.32376e-07
Spint2	20587.4	-0.867701	5.75372e-09	1.37215e-07
Serinc5	724.928	-1.05731	5.85243e-09	1.39388e-07
Slc51b	779.996	1.01204	5.98996e-09	1.42479e-07
Mro	20.8853	-1.39417	6.0293e-09	1.43229e-07
Nipbl	203.078	1.25539	6.06449e-09	1.43879e-07
Ick	605.53	0.879103	6.07598e-09	1.43966e-07
Sdpr	200.873	-1.05916	6.11669e-09	1.44743e-07
Calr	4010.55	0.60628	6.16185e-09	1.45624e-07
Nupl1	146.035	0.810936	6.19263e-09	1.46164e-07
Mageh1	52.596	-1.27107	6.21058e-09	1.46399e-07
Cdc123	573.428	0.596992	6.22876e-09	1.46639e-07
Dusp11	709.445	0.447094	6.26254e-09	1.47243e-07
Zbtb7c	48.5206	1.35747	6.27044e-09	1.47243e-07
Pitpnb	427.542	0.496631	6.33301e-09	1.48522e-07
Lrrc59	530.464	1.06921	6.39863e-09	1.4987e-07
Hspa4	1334.42	0.608403	6.47217e-09	1.51399e-07
Fgfr2	1860.96	-0.806192	6.6004e-09	1.54202e-07
Tmem141	152.663	-1.03685	6.64773e-09	1.55111e-07
Tnfsf13	16.8018	2.02501	6.69652e-09	1.55828e-07
Ppp1ca	1271.41	0.916653	6.70512e-09	1.55828e-07
Pstpip2	24.1057	1.52487	6.7113e-09	1.55828e-07
Cldn2	326.041	-1.23363	6.71239e-09	1.55828e-07
Hax1	55.706	1.00996	6.72131e-09	1.55838e-07
Tmco6	191.459	-0.956168	6.75278e-09	1.5637e-07
Zfp516	39.0234	-1.18263	6.82486e-09	1.5784e-07
Hipk3	1210.38	-0.817042	6.85481e-09	1.58333e-07
Vps51	104.061	0.753142	6.89538e-09	1.5907e-07
Anxa2	12507.4	0.908882	6.9062e-09	1.5912e-07
Cml5	12.6371	1.96935	6.93273e-09	1.59531e-07
Tnrc6a	578.856	-1.05341	6.95195e-09	1.59773e-07
Rbp2	1071.87	1.16187	6.97904e-09	1.60195e-07
Zfyve1	144.396	1.26393	7.00321e-09	1.60513e-07
Aldh3a2	939.828	1.0736	2.13783e-12	1.09047e-10
Ugt1a7c	258.582	1.67423	7.02545e-09	1.60658e-07
Sh3bp5	249.097	-0.937959	7.08142e-09	1.61736e-07
Zfp84	76.3849	0.91706	7.25761e-09	1.65555e-07
Pnp2	1823.32	-1.0537	7.52025e-09	1.71333e-07
Uba3	386.475	0.975569	7.53387e-09	1.7143e-07
Serpinb5	987.707	0.666167	7.57398e-09	1.7213e-07
Smim14	2794.87	-1.03432	7.5888e-09	1.72254e-07
Efemp1	363.421	-1.27739	7.70498e-09	1.74675e-07
Ndnl2	572.09	-0.696919	7.84183e-09	1.77558e-07
Med12	20.633	2.02341	7.97856e-09	1.80425e-07
Oaz1	875.42	-1.24177	7.98811e-09	1.80425e-07
Ctc1	106.723	-0.822489	8.23215e-09	1.85709e-07
Supv3l1	99.078	1.10136	8.35574e-09	1.88266e-07
Gpr39	205.684	0.811198	8.65375e-09	1.94741e-07
Cox7a1	1038.52	-1.40166	8.81415e-09	1.98108e-07
Mms19	229.193	-0.632765	8.86044e-09	1.98905e-07
Hmgcs1	3600.53	0.811584	8.98178e-09	2.01383e-07
Zdhhc13	708.895	0.851513	9.06151e-09	2.02783e-07
Arrdc2	55.2589	1.25863	9.06632e-09	2.02783e-07
Sec61a1	519.963	0.988483	9.23144e-09	2.06128e-07
Ceacam20	567.567	1.24955	9.23833e-09	2.06128e-07
Nif3l1	180.212	0.601891	9.41495e-09	2.09814e-07
Ppp1r3d	163.77	-1.03974	9.5187e-09	2.11869e-07
Abhd5	407.445	0.527788	9.58849e-09	2.13164e-07
Psmd1	337.668	1.05565	9.63431e-09	2.13924e-07
Tmem263	486.491	-1.0202	9.82254e-09	2.1784e-07
Wee1	21.8525	1.90315	9.86033e-09	2.18414e-07
Tbcd	189.241	0.902464	1.00405e-08	2.22138e-07
Fmo5	2787.32	-0.837611	1.02622e-08	2.26768e-07
Fam188a	427.799	0.802108	1.03237e-08	2.27854e-07
Gm5843	31.2411	1.70484	1.04197e-08	2.29696e-07
Scnn1a	245.728	0.857407	1.11854e-08	2.4628e-07
Snupn	191.738	-0.837767	1.13385e-08	2.49097e-07
Xdh	273.854	0.924055	1.13405e-08	2.49097e-07
Kpna2	49.4966	1.38799	1.13734e-08	2.49522e-07
Aoc1	1683.11	-0.826553	1.17339e-08	2.57124e-07
Vpreb3	30.6343	-1.59659	1.17481e-08	2.57128e-07
mt-Rnr1	133417	-1.94359	9.15022e-15	7.35371e-13
Thap3	54.9304	-1.11839	1.21412e-08	2.651e-07
Gm12352	15.3615	1.77565	1.22198e-08	2.665e-07
Dgka	928.983	0.897531	1.22639e-08	2.67143e-07
Pak1	849.95	0.655531	1.22988e-08	2.67586e-07
Tor1aip2	1966.62	0.707045	1.24008e-08	2.69485e-07
Ywhae	4019.99	0.543068	1.25062e-08	2.71455e-07
Tead2	27.6707	-1.39382	1.2554e-08	2.72171e-07
Sf3a3	525.354	-0.787249	1.26997e-08	2.75006e-07
Gm15429	7.4341	2.04138	1.28401e-08	2.77717e-07
Rnf6	380.797	0.846503	1.32414e-08	2.86061e-07
Cdt1	130.572	-1.01697	1.34932e-08	2.91158e-07
Cstf2	342.381	0.798009	1.35689e-08	2.92447e-07
Hoxb3	358.392	-1.13009	1.36929e-08	2.94775e-07
Ccnyl1	60.7254	1.02746	1.39014e-08	2.98823e-07
Ipmk	3836.88	0.949781	1.39135e-08	2.98823e-07
Dnajc5	1186.06	0.966379	1.4025e-08	3.00866e-07
Gprasp1	183.957	-1.09595	1.42493e-08	3.05321e-07
Tnfrsf12a	171.324	-0.932994	1.4374e-08	3.07633e-07
Gpkow	247.982	0.634918	1.44372e-08	3.08627e-07
Hspa5	5795.81	0.582132	1.44666e-08	3.08896e-07
Wdr41	192.662	0.775034	1.45326e-08	3.09945e-07
Psma2	1435.62	0.553718	1.4598e-08	3.10978e-07
Klf9	60.7467	1.42358	1.47398e-08	3.13634e-07
Rassf6	358.075	0.752783	1.48652e-08	3.15938e-07
Spcs3	835.006	0.680012	1.49425e-08	3.17213e-07
Nup98	35.4062	1.52118	1.49845e-08	3.17738e-07
Arxes2	17.1516	-1.71436	1.50385e-08	3.18513e-07
Grik5	17.2534	-1.6339	1.50681e-08	3.18774e-07
Scaper	133.287	-0.706399	1.52128e-08	3.21465e-07
Txlng	57.0099	0.898317	1.5351e-08	3.23941e-07
Carf	86.2186	-0.906209	1.53653e-08	3.23941e-07
Pmm1	317.89	-0.964548	1.55365e-08	3.27124e-07
Ihh	1046.25	-0.847214	1.55519e-08	3.27124e-07
Tmtc2	262.515	0.945076	1.57213e-08	3.30308e-07
Decr2	494.436	0.600465	1.58817e-08	3.33299e-07
Tbc1d9	101.337	1.23437	1.6116e-08	3.37829e-07
Slc17a9	471.001	-0.90466	1.63113e-08	3.41534e-07
Sec62	1456.05	-0.64077	1.64039e-08	3.4308e-07
Zfp146	47.4536	1.47177	1.64617e-08	3.43898e-07
Firre	36.6099	-1.15691	1.65278e-08	3.44887e-07
Ykt6	1199.07	0.667109	1.70767e-08	3.55937e-07
Rbms1	503.25	-0.849353	1.72853e-08	3.59876e-07
Stim1	128.571	1.473	1.75584e-08	3.65148e-07
Scyl2	475.293	0.627558	1.84325e-08	3.82633e-07
Slc9a3	56.4032	2.60301	1.84409e-08	3.82633e-07
Scaf8	234.811	0.696659	1.92978e-08	3.99962e-07
Acot6	22.157	-1.44976	1.9445e-08	4.02557e-07
Zfp317	13.3436	2.08474	1.95102e-08	4.03452e-07
Adra2a	3484.07	-0.766297	1.96754e-08	4.06411e-07
Abt1	293.625	-0.920093	1.98592e-08	4.09747e-07
Trp53bp1	117.97	-0.894813	2.01119e-08	4.14495e-07
Amotl1	71.016	-1.22332	2.07135e-08	4.26136e-07
Opa3	353.465	1.01545	2.07231e-08	4.26136e-07
Ephb4	632.603	-0.916812	2.07961e-08	4.27158e-07
Srxn1	2746.83	0.564064	2.08738e-08	4.28275e-07
Cebpb	302.571	-1.34611	2.09313e-08	4.28974e-07
Upf3a	185.288	1.02653	2.09796e-08	4.29485e-07
Rab20	320.98	-0.684715	2.12311e-08	4.3415e-07
Slc9a2	5657.23	0.710624	2.18136e-08	4.45566e-07
Epgn	13.743	2.0833	2.30316e-08	4.69551e-07
AW549877	357.826	0.679392	2.3039e-08	4.69551e-07
Stxbp3	1101.41	0.612821	2.35685e-08	4.79809e-07
Rac1	4485.66	0.493895	2.38506e-08	4.85015e-07
Psmd14	511.53	0.741704	2.42479e-08	4.92549e-07
Nemf	134.497	1.05418	2.42898e-08	4.92854e-07
Furin	227.166	-0.69589	2.50583e-08	5.07369e-07
Rabif	318.605	0.758487	2.50604e-08	5.07369e-07
Pdlim5	815.933	0.56538	2.51553e-08	5.0873e-07
Wdr43	201.93	0.825676	2.53953e-08	5.13019e-07
Trmt1	189.44	-0.77402	2.61628e-08	5.27941e-07
Arl13b	79.57	0.945266	2.64077e-08	5.323e-07
Hadhb	1049.3	-0.982361	2.66722e-08	5.37042e-07
Dock9	200.261	-1.05651	2.67983e-08	5.3899e-07
Cars	211.259	0.825777	2.68859e-08	5.4016e-07
Rhoq	576.655	-0.862884	2.72106e-08	5.46086e-07
Litaf	1581.84	0.696164	2.7729e-08	5.55882e-07
Mpp5	1112.87	0.581223	2.79661e-08	5.60024e-07
Rraga	493.038	0.515788	2.82772e-08	5.65637e-07
Tsr1	346.815	0.574943	2.84909e-08	5.6929e-07
Araf	745.957	-0.715259	2.91022e-08	5.80874e-07
Clasp1	413.784	-0.644283	2.94525e-08	5.87227e-07
Alad	229.029	-1.06684	2.97876e-08	5.93264e-07
Rtn1	87.4479	-1.8036	2.99952e-08	5.96751e-07
S100a13	1858.53	-1.02156	3.03935e-08	6.04021e-07
Fbxo6	231.735	1.03834	3.09914e-08	6.15237e-07
Decr1	2685.97	-0.913895	3.11571e-08	6.17859e-07
Hadh	8732.51	-0.840054	3.12425e-08	6.18885e-07
Mtss1	663.563	-0.801677	3.13073e-08	6.195e-07
Aqp8	11596.5	-0.910275	3.14885e-08	6.21772e-07
Cwc22	47.2827	1.1489	3.14899e-08	6.21772e-07
Slc18a2	38.9698	-1.78493	3.18122e-08	6.27463e-07
Rassf10	101.419	-0.84119	3.37076e-08	6.64134e-07
Lsg1	60.2084	1.24404	3.43907e-08	6.76867e-07
Arcn1	1729.03	0.594092	3.44982e-08	6.78255e-07
Zdhhc5	1016.2	0.567736	3.48303e-08	6.84052e-07
Fam21	198.423	0.955133	3.5809e-08	7.02522e-07
Cenpb	711.908	0.990059	3.6575e-08	7.16785e-07
Enc1	109.142	0.912194	3.67812e-08	7.20057e-07
Ttc39a	191.448	0.986381	3.71227e-08	7.25969e-07
Zfp37	51.8066	1.28126	3.72002e-08	7.2671e-07
Tulp4	157.017	0.704297	3.7854e-08	7.38695e-07
Malt1	203.621	0.727822	3.86375e-08	7.53186e-07
Wdr54	21.542	-1.48147	3.86882e-08	7.53374e-07
Lamc2	315.678	0.663765	3.90091e-08	7.58817e-07
Idh3b	1077.79	0.848415	3.91547e-08	7.60844e-07
Fam195b	134.31	-1.18647	3.93731e-08	7.64279e-07
Eno1	401.623	1.26385	3.96009e-08	7.67824e-07
Slc35d2	157.133	-0.733729	3.96764e-08	7.67824e-07
Slc35g2	57.7033	-0.8976	3.96812e-08	7.67824e-07
Trim31	762.737	0.662192	3.97626e-08	7.68591e-07
Prkcb	151.456	-1.27948	3.98054e-08	7.68608e-07
Nod2	32.1327	-1.38013	4.05213e-08	7.8161e-07
Ttc1	364.823	0.536278	4.06444e-08	7.83161e-07
Cpped1	880.788	0.542208	4.08464e-08	7.8623e-07
Dph7	74.0926	-0.793849	4.12789e-08	7.93721e-07
Tmem184c	31.2782	1.31328	4.1649e-08	8.00002e-07
Ighv1-53	3.15722	2.55068	4.17879e-08	8.01831e-07
Heatr5b	56.9169	1.1891	4.2552e-08	8.15639e-07
Nkiras2	250.796	1.0791	4.27935e-08	8.19414e-07
Igdcc4	109.051	-1.17818	4.32121e-08	8.26567e-07
Nacad	16.7904	-1.50384	4.35887e-08	8.32903e-07
Hoxb2	43.1033	-1.10613	4.36821e-08	8.33819e-07
Hsf2	124.894	-0.794239	4.42721e-08	8.43644e-07
D10Jhu81e	794.437	-1.03252	4.42887e-08	8.43644e-07
Tmem134	1021.4	-0.754961	4.51824e-08	8.59269e-07
Ddah2	25.3797	-1.50401	4.52203e-08	8.59269e-07
Lrp12	521.95	-0.942632	4.52493e-08	8.59269e-07
Tc2n	237.18	1.00098	4.55e-08	8.63138e-07
Tomm34	252.05	-0.884544	4.60732e-08	8.73108e-07
Hoxb6	270.857	-0.7717	4.70851e-08	8.91364e-07
Klf2	125.977	-1.18858	4.8036e-08	9.0843e-07
Phf1	288.933	-0.946395	4.89391e-08	9.24556e-07
5730419F03Rik	56.4913	-1.04361	4.9103e-08	9.267e-07
Snap47	134.281	-0.815135	4.96748e-08	9.36528e-07
Il1rl1	99.3005	1.25	5.03503e-08	9.4829e-07
Zcchc18	39.4582	-1.38578	5.09694e-08	9.58967e-07
Hexim2	15.6287	-1.41044	5.13072e-08	9.64333e-07
Fzd3	20.4158	1.35725	5.18287e-08	9.72497e-07
Plekhb1	64.4113	-1.54408	5.18474e-08	9.72497e-07
Dusp4	11.8993	1.72493	5.19805e-08	9.73997e-07
Nup153	120.37	0.94873	5.41456e-08	1.01353e-06
Tada2b	110.763	0.955705	5.52947e-08	1.03399e-06
Slc16a13	140.115	-0.756226	5.55507e-08	1.03772e-06
H2-Q10	152.683	-1.16371	5.59437e-08	1.044e-06
Tgfbr2	431.349	0.839871	5.60395e-08	1.04472e-06
Naif1	53.5345	0.875895	5.61368e-08	1.04548e-06
Haus2	106.832	0.904182	5.67068e-08	1.05502e-06
Gm13341	189.209	-1.56872	5.70865e-08	1.06101e-06
Rundc3b	278.375	-0.693637	5.7366e-08	1.06513e-06
2310043O21Rik	33.0644	-1.22186	5.87265e-08	1.08929e-06
Smad2	535.979	0.535825	5.89897e-08	1.09307e-06
Rab12	281.682	-0.899386	5.91441e-08	1.09482e-06
Nostrin	1051.53	0.587	5.9262e-08	1.0959e-06
Prkrir	324.44	0.720648	5.97417e-08	1.10366e-06
Prkg2	599.51	-1.1487	6.12633e-08	1.13063e-06
Sik3	370.367	-0.975428	6.2337e-08	1.14929e-06
Klhdc8b	60.5753	-1.64654	6.25796e-08	1.15261e-06
Btg1	2714.02	0.799364	6.32351e-08	1.16351e-06
Ttc7b	84.3484	-0.884372	6.38316e-08	1.17331e-06
Arnt2	20.7225	1.45047	6.49648e-08	1.19295e-06
Riok1	131.621	0.562829	6.55687e-08	1.20283e-06
Nme1	1190.53	-0.98179	6.59847e-08	1.20874e-06
Nedd4l	539.622	0.803659	6.604e-08	1.20874e-06
Abcf1	1057.19	-0.77071	6.61349e-08	1.20874e-06
Shroom3	1160.93	-0.834667	6.61536e-08	1.20874e-06
Creb3l3	502.513	1.07422	6.78185e-08	1.23792e-06
Dact3	126.682	-1.2803	6.87795e-08	1.25357e-06
Cyp1a1	3.3039	-2.50661	6.88123e-08	1.25357e-06
Plekha5	55.1458	1.32469	7.04234e-08	1.28165e-06
Mcoln1	529.375	-0.76583	7.05028e-08	1.28182e-06
Micu1	1084.97	1.02904	7.10747e-08	1.29094e-06
Xrcc4	66.2773	1.15932	7.16456e-08	1.30003e-06
Mak16	167.689	0.674761	7.19971e-08	1.30512e-06
mt-Nd4	68583.9	-1.42425	7.28821e-08	1.31986e-06
Sacm1l	911.29	0.660014	7.51473e-08	1.35911e-06
Slc16a1	17411.2	-0.8797	7.51975e-08	1.35911e-06
Kank1	138.296	-0.834321	7.56796e-08	1.36647e-06
Pxmp2	177.893	-0.939865	7.65086e-08	1.38009e-06
Tmem5	152.199	0.755446	7.83759e-08	1.41238e-06
Crtc2	254.438	-0.743226	8.0611e-08	1.45124e-06
Plac8	9224.16	0.847151	8.09158e-08	1.4553e-06
Cxcl9	17.0692	1.68545	8.1027e-08	1.45587e-06
Aifm1	427.796	0.998676	8.19925e-08	1.47178e-06
Fbxo31	70.5077	-0.975049	8.27459e-08	1.48385e-06
Lpar5	6.99838	2.21739	8.47268e-08	1.51789e-06
Galc	420.418	-0.853229	8.51487e-08	1.52396e-06
AV026068	56.2653	-1.65175	8.54541e-08	1.52794e-06
Lyz2	938.857	1.19858	8.6211e-08	1.53997e-06
Camkmt	29.5535	1.24923	8.63217e-08	1.54045e-06
Eif5	2626.08	0.562291	8.66459e-08	1.54474e-06
Galk1	54.4555	-1.33761	8.78067e-08	1.56306e-06
Hnf4g	27.1252	1.54606	8.78437e-08	1.56306e-06
Sox12	15.5669	-1.63484	8.89986e-08	1.58207e-06
Csnk1e	145.421	-1.084	8.94388e-08	1.58836e-06
Caprin1	1223.83	0.720265	9.05086e-08	1.60581e-06
Asah2	59.895	0.965765	9.06966e-08	1.60759e-06
Asna1	159.642	1.317	9.32121e-08	1.65058e-06
Sfxn5	45.7198	1.08068	9.38995e-08	1.66115e-06
Vps35	1221.78	0.763053	9.40726e-08	1.66261e-06
Mark4	7.46596	2.03461	9.65914e-08	1.70549e-06
Tmod2	40.4923	-1.5567	9.7862e-08	1.72626e-06
Bex2	49.7163	-1.25159	1.00008e-07	1.76242e-06
C2cd3	144.91	-0.564397	1.00261e-07	1.76519e-06
Gcnt2	494.2	0.9853	1.00647e-07	1.77028e-06
Tmed4	804.391	-0.538215	1.00798e-07	1.77124e-06
H2-T24	11.8674	1.73293	1.01047e-07	1.77393e-06
Rad51c	25.9669	-1.197	1.01619e-07	1.78226e-06
Padi2	66.4874	-1.09403	1.04891e-07	1.8379e-06
Eapp	491.752	0.774214	1.05821e-07	1.85243e-06
Gadd45a	1202.34	-0.977861	1.08008e-07	1.88891e-06
Cdc7	83.4192	-0.972253	1.08443e-07	1.8947e-06
Lrch1	140.586	-0.772876	1.11689e-07	1.94956e-06
Zfp687	253.577	-0.640273	1.12686e-07	1.9651e-06
Prr16	11.2961	1.82456	1.13677e-07	1.9805e-06
Mgarp	10.6829	-1.83826	1.13941e-07	1.98323e-06
Tfg	528.225	0.550579	1.1426e-07	1.98516e-06
Stk35	332.039	-0.711996	1.14268e-07	1.98516e-06
Spidr	82.3949	0.821653	1.16738e-07	2.02614e-06
Tceal8	105.964	-1.1785	1.17161e-07	2.02896e-06
Celsr2	20.0178	-1.37857	1.17175e-07	2.02896e-06
Mtif2	247.67	0.596287	1.17232e-07	2.02896e-06
Hectd1	511.593	0.821246	1.17367e-07	2.02938e-06
1700017B05Rik	222.663	-0.824452	1.1788e-07	2.03446e-06
Stx18	117.496	0.727036	1.17882e-07	2.03446e-06
1110038F14Rik	161.941	-0.93071	1.21185e-07	2.08951e-06
Il21r	56.7806	-1.29421	1.22636e-07	2.11254e-06
Gm11437	17.1522	1.64166	1.23442e-07	2.12443e-06
Ube2z	1538.73	0.375698	1.23984e-07	2.13176e-06
Clrn3	4036.09	0.544762	1.24801e-07	2.14283e-06
Snx3	1343.12	0.56204	1.24861e-07	2.14283e-06
Reck	35.8937	-1.1441	1.2505e-07	2.14407e-06
Dner	22.9355	-1.79271	1.28097e-07	2.19426e-06
Slc5a8	1881.06	-1.08512	1.28316e-07	2.19596e-06
2310030G06Rik	244.536	0.680484	1.29562e-07	2.21523e-06
B130055M24Rik	6.06571	2.10442	1.32964e-07	2.27127e-06
Mrpl14	610.163	-1.12055	1.34072e-07	2.28806e-06
Gid4	332.746	-0.521813	1.34715e-07	2.29691e-06
Cdc42ep5	302.179	0.950984	1.37375e-07	2.3401e-06
Fnta	872.593	0.48844	1.38193e-07	2.35152e-06
Zfp281	167.672	-0.84468	1.38302e-07	2.35152e-06
Ddi2	632.248	0.516063	1.39389e-07	2.3678e-06
Cyb5b	4558.59	0.550023	1.3968e-07	2.37055e-06
Ybx1	2592.42	0.581724	1.46685e-07	2.48714e-06
Snx20	171.992	-0.757989	1.47059e-07	2.49118e-06
Sco1	690.449	0.64316	1.47421e-07	2.49501e-06
Kif21a	410.277	-0.726408	1.47733e-07	2.498e-06
Nars2	97.2791	0.901437	1.49646e-07	2.528e-06
Ptch1	201.599	-0.73594	1.49858e-07	2.52927e-06
Nrg1	5.7928	2.23826	1.52143e-07	2.56548e-06
Mrps12	495.199	-0.981532	1.58555e-07	2.67114e-06
Xrn2	455.645	0.559378	1.59602e-07	2.68631e-06
Rap2b	326.967	0.707533	1.60692e-07	2.70218e-06
Itga6	1690.07	0.730717	1.60848e-07	2.70234e-06
A330035P11Rik	39.1525	0.966717	1.61454e-07	2.71003e-06
Ptges3	1491.83	-0.908301	1.64119e-07	2.75225e-06
Tmem47	118.665	-1.24028	1.64868e-07	2.76229e-06
Cxcl16	229.854	0.692007	1.65216e-07	2.76559e-06
Mrc2	35.4827	-1.41803	1.66695e-07	2.78781e-06
Frrs1	261.591	-0.70094	1.67872e-07	2.80494e-06
Rasgrp2	37.3183	-1.07819	1.69654e-07	2.83214e-06
Abr	641.909	0.768179	1.69817e-07	2.83228e-06
Rnf8	95.9994	-0.996122	1.72176e-07	2.86805e-06
Incenp	200.03	-0.736802	1.72274e-07	2.86805e-06
Mtmr1	169.801	0.540718	1.73467e-07	2.88531e-06
Tor4a	246.773	0.801584	1.76719e-07	2.93673e-06
Ifit3	57.2019	1.13835	1.7814e-07	2.95767e-06
Lgals3	40849.6	0.639861	1.79053e-07	2.97014e-06
Tbc1d2	164.665	0.89088	1.79632e-07	2.97707e-06
Vsig2	838.209	-0.904682	1.80159e-07	2.9823e-06
Bcas1	393.852	0.678978	1.80273e-07	2.9823e-06
Ntn1	178.92	-1.32441	1.81044e-07	2.9875e-06
Vcpkmt	52.8085	0.863964	1.81073e-07	2.9875e-06
Glul	2145.99	0.717236	1.81075e-07	2.9875e-06
Akr1b7	129.469	-0.787918	1.83993e-07	3.03291e-06
Dcaf17	110.702	0.748428	1.8494e-07	3.04578e-06
Aph1b	103.759	-0.963396	1.85961e-07	3.05985e-06
Bak1	1124.3	0.858903	1.86138e-07	3.06002e-06
Qrich1	354.428	0.67407	1.87004e-07	3.07151e-06
Zfp36l1	574.7	-0.746663	1.88502e-07	3.09335e-06
Snca	35.6211	-1.77052	1.89388e-07	3.10511e-06
Lrsam1	101.198	-0.776302	1.92833e-07	3.15878e-06
Zfp444	153.469	-0.819496	1.94666e-07	3.18597e-06
Chfr	1252.11	-0.785407	1.96075e-07	3.20222e-06
Msi1	12.2379	-1.73386	1.96176e-07	3.20222e-06
Bahd1	260.803	-0.66184	1.96182e-07	3.20222e-06
Ndst1	46.7773	1.4483	1.97252e-07	3.21682e-06
Gna13	1063.77	0.684143	1.98275e-07	3.23063e-06
Hint3	1711.72	-0.969784	1.99097e-07	3.24116e-06
Chrna1os	14.9677	-1.52525	2.00385e-07	3.25924e-06
Pcdh17	9.73698	1.78321	2.00785e-07	3.26284e-06
Tfrc	12198.5	1.10785	2.01497e-07	3.27149e-06
9130011E15Rik	54.604	1.28074	2.01673e-07	3.27149e-06
Hbp1	560.456	0.623243	2.03042e-07	3.29079e-06
Memo1	361.924	0.757061	2.05992e-07	3.33356e-06
Slc8b1	98.6332	-0.746834	2.06167e-07	3.33356e-06
Jak1	682.18	0.638661	2.06255e-07	3.33356e-06
Vta1	412.064	0.576188	2.06407e-07	3.33356e-06
Kif3b	272.629	0.649788	2.06625e-07	3.33415e-06
Gm27195	12.5528	-2.02643	2.10191e-07	3.38871e-06
Fam73a	319.972	-0.733082	2.10743e-07	3.39462e-06
Bola2	186.664	-1.10217	2.11028e-07	3.39624e-06
Sbno2	36.2567	1.41655	2.14417e-07	3.44775e-06
Zfp385b	20.9318	1.51652	2.15652e-07	3.46459e-06
Rheb	682.261	0.813277	2.16198e-07	3.47032e-06
Prps1l3	63.5627	0.945483	2.18544e-07	3.50491e-06
Rfc2	557.625	-0.7832	2.23665e-07	3.58391e-06
mt-Nd5	29446	-1.75365	4.77241e-14	3.33216e-12
Zzef1	1512.29	-0.825791	2.29436e-07	3.66998e-06
Golga1	226.63	0.505505	2.31474e-07	3.69935e-06
Arhgap6	40.246	-1.05871	2.32125e-07	3.70653e-06
Ms4a12	15.6415	1.65752	2.33629e-07	3.72731e-06
Snrnp70	598.258	-0.804511	2.35424e-07	3.75268e-06
Nop58	525.025	0.670592	2.39963e-07	3.82172e-06
Zfp467	338.089	-0.767079	2.43567e-07	3.87418e-06
Clic6	5.29941	-2.04765	2.43679e-07	3.87418e-06
Rsbn1	334.012	-0.829457	2.43896e-07	3.87427e-06
RP23-201C9.2	25.2577	1.1829	2.45051e-07	3.88925e-06
St3gal3	108.518	1.38177	2.45626e-07	3.89451e-06
Slc25a37	495.328	-0.736182	2.45806e-07	3.89451e-06
Adgrg1	119.732	-0.80738	2.48691e-07	3.93682e-06
Slc22a4	186.007	0.957162	2.48963e-07	3.93773e-06
Mfap3l	459.092	-0.933415	2.4945e-07	3.94204e-06
Fermt1	548.585	0.841384	2.5142e-07	3.96975e-06
Smagp	1371.58	-0.712814	2.5576e-07	4.03481e-06
Cog6	526.402	0.593841	2.57392e-07	4.05707e-06
Mrps18b	59.0149	1.22346	2.59953e-07	4.09392e-06
Ppme1	240.673	0.821831	2.63833e-07	4.15147e-06
Inpp1	109.664	-0.644764	2.64757e-07	4.16244e-06
Ppp1r1a	35.0017	-1.25181	2.68746e-07	4.22154e-06
Trnau1ap	401.593	-0.85253	2.69466e-07	4.22923e-06
Ankrd40	557.014	0.567074	2.70555e-07	4.24058e-06
Bcdin3d	106.291	-0.890645	2.70651e-07	4.24058e-06
Nr2f2	395.984	-1.01954	2.74907e-07	4.3036e-06
Syap1	1126.74	0.657125	2.75332e-07	4.30657e-06
Iglv1	60.0118	2.28155	2.75795e-07	4.31014e-06
Junb	189.681	-1.07187	2.76316e-07	4.31432e-06
Syk	427.425	0.873215	2.76532e-07	4.31432e-06
1810019D21Rik	56.4724	0.851464	2.79961e-07	4.36411e-06
Sptssb	3226.31	-0.834628	2.84042e-07	4.42398e-06
Fam69a	173.622	-0.806008	2.84826e-07	4.43242e-06
2610002J02Rik	252.261	-0.832924	2.87559e-07	4.46954e-06
Oxct1	1739.2	0.713961	2.87735e-07	4.46954e-06
Suclg1	1588.61	0.878537	2.87941e-07	4.46954e-06
Grin3a	9.5828	1.93509	2.88686e-07	4.47731e-06
Dock3	6.49256	-2.16987	2.89981e-07	4.49361e-06
Cdc42se2	854.206	0.661974	2.91118e-07	4.50742e-06
Tpp2	343.129	0.671804	2.92709e-07	4.52671e-06
Ndn	78.8986	-1.48747	2.92987e-07	4.52671e-06
2310010J17Rik	59.4163	-1.14128	2.93104e-07	4.52671e-06
Agtr1a	22.6522	-1.42564	2.9455e-07	4.54522e-06
Cpne8	78.0228	0.856423	2.95709e-07	4.55671e-06
Fnbp1l	597.385	0.621483	2.9579e-07	4.55671e-06
Rad54l2	69.2036	1.01003	2.9628e-07	4.56042e-06
Lrrc66	306.184	0.701785	2.9805e-07	4.58383e-06
Aatk	15.9834	-1.83112	2.98721e-07	4.59031e-06
Stt3a	1124.42	0.586117	2.99422e-07	4.59724e-06
Dhcr7	947.69	-0.588735	3.03418e-07	4.6547e-06
Vasn	26.8355	-1.42735	3.06508e-07	4.69617e-06
Arid3a	53.299	-1.14387	3.06633e-07	4.69617e-06
Uso1	815.616	0.661556	3.07217e-07	4.69666e-06
Wfs1	83.701	-0.774459	3.07501e-07	4.69666e-06
Ptges3l	34.5167	-1.31872	3.07691e-07	4.69666e-06
Ly6d	58.4346	-1.30428	3.07748e-07	4.69666e-06
Wasf2	441.479	0.881209	3.07944e-07	4.69666e-06
Rnf216	260.143	-0.631111	3.09853e-07	4.72185e-06
Srp54b	28.5434	1.33848	3.2164e-07	4.89741e-06
Nkd2	77.4915	-1.3838	3.28455e-07	4.99704e-06
Greb1	68.0281	-0.843248	3.29434e-07	5.00778e-06
Gm5607	9.72525	1.61712	3.30113e-07	5.01033e-06
Miip	112.462	-0.786438	3.30147e-07	5.01033e-06
Myom1	112.87	-1.34021	3.31393e-07	5.02379e-06
Dnajc13	392.152	0.75884	3.31582e-07	5.02379e-06
Dcaf8	852.908	-0.402238	3.36659e-07	5.0965e-06
Acss2	514.23	-0.574157	3.38286e-07	5.11559e-06
Tceb2	688.862	-0.967969	3.38477e-07	5.11559e-06
Rab5c	1185.24	0.639352	3.39533e-07	5.12734e-06
Slu7	376.352	0.675135	3.39856e-07	5.12801e-06
Rbm14	544.578	-0.756018	3.4301e-07	5.16729e-06
Tex10	86.7515	0.771811	3.43023e-07	5.16729e-06
Mbd1	292.598	0.639136	3.44057e-07	5.17862e-06
Phldb2	94.231	-0.89113	3.4493e-07	5.18751e-06
Agpat4	856.113	-0.794066	3.4591e-07	5.198e-06
A430105I19Rik	94.2987	0.969945	3.50632e-07	5.26464e-06
Tyw1	84.3077	-0.729747	3.51593e-07	5.27476e-06
Mtf1	273.208	-0.829331	3.52676e-07	5.28669e-06
Ddc	1137.37	-0.674707	3.55226e-07	5.32056e-06
Pcsk7	473.724	0.751895	3.57104e-07	5.34206e-06
C8g	12.521	-1.59429	3.57243e-07	5.34206e-06
Nrd1	845.329	0.456255	3.59994e-07	5.37882e-06
Cdv3	450.575	0.887804	3.63516e-07	5.42703e-06
Nlrp1b	122.755	0.741083	3.6679e-07	5.47146e-06
Gm24959	12.1314	-1.82554	3.67851e-07	5.48099e-06
Birc2	609.438	-0.779824	3.68026e-07	5.48099e-06
Prmt10	119.351	0.556455	3.70271e-07	5.50996e-06
Prkab1	971.138	0.580451	3.707e-07	5.51187e-06
9330158H04Rik	27.3003	-1.48443	3.72699e-07	5.53711e-06
Sirt3	51.5667	1.05002	3.73063e-07	5.53804e-06
Ttc9c	335.652	0.503956	3.74955e-07	5.56163e-06
Cyb561d1	217.776	0.725427	3.7572e-07	5.56848e-06
Ptk6	144.069	1.24518	3.77592e-07	5.59171e-06
Elavl4	33.1789	-1.70756	3.86872e-07	5.72453e-06
Alg10b	67.0936	1.10236	3.93736e-07	5.81755e-06
Optn	495.897	0.560142	3.93792e-07	5.81755e-06
Gabbr1	95.1777	-0.928506	3.99974e-07	5.90085e-06
Ndrg4	107.538	-1.60453	4.00074e-07	5.90085e-06
mt-Nd2	26915.7	-1.2149	4.01078e-07	5.91091e-06
Gmds	1105.82	0.630876	4.07176e-07	5.9914e-06
Gspt1	675.603	0.680005	4.07192e-07	5.9914e-06
Pdk3	477.76	-0.668039	4.10795e-07	6.03958e-06
Foxa1	419.656	0.816653	4.13431e-07	6.0726e-06
St7	82.5194	0.760065	4.13703e-07	6.0726e-06
Urah	180.705	-0.906309	4.16649e-07	6.11096e-06
Gigyf1	59.6175	-0.894975	4.20258e-07	6.15898e-06
Fam134b	1009.26	-0.792887	4.24304e-07	6.21332e-06
3100003L05Rik	429.202	-1.26894	4.27661e-07	6.25749e-06
Cacng7	6.31966	1.92888	4.29893e-07	6.28513e-06
Srsf4	261.647	-0.664033	4.34153e-07	6.34236e-06
Trrap	230.797	-0.692189	4.36375e-07	6.36976e-06
Prss32	4624.85	0.827348	4.3738e-07	6.37935e-06
Oser1	20.0841	1.43095	4.42005e-07	6.4417e-06
Ppp2r3a	436.243	0.622527	4.43379e-07	6.45659e-06
Dnajb1	391.609	0.525248	4.4427e-07	6.46444e-06
Cpe	1386.49	-1.26136	4.46867e-07	6.49709e-06
Pithd1	908.936	-0.605385	4.4889e-07	6.52134e-06
Szrd1	474.179	0.711649	4.53547e-07	6.58378e-06
Ceacam1	9498.68	0.863178	4.55888e-07	6.61253e-06
Tsen34	159.086	-0.807662	4.58425e-07	6.64408e-06
Atp1b1	13494.3	0.569693	4.657e-07	6.7442e-06
Ccl6	232.793	-1.41733	4.69846e-07	6.79889e-06
Cmtm4	1458.28	0.700767	4.72668e-07	6.83433e-06
Zan	96.8171	-0.697539	4.76878e-07	6.88978e-06
Fstl5	12.8694	-1.93166	4.82372e-07	6.96367e-06
Tbc1d10c	43.1006	-1.19979	4.83299e-07	6.97158e-06
1700066B19Rik	62.5472	1.11685	4.87287e-07	7.02359e-06
Flt3l	52.3368	-0.979252	4.88267e-07	7.03105e-06
Cxx1b	18.0637	-1.47134	4.8857e-07	7.03105e-06
Bmper	41.3745	1.06828	4.91023e-07	7.0608e-06
Gm340	14.6754	1.85685	4.92193e-07	7.06868e-06
Marcksl1-ps4	63.6681	1.22542	4.9234e-07	7.06868e-06
Fam101b	736.529	0.533548	4.94936e-07	7.10039e-06
Stam2	656.929	0.533471	5.05456e-07	7.24566e-06
Krtcap2	615.596	-0.824695	5.11111e-07	7.32101e-06
Brd7	863.885	-0.495081	5.11631e-07	7.32274e-06
Ccnl2	1295.5	-0.712303	5.17849e-07	7.40596e-06
Aaed1	30.7188	1.22227	5.21034e-07	7.44571e-06
Aqp11	399.785	-0.812888	5.25688e-07	7.50639e-06
Srd5a2	47.7281	0.926885	5.32821e-07	7.60232e-06
Tug1	343.64	0.823921	5.34765e-07	7.61873e-06
Gm11695	10.8724	1.7262	5.3514e-07	7.61873e-06
Acad9	237.6	0.620099	5.35216e-07	7.61873e-06
Lamtor2	695.295	-0.794016	5.40617e-07	7.68966e-06
Aqr	139.845	0.805353	5.4374e-07	7.72809e-06
Tox4	605.684	0.494651	5.45595e-07	7.74847e-06
Arhgap29	128.565	-0.81881	5.48307e-07	7.78096e-06
Abcf2	136.193	0.779102	5.50987e-07	7.81296e-06
Scarb2	2481.86	-0.532944	5.54205e-07	7.85252e-06
Mettl2	33.6317	1.29947	5.58659e-07	7.90953e-06
Tchh	12.5535	1.68447	5.63711e-07	7.97491e-06
Slc20a1	10415.5	-0.916961	5.64643e-07	7.98194e-06
B4gat1	401.649	-0.757996	5.76873e-07	8.14855e-06
Ppp2r5b	133.425	0.893284	5.78279e-07	8.16214e-06
Neu4	15.4534	-1.49418	5.83498e-07	8.22947e-06
Kcnk6	253.922	-0.756309	5.84352e-07	8.23519e-06
Ubb	1455.72	-0.55423	5.88272e-07	8.27895e-06
Luzp1	514.02	0.847132	5.88359e-07	8.27895e-06
D630033O11Rik	43.0473	-1.06627	5.90646e-07	8.30477e-06
Tmem50a	1142.44	-0.589763	5.9463e-07	8.35439e-06
Mapkap1	265.084	0.803412	5.99193e-07	8.41206e-06
Fgd6	226.954	0.889014	6.02696e-07	8.45478e-06
Trak1	271.86	0.956773	6.07713e-07	8.51653e-06
Naa15	524.626	0.476279	6.08025e-07	8.51653e-06
Hsbp1l1	39.4588	-1.08977	6.11871e-07	8.56386e-06
Psma4	1041.26	0.58097	6.13914e-07	8.58591e-06
P2ry2	205.823	0.950809	6.17277e-07	8.62638e-06
Skil	724.769	-0.784555	6.19644e-07	8.65287e-06
Polh	18.3315	1.30472	6.2023e-07	8.65447e-06
Poglut1	215.903	-0.63499	6.22446e-07	8.67744e-06
Phf11d	12.1611	1.79472	6.22821e-07	8.67744e-06
Cenpv	450.346	-0.77211	6.23752e-07	8.68381e-06
Pitpnm3	318.043	-0.666761	6.24833e-07	8.69228e-06
Nabp1	147.799	0.802577	6.2632e-07	8.70638e-06
Chmp4c	1086.09	0.741458	6.27461e-07	8.71564e-06
Rabgap1	192.156	0.667692	6.37675e-07	8.85082e-06
Vgll4	15.2397	1.76697	6.39204e-07	8.86534e-06
Map3k3	24.6966	1.42509	6.43765e-07	8.91805e-06
Diap1	635.12	0.859766	6.43976e-07	8.91805e-06
Ascc3	121.391	0.872088	6.44966e-07	8.92503e-06
Chmp6	531.454	0.79108	6.58389e-07	9.10391e-06
Gal	133.271	-1.45783	6.60128e-07	9.12109e-06
Zfp277	174.221	0.62766	6.64918e-07	9.18036e-06
Pcyt2	354.926	0.815766	6.79659e-07	9.37684e-06
Cldn15	2541.91	-0.592702	6.85387e-07	9.44877e-06
Zbtb33	181.595	0.974824	6.90154e-07	9.50735e-06
Prr5	100.698	-0.928205	6.93748e-07	9.54969e-06
Flrt3	360.697	0.730742	6.96364e-07	9.57852e-06
Emc10	570.43	-0.748256	7.05295e-07	9.69411e-06
Helz2	370.239	-0.553438	7.12452e-07	9.78516e-06
Romo1	231.062	-1.01752	7.20367e-07	9.88647e-06
Tmco3	209.702	0.803623	7.25709e-07	9.94816e-06
Chst11	101.764	-1.03196	7.25945e-07	9.94816e-06
Naa25	151.479	0.625233	7.28616e-07	9.97731e-06
Snhg20	61.2378	-1.18212	7.33967e-07	1.00431e-05
Egln1	660.659	0.700299	7.36539e-07	1.00708e-05
Tmem198b	46.8398	-0.968037	7.43084e-07	1.01527e-05
Tmem42	81.1104	0.857946	7.45723e-07	1.01772e-05
Sycn	317.334	-1.14055	7.45987e-07	1.01772e-05
Atpif1	6605.3	-1.2035	7.49435e-07	1.02167e-05
Fnip2	117.249	0.643892	7.51889e-07	1.02425e-05
Tpm4	514.021	0.711403	7.59016e-07	1.0332e-05
Ubc	3281.72	-0.740893	7.64364e-07	1.0397e-05
Slc7a7	225.946	0.77242	7.75158e-07	1.05361e-05
Cald1	1612.37	-1.05773	7.78717e-07	1.05699e-05
Thrb	226.058	-0.688926	7.788e-07	1.05699e-05
Tuba1a	192.585	-1.1023	7.83578e-07	1.06269e-05
A1cf	133.029	0.828559	7.93518e-07	1.07538e-05
Smim22	801.769	-0.955756	7.99805e-07	1.0831e-05
Exo5	123.592	0.705644	8.01241e-07	1.08424e-05
Dhrs3	545.649	-0.690157	8.02258e-07	1.08482e-05
Nrap	17.419	1.35196	8.04253e-07	1.08672e-05
Naaa	177.35	-0.606515	8.04929e-07	1.08683e-05
Aldh9a1	792.526	0.476939	1.13918e-06	1.47418e-05
Mxd1	5692.3	0.996177	8.1935e-07	1.10394e-05
Btbd10	171.007	0.595434	8.19402e-07	1.10394e-05
Wisp2	6.37262	2.05077	8.21943e-07	1.10655e-05
Chpf	28.9419	-1.11214	8.23723e-07	1.10782e-05
1810034E14Rik	33.5071	1.04316	8.24094e-07	1.10782e-05
Neto2	27.064	1.09084	8.3227e-07	1.11799e-05
Trub2	308.962	-0.851791	8.32952e-07	1.11809e-05
Abtb1	135.685	-0.932587	8.42087e-07	1.12953e-05
Syt11	71.1303	-1.19636	8.43803e-07	1.131e-05
Tcf7l1	99.9925	-0.725379	8.47555e-07	1.13521e-05
8030462N17Rik	24.437	1.15353	8.5788e-07	1.14813e-05
Ctgf	205.266	-1.03508	8.58453e-07	1.14813e-05
Inadl	427.681	0.584937	8.62901e-07	1.15324e-05
Gstm1	920.692	-0.904822	8.73058e-07	1.16596e-05
Celf1	1769.25	-0.537185	8.79178e-07	1.17328e-05
Ifi44	15.6405	1.65714	8.85012e-07	1.18021e-05
Arid2	431.442	-0.736923	8.96318e-07	1.19442e-05
Cttnbp2nl	298.32	0.619644	9.05295e-07	1.20551e-05
Atp1b3	1111.96	-0.49909	9.06621e-07	1.2064e-05
Tcf4	524.775	-0.672864	9.08093e-07	1.20748e-05
Tmem140	192.572	-0.672862	9.11429e-07	1.21104e-05
Tcp11l2	97.2631	-0.750351	9.14174e-07	1.21312e-05
Vipas39	281.588	0.592865	9.14317e-07	1.21312e-05
Mocs2	704.215	0.493883	9.33874e-07	1.23818e-05
Rab8a	1145.79	0.546065	9.35451e-07	1.23937e-05
Ppap2c	2170.26	0.715257	9.44002e-07	1.2498e-05
Hscb	225.751	-0.753756	9.52752e-07	1.26047e-05
Mgp	185.397	-1.43195	9.54962e-07	1.26249e-05
Mfap3	121.622	0.823522	9.64977e-07	1.27391e-05
Dnajc28	68.4516	-0.823242	9.6499e-07	1.27391e-05
Lrrc19	522.169	1.03701	9.6663e-07	1.27516e-05
Itga7	182.119	-0.901025	9.67866e-07	1.27587e-05
Clptm1	421.824	1.11106	9.71426e-07	1.27965e-05
Dhx15	623.503	0.732469	9.77192e-07	1.28632e-05
Kcnh2	13.7311	-1.87294	9.79223e-07	1.28807e-05
Dnajc25	69.9263	0.692943	9.81173e-07	1.28971e-05
Lrrc16a	92.5237	0.857034	9.86011e-07	1.29514e-05
Gm26782	11.2739	1.52917	9.87888e-07	1.29614e-05
Chp2	755.763	0.758948	9.88184e-07	1.29614e-05
Brd2	1234.68	0.387644	9.89986e-07	1.29758e-05
Immp2l	64.5965	0.792408	9.92737e-07	1.30026e-05
Pgrmc1	3139.98	-0.722345	1.01509e-06	1.32859e-05
Foxa2	294.668	-1.07624	1.02582e-06	1.34167e-05
Iqgap2	3391.03	0.544509	1.02685e-06	1.34206e-05
Ovol2	323.858	-0.946989	1.04956e-06	1.37077e-05
Rwdd2b	263.504	0.485748	1.06626e-06	1.39132e-05
Map4k2	90.9174	-0.969553	1.06681e-06	1.39132e-05
Gap43	33.9384	-1.80014	1.07109e-06	1.39591e-05
Trpm4	662.025	0.969468	1.07876e-06	1.40492e-05
Arhgap4	37.791	-1.20249	1.08241e-06	1.40867e-05
Traf5	39.5234	-0.952855	1.08365e-06	1.40928e-05
Ids	926.986	-0.777025	1.08615e-06	1.41153e-05
Hmgn3	66.3932	-1.09657	1.08703e-06	1.41168e-05
P2rx4	679.491	0.588275	1.08807e-06	1.41203e-05
Kifc2	39.651	-1.02205	1.10261e-06	1.42989e-05
Acaa1a	583.252	-0.634769	1.11941e-06	1.45065e-05
Gm13139	25.1928	-1.30239	1.12714e-06	1.45963e-05
Aldh1a7	648.424	0.921875	1.3734e-11	5.92011e-10
Mum1	81.5126	-0.827679	1.14055e-06	1.47492e-05
Pik3cd	48.5552	-0.995262	1.1414e-06	1.47498e-05
Adam33	39.2951	-1.6654	1.14952e-06	1.48443e-05
Dnajb6	321.595	-1.01667	1.15134e-06	1.4855e-05
Abcb10	321.965	0.449163	1.15196e-06	1.4855e-05
Hddc3	52.758	-0.994205	1.15441e-06	1.48762e-05
Copg1	613.85	0.637012	1.15693e-06	1.48981e-05
Gm5420	18.8626	-1.31044	1.15976e-06	1.49241e-05
Fam57a	178.03	0.865608	1.16099e-06	1.49295e-05
Arpc4	1813.27	0.548481	1.16802e-06	1.50094e-05
Rnf213	225.26	0.785625	1.17922e-06	1.51426e-05
2200002D01Rik	9192.73	-1.05702	1.1866e-06	1.52268e-05
Rab32	666.537	0.811284	1.18766e-06	1.52298e-05
Dusp16	514.605	-0.559825	1.19292e-06	1.52865e-05
Btaf1	154.368	0.767182	1.2001e-06	1.53573e-05
Rcc2	214.774	-0.699148	1.20012e-06	1.53573e-05
2210016F16Rik	2042.6	-0.73035	1.20249e-06	1.5377e-05
Vsig10l	25.067	1.27457	1.21144e-06	1.54807e-05
Smim11	496.762	-0.7827	1.21281e-06	1.54873e-05
2310009A05Rik	253.829	-0.916295	1.22123e-06	1.55807e-05
Rbbp8	257.132	0.624164	1.22181e-06	1.55807e-05
Tsen2	51.018	-0.85692	1.22833e-06	1.5653e-05
Agpat9	572.034	-0.695701	1.23041e-06	1.56624e-05
Rassf2	155.217	-1.01802	1.23134e-06	1.56624e-05
Dcp1a	34.998	1.2914	1.23164e-06	1.56624e-05
Isoc1	139.295	0.839226	1.24366e-06	1.58043e-05
Actr1b	684.785	0.637266	1.24964e-06	1.58694e-05
Tmem59l	16.5837	-1.85364	1.25098e-06	1.58749e-05
Ola1	1255.51	0.501174	1.25181e-06	1.58749e-05
Zfp369	34.8717	-1.09934	1.26435e-06	1.6023e-05
Tcf20	189.705	0.774387	1.26638e-06	1.60377e-05
Rnf185	375.873	0.738938	1.27228e-06	1.6092e-05
Ppp5c	225.684	1.15538	1.27248e-06	1.6092e-05
Gm11496	54.2849	0.910293	1.27356e-06	1.6092e-05
Gpd2	759.831	0.713656	1.27418e-06	1.6092e-05
Slc31a1	981.739	0.492899	1.29739e-06	1.63738e-05
Ptpra	687.539	-0.722104	1.29869e-06	1.6379e-05
Rhoj	135.792	-1.01973	1.30437e-06	1.64379e-05
Tff3	4233.61	1.04402	1.30515e-06	1.64379e-05
Aldh6a1	447.293	-0.784667	1.31476e-06	1.65476e-05
Gng3	16.9694	-1.91687	1.31849e-06	1.65832e-05
Adcy1	8.40436	-2.06966	1.32886e-06	1.67022e-05
Slc7a6	59.7666	-0.793689	1.33613e-06	1.67821e-05
Ppp4r1	476.129	0.493176	1.35648e-06	1.7026e-05
Kif27	11.9105	-1.42359	1.35833e-06	1.70376e-05
Rab15	71.7156	1.18023	1.36539e-06	1.71145e-05
Ctage5	1162.93	0.540508	1.3852e-06	1.73509e-05
7530428D23Rik	11.5097	-1.87898	1.40141e-06	1.75419e-05
Lfng	68.4652	-0.84038	1.40693e-06	1.75991e-05
Lztr1	490.014	-0.569869	1.41411e-06	1.76769e-05
Tuba1b	326.978	-0.783121	1.41969e-06	1.77346e-05
Plbd1	441.318	-0.645847	1.42286e-06	1.7762e-05
Tgfbi	557.352	0.758573	1.43248e-06	1.787e-05
Aldh4a1	239.086	-0.784548	7.01038e-09	1.60513e-07
Mdh2	2478.18	0.557404	1.4636e-06	1.82335e-05
Ikzf5	339.874	-1.04803	1.46671e-06	1.82553e-05
Zswim6	167.153	0.647868	1.46734e-06	1.82553e-05
Saa1	12452.4	1.16468	1.46975e-06	1.82729e-05
Gfap	22.1009	-1.80124	1.47402e-06	1.83135e-05
Gpatch2l	70.7265	0.806589	1.48139e-06	1.83927e-05
Eif4ebp1	149.631	0.981814	1.4839e-06	1.84114e-05
Trip13	81.9817	0.793868	1.49534e-06	1.85326e-05
Cetn3	259.936	1.01917	1.49637e-06	1.85326e-05
Lmbrd2	33.0996	0.958344	1.49669e-06	1.85326e-05
Elmod3	105.319	-0.821081	1.50352e-06	1.86045e-05
Ntpcr	193.588	-0.66982	1.50792e-06	1.86359e-05
Ints12	193.703	0.669398	1.50808e-06	1.86359e-05
Dusp3	423.217	0.51414	1.52758e-06	1.88642e-05
Prnp	1484.85	-0.491856	1.53004e-06	1.88818e-05
Tap1	287.393	-0.878548	1.53671e-06	1.89514e-05
Abcb1a	5276.43	-0.623547	1.5399e-06	1.8978e-05
Tmco4	65.4044	0.96829	1.56087e-06	1.92235e-05
Bok	167.459	-0.801698	1.56353e-06	1.92434e-05
Ppp2r2d	388.069	0.417253	1.56632e-06	1.92648e-05
Fam122a	23.0252	1.22947	1.57151e-06	1.93157e-05
Dhdh	24.4508	-1.36636	1.57541e-06	1.93506e-05
Kcnk5	235.55	0.77284	1.58301e-06	1.9431e-05
Dnttip2	288.54	0.803391	1.58822e-06	1.94819e-05
Stmnd1	11.9936	-1.67987	1.59665e-06	1.95668e-05
Slc35f5	2165.39	0.744194	1.59727e-06	1.95668e-05
Vsig1	22.6634	1.30671	1.60197e-06	1.96113e-05
Desi2	282.602	0.551055	1.60424e-06	1.9626e-05
Ptpn12	466.113	0.588018	1.6107e-06	1.9692e-05
Tsc22d3	1541.81	-0.722266	1.62532e-06	1.98575e-05
Ube2j1	368.641	0.543509	1.63056e-06	1.99083e-05
Heatr1	72.5665	0.93536	1.63868e-06	1.9994e-05
RP23-288B16.4	88.9445	-0.976372	1.64535e-06	2.00622e-05
Spaca6	19.1954	-1.4134	1.66358e-06	2.02709e-05
Akr1c19	8194.14	0.595083	1.67688e-06	2.04074e-05
Otub1	318.115	0.77674	1.677e-06	2.04074e-05
Saysd1	261.232	-0.802824	1.69692e-06	2.06361e-05
Ddit3	64.8931	1.20168	1.71026e-06	2.07846e-05
Fgl1	19.5254	-1.17639	1.7115e-06	2.07859e-05
Rhot2	728.499	-0.709029	1.71907e-06	2.0864e-05
Gm15972	43.174	-1.1193	1.73186e-06	2.10054e-05
Agtrap	254.459	-0.71891	1.73681e-06	2.10515e-05
Pln	41.5048	-1.49736	1.7397e-06	2.10726e-05
Fam32a	1030.39	0.479959	1.75543e-06	2.12491e-05
Zfp874a	131.039	-0.721615	1.75669e-06	2.12504e-05
Acap2	538.585	0.592812	1.76531e-06	2.13407e-05
Tmx1	1069.27	0.520415	1.77964e-06	2.14946e-05
Zbtb4	175.348	-0.748053	1.78039e-06	2.14946e-05
Hoxb9	481.369	0.542789	1.78342e-06	2.15171e-05
Bche	519.316	0.729702	1.79857e-06	2.16855e-05
Gcc1	250.103	-0.640344	1.80266e-06	2.17206e-05
Scai	94.5147	-0.871077	1.83981e-06	2.21538e-05
Psd4	434.743	0.762709	1.85208e-06	2.2286e-05
Pced1b	9.10357	-1.58986	1.85323e-06	2.2286e-05
Zcchc8	130.997	0.682756	1.87452e-06	2.25273e-05
Zfp280b	95.072	-0.656317	1.88485e-06	2.26367e-05
Ppp6r3	619.571	0.671836	1.88686e-06	2.2646e-05
Ankrd49	31.9926	1.40638	1.89147e-06	2.26866e-05
2810474O19Rik	182.232	0.65689	1.8962e-06	2.27285e-05
Ppp2r1b	189.749	0.654003	1.91566e-06	2.29466e-05
Clca4a	12540.6	0.752913	1.91958e-06	2.29787e-05
Hdac1	846.908	-0.670957	1.92549e-06	2.30344e-05
Elmsan1	893.619	-0.896552	1.93063e-06	2.30808e-05
Rab3a	52.0377	-0.89999	1.95283e-06	2.33228e-05
Sh3pxd2a	82.6644	-0.873247	1.95341e-06	2.33228e-05
Mcur1	1339.39	-0.603906	1.97826e-06	2.36041e-05
Gsto2	19.8754	-1.36725	1.98405e-06	2.36578e-05
Htr4	24.6677	1.14651	1.98815e-06	2.36913e-05
Ccdc91	239.555	0.569523	2.00598e-06	2.38883e-05
Map3k7	420.383	0.47249	2.00976e-06	2.39178e-05
Areg	517.312	0.941904	2.01626e-06	2.39797e-05
Mtx2	734.798	0.701803	2.01869e-06	2.39916e-05
Chchd5	96.8968	-0.754271	2.01988e-06	2.39916e-05
Flii	468.037	0.990722	2.02286e-06	2.40013e-05
Ptk7	25.1439	-1.21196	2.02331e-06	2.40013e-05
Ankrd10	345.372	-0.763913	2.03518e-06	2.41266e-05
Ampd3	231.158	0.832126	2.03765e-06	2.41402e-05
Knop1	168.428	0.639613	2.04119e-06	2.41665e-05
Hdac7	47.1239	-1.01561	2.04699e-06	2.42156e-05
Vamp7-ps	30.8105	1.41403	2.04797e-06	2.42156e-05
Tmem194	57.7673	-0.769645	2.05302e-06	2.42597e-05
A230046K03Rik	136.433	0.704956	2.05622e-06	2.4282e-05
Cys1	28.1934	-1.3408	2.0685e-06	2.44113e-05
Ranbp10	151.944	0.825232	2.08698e-06	2.46054e-05
Psmb7	1128.68	0.497341	2.08763e-06	2.46054e-05
Pet100	1696.03	-1.10828	2.09577e-06	2.46854e-05
Chka	162.928	0.718453	2.10442e-06	2.47714e-05
Esm1	47.032	1.26664	2.11368e-06	2.48645e-05
Tmem37	24.7785	-1.38501	2.13195e-06	2.50634e-05
Plp1	38.821	-1.37004	2.13938e-06	2.51346e-05
Ccl5	24.4961	1.3023	2.1421e-06	2.51505e-05
Upp2	104.791	-0.865863	2.15064e-06	2.52346e-05
Gnat3	6.97049	1.83837	2.15315e-06	2.52479e-05
Grtp1	430.553	0.637172	2.17411e-06	2.54774e-05
Gm8540	3.04665	2.21087	2.19725e-06	2.57322e-05
Pfkfb4	94.3955	1.22561	2.21561e-06	2.59307e-05
Nexn	63.2543	-1.01385	2.22259e-06	2.59958e-05
Stag1	237.873	0.56294	2.26129e-06	2.64316e-05
Wwp2	623.243	0.668817	2.27099e-06	2.65281e-05
Pygm	29.6323	-1.56136	2.29717e-06	2.67999e-05
Tbc1d23	275.729	0.533442	2.29717e-06	2.67999e-05
Polr2b	191.968	0.704089	2.30046e-06	2.68212e-05
H2-K1	14829	-0.721841	2.31251e-06	2.69446e-05
Sst	52.2544	-1.56829	2.33405e-06	2.71783e-05
Tspan14	258.492	-0.486708	2.33966e-06	2.72264e-05
Slc16a11	6.48176	-1.84208	2.35423e-06	2.73785e-05
Elf1	589.542	0.874851	2.35777e-06	2.74024e-05
Rmdn1	129.403	0.697715	2.36011e-06	2.74122e-05
Fxyd1	53.1463	-1.61358	2.37046e-06	2.7515e-05
Ngrn	382.625	-0.512592	2.38331e-06	2.76467e-05
Cdk5rap1	93.7891	0.646616	2.38488e-06	2.76474e-05
Crb3	1250.74	-0.836203	2.38794e-06	2.76505e-05
Ren1	15.8252	1.93523	2.38816e-06	2.76505e-05
Nts	1089.3	1.10535	2.39119e-06	2.76682e-05
Creg1	698.398	-0.704885	2.41952e-06	2.79784e-05
Enho	26.5968	-1.2307	2.43653e-06	2.81538e-05
Emc1	637.056	-0.801047	2.43776e-06	2.81538e-05
Cdadc1	159.544	0.606545	2.45817e-06	2.83717e-05
Patz1	83.4788	-0.919695	2.46094e-06	2.83859e-05
Hjurp	449.353	0.511856	2.46868e-06	2.84572e-05
Zfp759	50.3052	1.03962	2.47321e-06	2.84915e-05
Aagab	1188.46	-0.826983	2.47994e-06	2.85512e-05
Hoxa13	49.4061	1.41175	2.48667e-06	2.86107e-05
Cd72	118.03	-1.07363	2.50405e-06	2.87927e-05
Ryr2	32.9694	-1.29294	2.50587e-06	2.87956e-05
Tmie	17.6631	-1.27327	2.51247e-06	2.88534e-05
H2afy	1227.26	-0.588402	2.52177e-06	2.89421e-05
Cbx6	123.482	-1.23677	2.53604e-06	2.90876e-05
Pop7	230.446	-0.957889	2.54698e-06	2.91949e-05
Usp2	651.945	-0.715279	2.56029e-06	2.93192e-05
Snhg11	21.4091	-1.67295	2.56102e-06	2.93192e-05
Pou3f3	8.74713	-2.02189	2.56469e-06	2.9343e-05
Snord118	102.638	-1.72466	2.61165e-06	2.98616e-05
Cntrob	64.4489	-0.974848	2.62062e-06	2.99455e-05
Ddr2	221.105	-1.13079	2.63872e-06	3.01336e-05
Zmpste24	310.697	0.719892	2.64494e-06	3.01858e-05
Rbm12b1	31.7314	-1.11645	2.65059e-06	3.02315e-05
Abcb6	69.6208	0.84609	2.65476e-06	3.02603e-05
Pitrm1	129.386	0.763445	2.65763e-06	3.02742e-05
Gm15663	32.1556	0.92937	2.66836e-06	3.036e-05
Ube2d1	343.432	-0.577427	2.66846e-06	3.036e-05
Cox14	1693.87	-0.973224	2.67817e-06	3.04516e-05
Helz	150.527	-0.633889	2.68559e-06	3.0517e-05
Kbtbd2	237.868	0.574962	2.69159e-06	3.05663e-05
Tldc1	26.7558	1.08858	2.69776e-06	3.06174e-05
Lactb2	190.412	0.68815	2.70006e-06	3.06246e-05
Ms4a5	43.9704	-1.22359	2.70758e-06	3.06909e-05
Arhgap35	137.435	0.817447	2.71719e-06	3.07694e-05
Slc2a4rg-ps	36.482	-1.20088	2.71785e-06	3.07694e-05
Tbc1d13	655.981	0.969655	2.72442e-06	3.08248e-05
Tax1bp3	30.0637	1.12507	2.73771e-06	3.0956e-05
Plekhh1	1434.09	0.58001	2.76017e-06	3.11907e-05
Znrd1	549.39	-0.728713	2.76329e-06	3.12068e-05
Ttc17	155.906	0.702702	2.76809e-06	3.12418e-05
Hyou1	326.04	0.753241	2.77182e-06	3.12647e-05
Mmd	367.902	-0.632544	2.77356e-06	3.12651e-05
Sepw1	1478.85	-0.759944	2.77892e-06	3.13064e-05
1300002E11Rik	281.791	-0.558034	2.78142e-06	3.13153e-05
Gstt3	602.152	-0.485321	2.78656e-06	3.13539e-05
Cd82	1460.61	0.741178	2.78898e-06	3.1362e-05
Clca3b	513.852	0.975029	2.80198e-06	3.14888e-05
Ago4	83.8605	-0.842002	2.82716e-06	3.1745e-05
Zfp664	306.079	0.649197	2.82823e-06	3.1745e-05
Commd4	190.451	0.724977	2.83971e-06	3.18543e-05
Wasf1	21.3079	-1.53066	2.84882e-06	3.19371e-05
Atf7ip	282.444	-0.689467	2.86671e-06	3.2118e-05
Fibin	49.6276	-1.35706	2.87097e-06	3.21461e-05
Mpzl3	599.008	0.759385	2.89105e-06	3.23512e-05
A430005L14Rik	225.891	-0.776986	2.89334e-06	3.23571e-05
Gm11423	47.4579	-0.914591	2.90518e-06	3.24698e-05
Kif20b	47.7515	1.02859	2.91486e-06	3.25573e-05
Trmt2b	733.69	-0.579258	2.91656e-06	3.25573e-05
Rpl38	8.85574	-1.5939	2.92356e-06	3.26156e-05
Ocel1	88.2361	0.707081	2.93377e-06	3.27097e-05
Bbx	145.11	-0.801307	2.95091e-06	3.28633e-05
Tmem119	21.0585	1.23047	2.95113e-06	3.28633e-05
Bag3	565.09	-0.633411	2.97971e-06	3.31615e-05
Slc44a3	435.207	1.07433	2.99318e-06	3.32912e-05
Tmem189	657.455	-0.679776	3.02023e-06	3.35717e-05
Trim24	268.534	0.614321	3.03734e-06	3.37414e-05
Nat6	94.9694	-0.824453	3.05542e-06	3.39218e-05
Ccdc64	26.7098	1.07353	3.07486e-06	3.41171e-05
Dedd	628.935	-0.613582	3.10035e-06	3.43677e-05
Dnmt1	180.137	-0.689241	3.1012e-06	3.43677e-05
Lyrm9	119.49	-0.88568	3.11987e-06	3.45538e-05
Tmem177	148.65	-0.682737	3.13904e-06	3.47451e-05
Slc10a7	232.233	-0.674932	3.17807e-06	3.51557e-05
Zfp938	159.197	-0.999618	3.17996e-06	3.51557e-05
Trp53inp2	2433.36	0.73835	3.1853e-06	3.51936e-05
Hint2	556.526	-0.810101	3.24121e-06	3.57898e-05
Pdlim4	130.376	-1.09588	3.27797e-06	3.61739e-05
Mycbpap	25.6052	-1.13295	3.28866e-06	3.62701e-05
Lacc1	46.0976	0.927865	3.3313e-06	3.67182e-05
Smg8	64.5337	0.920232	3.3575e-06	3.69849e-05
Glyr1	915.461	0.505268	3.38518e-06	3.72675e-05
Tpk1	312.812	0.892987	3.41378e-06	3.75597e-05
Tstd3	403.779	-0.602005	3.42155e-06	3.76042e-05
Rgs17	22.9459	-1.51711	3.42192e-06	3.76042e-05
Atp12a	2.94651	-2.15612	3.43843e-06	3.77631e-05
Tgm5	6.85201	1.72023	3.45116e-06	3.78803e-05
Mpeg1	167.55	0.868795	3.46873e-06	3.80503e-05
Phc1	85.9286	0.88636	3.47478e-06	3.8094e-05
Ripk3	140.456	0.840117	3.47854e-06	3.81124e-05
Lsm1	198.671	0.74035	3.48295e-06	3.81379e-05
Zfp524	127.003	-1.039	3.48529e-06	3.81409e-05
Rpia	402.205	-0.565702	3.49658e-06	3.82416e-05
Mafk	233.053	0.489336	3.51184e-06	3.83857e-05
Arhgap20	94.1654	-0.947086	3.54607e-06	3.87368e-05
Npnt	27.5077	1.27781	3.57403e-06	3.90189e-05
Bcl2l12	61.0894	-1.08532	3.58821e-06	3.91505e-05
Tgif1	395.753	0.464447	3.59102e-06	3.91579e-05
Ets2	1859.19	0.441861	3.61593e-06	3.94061e-05
Vps13a	63.2387	1.18763	3.61856e-06	3.94114e-05
Gzf1	239.796	-0.542475	3.62372e-06	3.94443e-05
Isx	4625.17	-0.656652	3.62806e-06	3.9468e-05
Cndp2	1833.62	0.705864	3.63819e-06	3.95549e-05
Cdk10	206.882	-0.73355	3.65789e-06	3.97455e-05
Hnrnpm	1953.8	-0.680238	3.6881e-06	4.005e-05
Gm14584	5.97346	1.80951	3.69652e-06	4.01177e-05
Nrn1	19.0933	-1.23737	3.70419e-06	4.01772e-05
9230105E05Rik	90.2023	-1.11429	3.74296e-06	4.05738e-05
Nhsl2	23.6767	-1.31615	3.75857e-06	4.07189e-05
Tmem102	109.393	1.04499	3.77249e-06	4.08457e-05
Map7d2	10.3835	-1.79942	3.81478e-06	4.12792e-05
Trp53	114.277	0.820791	3.8268e-06	4.13849e-05
Hacd2	146.99	0.688058	3.83642e-06	4.14645e-05
Hoxb4	65.3011	-1.11771	3.84026e-06	4.14816e-05
Mau2	225.83	0.775508	3.87008e-06	4.17791e-05
Kif13b	23.8169	1.6536	3.87611e-06	4.18196e-05
Crispld1	3.65521	-1.97859	3.88582e-06	4.18997e-05
Ubald2	482.358	-0.773387	3.89488e-06	4.19728e-05
Cyp20a1	63.328	0.879621	3.89877e-06	4.19901e-05
Rap1gap2	399.424	0.951455	3.93097e-06	4.2312e-05
Zfp661	55.8107	-1.00337	3.9379e-06	4.23494e-05
Rhof	289.653	0.977974	3.93905e-06	4.23494e-05
Atp10b	1255.3	0.703087	3.96023e-06	4.25522e-05
Cyp2c69	50.4664	0.976405	3.98661e-06	4.28106e-05
Tpr	517.692	0.517524	4.03172e-06	4.32697e-05
Ino80c	541.917	0.590984	4.05964e-06	4.35439e-05
Ptn	378.057	-1.1941	4.06246e-06	4.35487e-05
Peg3	33.1776	-1.30028	4.08398e-06	4.37539e-05
Zscan21	191.018	0.429966	4.10041e-06	4.39043e-05
Gbe1	167.854	0.920089	4.10438e-06	4.39212e-05
Zfp330	143.072	0.598525	4.13926e-06	4.42686e-05
Rmdn3	1085.64	-0.367373	4.15257e-06	4.43851e-05
Zbtb8os	607.751	-0.811019	4.25813e-06	4.54832e-05
Shcbp1	57.3831	0.828934	4.26462e-06	4.54832e-05
Sra1	1159.55	0.351086	4.265e-06	4.54832e-05
Pdap1	182.949	0.827245	4.26521e-06	4.54832e-05
Dclre1b	85.9441	0.720624	4.26858e-06	4.54927e-05
Errfi1	1005.14	0.708001	4.28729e-06	4.56656e-05
Art2a-ps	36.4677	-1.6999	4.30949e-06	4.58755e-05
Kat5	200.622	0.744065	4.3194e-06	4.59543e-05
Ppp2ca	9094.94	0.515137	4.32731e-06	4.60069e-05
Manea	363.19	-0.871875	4.32979e-06	4.60069e-05
Hoxc6	21.2546	-1.28584	4.33186e-06	4.60069e-05
Pigf	342.158	-0.682346	4.34333e-06	4.6092e-05
Gbp4	60.9948	-1.06089	4.3473e-06	4.6092e-05
Usp18	59.8812	1.05831	4.34741e-06	4.6092e-05
Prlr	221.919	0.796347	4.35287e-06	4.61078e-05
Timp4	6.12794	-2.05278	4.35391e-06	4.61078e-05
Six5	35.8003	-1.28572	4.36171e-06	4.61638e-05
Cpsf3	299.814	0.531018	4.41218e-06	4.6671e-05
Grpel1	480.566	0.717641	4.41708e-06	4.6679e-05
Sos1	347.761	-0.569201	4.41802e-06	4.6679e-05
Eprs	511.901	0.573809	4.42834e-06	4.67478e-05
6330403K07Rik	17.9698	-1.62697	4.42962e-06	4.67478e-05
Mlst8	193.529	0.590539	4.46195e-06	4.7062e-05
Snx12	325.186	0.59148	4.48249e-06	4.72515e-05
Ginm1	974.563	0.495267	4.48543e-06	4.72552e-05
Prkar1a	1711.4	-0.453842	4.54179e-06	4.78216e-05
Gm8292	26.4629	-1.04495	4.5463e-06	4.78417e-05
Pdlim3	700.843	-1.16041	4.61482e-06	4.85349e-05
Smad7	492.925	-1.04987	4.63984e-06	4.87701e-05
Id1	2169.7	-0.934033	4.64924e-06	4.8841e-05
Exosc7	148.676	0.658321	4.67266e-06	4.9059e-05
Efna3	10.9237	-1.39672	4.67925e-06	4.91e-05
Necap1	810.091	-0.578065	4.68392e-06	4.9121e-05
Lpcat1	126.115	-0.611534	4.7063e-06	4.93275e-05
Tubb4a	18.214	-1.92079	4.73307e-06	4.95798e-05
Kcnk1	975.315	0.546655	4.77159e-06	4.99547e-05
Igkv6-32	8.13714	1.94728	4.77549e-06	4.99671e-05
Rnf212	17.6381	1.45405	4.7804e-06	4.99901e-05
Jmjd7	34.1863	-1.31624	4.78608e-06	5.00209e-05
Gm12696	28.4915	1.1339	4.84608e-06	5.06192e-05
Mapk13	1152.51	-0.780702	4.87455e-06	5.08876e-05
Ndufv1	830.596	0.873129	4.93873e-06	5.15284e-05
Slc2a9	82.4152	0.876725	4.94951e-06	5.16115e-05
Sae1	993.243	-0.399916	4.98812e-06	5.19846e-05
Nutf2	56.4194	-0.793395	5.00421e-06	5.21227e-05
Prpf18	317.372	0.403599	5.00785e-06	5.21311e-05
Tprn	817.052	0.535016	5.09137e-06	5.29705e-05
Aldh5a1	122.727	-0.457388	0.00230941	0.00968656
Lrrc8b	166.684	1.00563	5.12352e-06	5.3237e-05
Slc34a2	314.015	2.05056	5.12569e-06	5.3237e-05
Sdc3	160.801	-1.10619	5.22158e-06	5.42023e-05
Sdhaf1	483.078	-0.615497	5.22756e-06	5.42337e-05
Dph3	500.863	0.594521	5.26249e-06	5.45622e-05
Lepr	62.5447	-0.963821	5.26516e-06	5.45622e-05
Setd5	596.159	0.574464	5.29844e-06	5.4876e-05
Fntb	64.5035	0.954734	5.31904e-06	5.50583e-05
Prss30	2646.21	0.637558	5.38573e-06	5.57173e-05
Dtx3	60.1971	-1.35312	5.41095e-06	5.59336e-05
9330182L06Rik	14.2647	-1.77313	5.41273e-06	5.59336e-05
Brap	257.911	0.563045	5.41942e-06	5.59712e-05
Gng11	394.363	-0.708015	5.46473e-06	5.64074e-05
Rbm18	475.372	-0.55455	5.47317e-06	5.64628e-05
Intu	49.7546	-0.938275	5.50003e-06	5.6708e-05
Ahctf1	310.442	0.450296	5.5068e-06	5.6746e-05
Mtmr7	112.244	0.553775	5.52948e-06	5.69478e-05
Zfp420	30.1938	-0.947003	5.54545e-06	5.70803e-05
Pxn	741.991	0.723425	5.57441e-06	5.73307e-05
Nmi	551.261	0.557608	5.57603e-06	5.73307e-05
Tmed3	1194.45	-0.688888	5.60402e-06	5.75862e-05
Ccdc116	141.218	0.830872	5.62942e-06	5.78149e-05
Sox10	5.46373	-2.05792	5.6379e-06	5.78696e-05
Gm26736	17.6174	-1.67553	5.64787e-06	5.79396e-05
Ano2	10.9938	-1.49	5.67373e-06	5.81723e-05
Ttll12	346.081	-0.615755	5.68595e-06	5.82651e-05
Sdc1	1526.29	0.525369	5.71293e-06	5.8509e-05
Sybu	23.0401	-1.43229	5.73135e-06	5.86649e-05
Rhoh	56.6324	-1.09264	5.7406e-06	5.87268e-05
Trappc4	1400.69	-0.716715	5.76946e-06	5.89891e-05
Sf3a1	699.609	-0.595776	5.83087e-06	5.95839e-05
Ndufa3	2821.93	-0.842506	5.83935e-06	5.96374e-05
Dusp28	148.148	-0.604628	5.86673e-06	5.98837e-05
Gstm3	522.555	-0.902275	5.87206e-06	5.99048e-05
Sgpp1	737.579	-0.463792	5.87725e-06	5.99244e-05
Serpinb6a	7658.6	0.554462	5.89213e-06	6.00099e-05
Hoxb7	322.346	-0.574783	5.89216e-06	6.00099e-05
Plekha7	368.897	-0.602285	5.90004e-06	6.00568e-05
Mapk8	408.026	0.454362	5.95839e-06	6.06171e-05
Rps21	935.86	-0.943945	5.99613e-06	6.09673e-05
Eif2s2	2176.51	0.62266	6.02641e-06	6.12413e-05
Acat1	1303.92	0.630654	6.06139e-06	6.15627e-05
Akap10	160.502	0.687809	6.07393e-06	6.16559e-05
Aen	31.6195	1.05932	6.0838e-06	6.1722e-05
Ipo8	694.63	-0.535772	6.14455e-06	6.23039e-05
Ccdc107	1945.79	-0.987965	6.15724e-06	6.23982e-05
Fkrp	92.5411	0.924309	6.16436e-06	6.24358e-05
Psapl1	2.67613	-2.10162	6.17128e-06	6.24715e-05
9130409I23Rik	2.28401	-2.12186	6.20408e-06	6.27688e-05
Clk2	169.015	-0.517629	6.23254e-06	6.30221e-05
Zcchc12	34.6624	-1.60881	6.31935e-06	6.38647e-05
Rnf217	112.095	-0.743614	6.40887e-06	6.47339e-05
Zfyve19	227.919	-0.65219	6.44679e-06	6.5081e-05
Nek4	14.5291	1.30829	6.46135e-06	6.51922e-05
Mtmr3	290.038	0.569486	6.52159e-06	6.57638e-05
Sap130	142.709	0.668931	6.57365e-06	6.62525e-05
Gpr89	209.045	0.694503	6.58816e-06	6.63568e-05
Mxra7	58.6064	-1.0758	6.59123e-06	6.63568e-05
Larp7	125.457	0.688208	6.60544e-06	6.64634e-05
Irf5	125.738	-0.87761	6.6332e-06	6.67062e-05
Rpl30	644.463	0.507523	6.63748e-06	6.67127e-05
Cct3	992.452	0.671198	6.64709e-06	6.67727e-05
Rec8	17.0834	-1.22469	6.68234e-06	6.70901e-05
Pxmp4	479.143	-0.580435	6.68704e-06	6.71006e-05
Flna	2004.86	-1.22082	6.72061e-06	6.74007e-05
Ube2j2	811.368	-0.667559	6.77266e-06	6.78856e-05
Chrnb4	12.3674	-1.35231	6.80372e-06	6.81597e-05
Egfr	224.071	0.571381	6.83653e-06	6.84511e-05
2310001H17Rik	197.919	-0.8237	6.85002e-06	6.85487e-05
Cdkn1a	3990.55	0.666264	6.86508e-06	6.86621e-05
AI597479	370.159	-0.90285	6.87875e-06	6.87613e-05
Impad1	1042.87	0.509696	6.8941e-06	6.88773e-05
Elf4	366.185	0.943265	6.99213e-06	6.98187e-05
Stard3	115.7	0.868608	7.08335e-06	7.06911e-05
S100a4	53.0128	-1.02392	7.09484e-06	7.07672e-05
Smoc2	144.356	-0.937786	7.11294e-06	7.09093e-05
Rnf34	168.031	0.663824	7.12747e-06	7.10155e-05
Gpr17	7.3437	1.55533	7.16132e-06	7.13141e-05
Arrdc4	854.224	0.587136	7.23244e-06	7.19834e-05
Tab2	1303.22	-0.515621	7.25761e-06	7.21947e-05
Pdia6	1571.69	-0.606984	7.27891e-06	7.23674e-05
Mterf1a	56.2985	-0.974539	7.29658e-06	7.25038e-05
A430033K04Rik	47.3398	0.812893	7.30844e-06	7.25824e-05
Gramd4	230.207	-0.487306	7.33925e-06	7.2849e-05
Spryd7	1837.59	-0.836317	7.43297e-06	7.37394e-05
Rpl31-ps8	38.198	-0.920697	7.50842e-06	7.44477e-05
Rgl3	17.6805	-1.24507	7.52652e-06	7.45869e-05
Hoxd8	72.7916	-0.956148	7.54387e-06	7.47185e-05
Zfhx4	22.2346	-1.55545	7.65592e-06	7.57874e-05
Gng2	233.322	-1.22513	7.71858e-06	7.63666e-05
Wars	250.997	0.879504	7.7679e-06	7.68131e-05
Camta1	104.222	-0.650466	7.77643e-06	7.6856e-05
Sytl2	111.95	0.880957	7.83689e-06	7.73858e-05
Slfn5	6.8626	1.85815	7.83845e-06	7.73858e-05
Acad8	746.715	-0.662212	7.87867e-06	7.7741e-05
Pi4kb	530.841	-0.629152	7.89417e-06	7.78522e-05
Calb2	99.1733	-1.80378	7.94454e-06	7.83069e-05
Ppp1r7	319.908	0.543944	7.95354e-06	7.83535e-05
Elovl1	570.536	0.951245	7.96325e-06	7.8407e-05
Fa2h	5289.55	-0.681018	7.97976e-06	7.85275e-05
2210408F21Rik	10.6769	-1.53016	7.99759e-06	7.86609e-05
Srd5a3	362.582	0.521894	8.09976e-06	7.96231e-05
Fgfr1op	334.74	-0.716064	8.10627e-06	7.96444e-05
Fh1	1289.35	0.632605	8.13255e-06	7.98599e-05
Dag1	530.382	0.895524	8.22704e-06	8.07446e-05
Tmod3	1011.27	0.489976	8.28245e-06	8.12175e-05
Sec16a	359.009	0.800709	8.28407e-06	8.12175e-05
Clic5	1297.52	0.610084	8.34726e-06	8.17934e-05
Isg15	102.303	1.17655	8.36415e-06	8.19151e-05
Sprtn	7.30217	1.83759	8.48018e-06	8.30073e-05
Gjb2	266.414	-0.82619	8.54451e-06	8.35923e-05
Tpbg	36.544	1.01669	8.56969e-06	8.37941e-05
Herc3	117.89	0.688072	8.64946e-06	8.4529e-05
Aoc3	194.692	-1.2699	8.67006e-06	8.46541e-05
Smpd3	417.812	-0.708554	8.67148e-06	8.46541e-05
Psmd5	570.199	0.443086	8.67647e-06	8.46578e-05
Rwdd3	33.0256	-0.910864	8.70614e-06	8.49022e-05
Prr15l	6910.05	-0.678878	8.7527e-06	8.5311e-05
Ogt	1937.62	-0.700328	8.75896e-06	8.53266e-05
Rhot1	236	0.589423	8.76492e-06	8.53394e-05
Soga1	10.2538	-1.43139	8.78096e-06	8.54503e-05
Ccdc88b	18.5425	-1.24409	8.80691e-06	8.56574e-05
Fam35a	51.89	-0.805356	8.9133e-06	8.66463e-05
Hspb8	261.649	-1.14804	8.9771e-06	8.72203e-05
Stk24	543.542	0.721531	9.02656e-06	8.76545e-05
Gm22009	46.7609	1.11576	9.03597e-06	8.76996e-05
Guca2a	20754	0.769661	9.05805e-06	8.78674e-05
Ifit2	60.6698	1.30173	9.10333e-06	8.82375e-05
Ift172	190.167	0.67866	9.10581e-06	8.82375e-05
Cib2	19.0831	-1.178	9.11598e-06	8.82894e-05
Tagln	6336.04	-1.1065	9.17865e-06	8.88495e-05
Rbx1	1182.19	-0.750008	9.21238e-06	8.91291e-05
Leng9	418.236	0.669758	9.22416e-06	8.9196e-05
Ctbs	56.1424	0.711805	9.23685e-06	8.92717e-05
Myo9b	173.647	-0.680159	9.30243e-06	8.98583e-05
Cenpo	57.5285	0.771287	9.34989e-06	9.02692e-05
Akr1c14	3464.4	1.08105	9.39815e-06	9.06874e-05
Il7r	14.1555	1.54775	9.49073e-06	9.15327e-05
Rhpn2	2472.4	0.577213	9.50956e-06	9.16662e-05
D630024D03Rik	29.3547	-0.918227	9.55576e-06	9.20226e-05
Kdm4b	51.2683	0.84059	9.55656e-06	9.20226e-05
Calhm2	22.3843	-1.02946	9.56553e-06	9.20607e-05
Thbs1	607.42	0.959077	9.58522e-06	9.22019e-05
Igfbp7	179.408	1.1083	9.62914e-06	9.25759e-05
Cd79b	308.204	-1.23357	9.64003e-06	9.26321e-05
Akt1	163.132	1.29208	9.69548e-06	9.31162e-05
Lonrf3	26.2002	1.01716	9.71182e-06	9.31787e-05
Eml1	290.273	-1.09554	9.71214e-06	9.31787e-05
2810403A07Rik	427.368	0.441999	9.73978e-06	9.33951e-05
Map3k4	180.436	-0.535907	9.75996e-06	9.35397e-05
Atg3	505.609	0.465432	9.82412e-06	9.41055e-05
Cep97	40.3896	-0.817414	9.86946e-06	9.44862e-05
Bmp4	91.3846	-0.864814	9.87415e-06	9.44862e-05
Polr1b	53.0706	0.801394	9.89287e-06	9.46161e-05
Klhl23	215.808	-1.14887	9.91666e-06	9.47941e-05
Dmxl2	44.1898	-0.923955	9.9283e-06	9.48561e-05
Dpp6	8.28443	-1.70367	9.94845e-06	9.49992e-05
mt-Nd6	3312.75	-1.33963	0.000203816	0.00125846
Xndc1	28.4516	-0.84422	1.00774e-05	9.61307e-05
Mtmr9	136.489	0.619673	1.01276e-05	9.65591e-05
Ppp4c	669.142	0.672871	1.0215e-05	9.73419e-05
Aplp1	357.703	0.825812	1.02537e-05	9.76604e-05
Ankhd1	202.134	0.554645	1.02595e-05	9.7665e-05
0610030E20Rik	251.034	0.558545	1.04368e-05	9.93007e-05
Asb11	65.8893	0.90831	1.04554e-05	9.94263e-05
Il15	492.475	-0.549495	1.05045e-05	9.98414e-05
Slc23a2	1236.92	-0.643111	1.05101e-05	9.98436e-05
Scn7a	71.7122	-1.22526	1.05353e-05	0.000100031
Cd63	6607.7	-0.852475	1.05846e-05	0.000100447
Ppp2r5d	202.358	0.912825	1.0645e-05	0.000100968
Far1	3080.89	-0.918022	1.06736e-05	0.000101187
Igsf10	27.9686	1.17095	1.06892e-05	0.000101283
Pdcd2l	56.471	0.887036	1.07172e-05	0.000101496
Ttc13	349.918	-0.406736	1.08065e-05	0.000102288
Fam122b	116.103	-0.736164	1.08554e-05	0.000102699
Serinc1	606.474	0.715685	1.08986e-05	0.000103049
Max	2407.67	0.850833	1.09037e-05	0.000103049
BC002059	73.8095	-0.898793	1.09388e-05	0.000103328
Dnase1l1	206.314	0.489935	1.09566e-05	0.00010344
Cds1	1865.79	0.612208	1.09619e-05	0.00010344
E2f4	201.187	0.649389	1.09696e-05	0.000103459
Ubqln2	434.337	-0.700464	1.10231e-05	0.000103911
Rhob	1869.51	0.771634	1.10827e-05	0.000104402
Gm8822	11.4586	1.41566	1.10918e-05	0.000104402
Pnisr	389.215	0.470404	1.10923e-05	0.000104402
Cbr1	1879.41	-0.574633	1.12132e-05	0.000105486
Gpatch11	205.573	0.523373	1.127e-05	0.000105966
Fam227a	5.58502	-1.66904	1.12918e-05	0.000106116
B3gat3	261.06	-0.727989	1.13175e-05	0.000106303
Man2b1	315.003	0.735633	1.13344e-05	0.000106408
Uap1	1682.11	0.515972	1.13895e-05	0.00010687
Zfyve9	266.587	0.523757	1.14603e-05	0.00010748
Lsamp	9.12031	-1.63295	1.15425e-05	0.000108196
Fam173b	181.578	-0.69904	1.1758e-05	0.000110132
Cct8	3028.71	-0.536287	1.17611e-05	0.000110132
Cpt1c	15.6234	-1.3952	1.18318e-05	0.000110738
Pnrc1	910.301	0.607267	1.18818e-05	0.000111149
Cryz	203.985	0.522438	1.19012e-05	0.000111274
Btnl7-ps	37.956	1.19175	1.20032e-05	0.000112129
Kctd2	272.249	-0.590206	1.20049e-05	0.000112129
Snhg8	111.17	-0.912133	1.20788e-05	0.000112762
B4galt5	93.3889	1.0039	1.21442e-05	0.000113315
Zmym6	26.4783	1.06121	1.21789e-05	0.000113581
Slc2a13	186.271	0.811758	1.21873e-05	0.000113602
Gm15401	407.565	-0.62684	1.22503e-05	0.000114131
Sptlc2	2581.3	0.465234	1.2312e-05	0.000114648
Asic2	8.4419	-1.83667	1.23757e-05	0.000115183
Nap1l4	387.376	0.555209	1.23981e-05	0.000115332
Col9a2	5.86588	-1.98909	1.2408e-05	0.000115366
Gm6548	59.4889	0.946804	1.24475e-05	0.000115675
A530020G20Rik	28.3542	1.03528	1.25177e-05	0.000116268
Sdk2	6.91305	-1.64665	1.25257e-05	0.000116284
Glcci1	9.78511	-1.53374	1.25345e-05	0.000116307
Rwdd1	74.9893	0.676801	1.25964e-05	0.000116822
Atf6b	261.882	-0.585686	1.2645e-05	0.000117214
Cdcp1	270.262	0.820576	1.27021e-05	0.000117683
Gdap2	217.779	0.636242	1.28734e-05	0.000119211
Fam126a	134.751	0.507232	1.28803e-05	0.000119215
AA986860	558.939	0.845599	1.31536e-05	0.000121682
Blzf1	178.024	0.538611	1.31854e-05	0.000121915
Osgep	315.214	-0.726517	1.32585e-05	0.000122529
Arl5b	214.945	0.53663	1.33514e-05	0.000123326
Apba2	4.24075	-1.81207	1.34358e-05	0.000124043
B9d2	18.1469	-1.27142	1.35678e-05	0.000125199
Cdc42bpg	375.368	-0.575553	1.35769e-05	0.00012522
Fcgr3	27.6284	1.10479	1.36235e-05	0.000125587
2410022M11Rik	44.3775	-1.0286	1.37167e-05	0.000126382
Metap1	1229.01	-0.657411	1.37334e-05	0.000126472
Rpl4	6440.03	0.525234	1.37677e-05	0.000126725
Cstf2t	939.419	-0.651346	1.38209e-05	0.000127151
Dync1li1	587.172	0.390188	1.38404e-05	0.000127267
Ccr1	140.166	0.871435	1.3862e-05	0.000127342
Stard7	1098.41	0.548371	1.38652e-05	0.000127342
[truncated: 43,809 more rows]
